# Supplementary material for: Cross-feeding options define genome evolution and community assembly of deep groundwater microbiome
Source: Environ Microbiome. 2026 Feb 17;21:44. doi: 10.1186/s40793-026-00865-z (PMC13014828; doi:10.1186/s40793-026-00865-z)
Supplement: Supplementary file 1 — Additional file1 (XLSX 88 KB) [file 40793_2026_865_MOESM1_ESM.xlsx]

## Sheet: Content
Contents of Supplementary Table S1
1.Metagenomes- Metagenomes used in this study and physicochemical characcteristics of the samples used for sequencing
2.MAG_SAGs accession numbers

## Sheet: 1.Metagenomes
Borehole	SRR accession	Sample site	Country	Sequencing Platform	Center	SampleID	Metagenome size Gbp	Reads	DNA extraction method	Assembly method	Sampling date	Depth (mbsl)	pH	Water residence time	DOC (mg/L)	δ18O	Temperature	HCO− (mg/L)	NH+ (mg/L)	Fe2+ (mg/L)	HS- (mg/L)	SO42− (mg/L)	Cl− (mg/L)	Salinity (ppt)	NO2−	NO3−	PO43−	Cell number ( cell/ml)	Cell size	Filter pore size
KA2198A	SRR2540949	Äspö HRL	Sweden	Illumina HiSeq	SciLifeLab	MMBR	47.719	157472854	PowerWater DNA Isolation Kit (MOBIO)	megahit v. 1.1.1	24/06/2013	-294.1	7.5	<20 years	6.4	-7.5	-	212	2.4	1.6	0.05	280	2780	5.02235	0.00055	BDL	0.0071	4.6 × 106	-	-
KF0069A01	SRR2544011	Äspö HRL	Sweden	Illumina HiSeq	SciLifeLab	OSBR	42.8705	141472772	PowerWater DNA Isolation Kit (MOBIO)	megahit v. 1.1.1	24/06/2013	-454.8	7.8	millions of years	BDL	-12.4	-	6.5	0.01	0.06	0.01	673	13400	24.2084	BDL	BDL	BDL	1.9 × 104	-	-
KA2198A	SRR2544004	Äspö HRL	Sweden	Illumina HiSeq	SciLifeLab	MMBG	43.8603	144739126	PowerWater DNA Isolation Kit (MOBIO)	megahit v. 1.1.1	24/06/2013	-294.1	7.5	<20 years	6.4	-7.5	-	212	2.4	1.6	0.05	280	2780	5.02235	0.00055	BDL	0.0071	2.0 × 108	-	-
KF0069A01	SRR2544012	Äspö HRL	Sweden	Illumina HiSeq	SciLifeLab	OSBG	51.6081	170306638	PowerWater DNA Isolation Kit (MOBIO)	megahit v. 1.1.1	24/06/2013	-454.8	7.8	millions of years	BDL	-12.4	-	6.5	0.01	0.06	0.01	673	13400	24.2084	BDL	BDL	BDL	4.3 × 103	-	-
SA1229A	SRR10598177	Äspö HRL	Sweden	Illumina HiSeq	SciLifeLab	MML_A	2.68812	8870782	PowerWater DNA Isolation Kit (MOBIO)	megahit v. 1.1.1	2014	-170.84	7.3	<20 years	6.9	-7.2	12.4	255	4.92	1.8	0.02	274	3017	5.45051	0.0007	BDL	0.008	127	>0.22 µm	0.22 µm
SA1229A	SRR10598178	Äspö HRL	Sweden	Illumina HiSeq	SciLifeLab	MML_B	3.133	10338898	PowerWater DNA Isolation Kit (MOBIO)	megahit v. 1.1.1	2014	-170.84	7.3	<20 years	6.9	-7.2	12.4	255	4.92	1.8	0.02	274	3017	5.45051	0.0007	BDL	0.008	127	>0.22 µm	0.22 µm
KA3105-4	SRR10598175	Äspö HRL	Sweden	Illumina HiSeq	SciLifeLab	UML_A	2.59375	8559387	PowerWater DNA Isolation Kit (MOBIO)	megahit v. 1.1.1	2014	-415.19	7.5	undefined	6.8	-9	14.5	217	0.36	0.42	0.127	223	2341	4.22925	0.0005	BDL	BDL	37	>0.22 µm	0.22 µm
KA3105-4	SRR10598176	Äspö HRL	Sweden	Illumina HiSeq	SciLifeLab	UML_B	2.47896	8180574	PowerWater DNA Isolation Kit (MOBIO)	megahit v. 1.1.1	2014	-415.19	7.5	undefined	6.8	-9	14.5	217	0.36	0.42	0.127	223	2341	4.22925	0.0005	BDL	BDL	37	>0.22 µm	0.22 µm
KA3385A	SRR10598173	Äspö HRL	Sweden	Illumina HiSeq	SciLifeLab	OSL_A	2.71582	8962216	PowerWater DNA Isolation Kit (MOBIO)	megahit v. 1.1.1	2014	-448.37	7.5	thousands of years	1.4	-10.8	15.1	25	0.06	0.21	0.05	378	6819	12.3192	0.0002	BDL	BDL	100	>0.22 µm	0.22 µm
KA3385A	SRR10598174	Äspö HRL	Sweden	Illumina HiSeq	SciLifeLab	OSL_B	2.45812	8111809	PowerWater DNA Isolation Kit (MOBIO)	megahit v. 1.1.1	2014	-448.37	7.5	thousands of years	1.4	-10.8	15.1	25	0.06	0.21	0.05	378	6819	12.3192	0.0002	BDL	BDL	100	>0.22 µm	0.22 µm
SA1229A	Gp0198136/Gb0149091	Äspö HRL	Sweden	Illumina HiSeq	JGI	MM_PC_MetaG	26.9497	88933938	Phenol-Chloroform extraction	megahit v. 1.1.2	28/11/2016	-171.26	7.5	<20 years	6.4	-7.3	-	255	5.06	1.8	0.07	90.5	3103	5.60588	0.0005	BDL	0.028	111583 ± 1130	>0.1 µm	0.1 µm
SA1229A	Gp0198137/Gb0149092	Äspö HRL	Sweden	Illumina HiSeq	JGI	MM_PW_MetaG	28.1833	93004868	PowerWater DNA Isolation Kit (MOBIO)	megahit v. 1.1.2	25/10/2016	-171.26	7.5	<20 years	6.4	-7.3	-	255	5.06	1.8	0.07	90.5	3103	5.60588	0.0005	BDL	0.028	111583 ± 1130	>0.1 µm	0.1 µm
KA3385A	Gp0198138/Gb0149093	Äspö HRL	Sweden	Illumina HiSeq	JGI	OS_PC_MetaG	53.4487	176380809	Phenol-Chloroform extraction	megahit v. 1.1.2	28/11/2016	-448.35	7.5	thousands of years	1.3	-10.8	-	22	0.06	0.19	BDL	141	7489	13.5296	0.00024	0.001	0.06	35100 ± 1751	>0.1 µm	0.1 µm
KA3385A	Gp0198139/Gb0149094	Äspö HRL	Sweden	Illumina HiSeq	JGI	OS_PW_MetaG	42.562	140454637	PowerWater DNA Isolation Kit (MOBIO)	megahit v. 1.1.2	25/10/2016	-448.35	7.5	thousands of years	1.3	-10.8	-	22	0.06	0.19	BDL	141	7489	13.5296	0.00024	0.001	0.06	35100 ± 1751	>0.1 µm	0.1 µm
KR0015B	SRR26275512	Äspö HRL	Sweden	Illumina NovaSeq	SciLifeLab	KR0015B-DNA-1	137.245	951171540	DNeasy PowerWater Kit (Qiagen)	megahit v. 1.2.9	10/2019	-70																	>0.1 µm	0.1 µm
KR0015B	SRR26275512	Äspö HRL	Sweden	Illumina NovaSeq	SciLifeLab	KR0015B-DNA-3	137.245	951171540	DNeasy PowerWater Kit (Qiagen)	megahit v. 1.2.9	10/2019	-70																	>0.1 µm	0.1 µm
KR0015B	SRR26275512	Äspö HRL	Sweden	Illumina NovaSeq	SciLifeLab	KR0015B-DNA-4	137.245	951171540	DNeasy PowerWater Kit (Qiagen)	megahit v. 1.2.9	10/2019	-70																	>0.1 µm	0.1 µm
SA1420A	SRR26275511	Äspö HRL	Sweden	Illumina NovaSeq	SciLifeLab	SA1420A-DNA-1	155.035	1087768909	DNeasy PowerWater Kit (Qiagen)	megahit v. 1.2.9	2017	-200.56																	>0.1 µm	0.1 µm
SA1420A	SRR26275511	Äspö HRL	Sweden	Illumina NovaSeq	SciLifeLab	SA1420A-DNA-2	155.035	1087768909	DNeasy PowerWater Kit (Qiagen)	megahit v. 1.2.9	2017	-200.56																	>0.1 µm	0.1 µm
SA1420A	SRR26275511	Äspö HRL	Sweden	Illumina NovaSeq	SciLifeLab	SA1420A-DNA-3	155.035	1087768909	DNeasy PowerWater Kit (Qiagen)	megahit v. 1.2.9	2017	-200.56																	>0.1 µm	0.1 µm
SA2074A	SRR26275510	Äspö HRL	Sweden	Illumina NovaSeq	SciLifeLab	SA2074A-DNA-1	20.9802	153129622	MO BIO PowerWater DNA isolation kit	megahit v. 1.2.9	2017	-281.65																	>0.1 µm	0.1 µm
SA2074A	SRR26275510	Äspö HRL	Sweden	Illumina NovaSeq	SciLifeLab	SA2074A-DNA-2	20.9802	153129622	MO BIO PowerWater DNA isolation kit	megahit v. 1.2.9	2017	-281.65																	>0.1 µm	0.1 µm
SA2074A	SRR26275510	Äspö HRL	Sweden	Illumina NovaSeq	SciLifeLab	SA2074A-DNA-3	20.9802	153129622	MO BIO PowerWater DNA isolation kit	megahit v. 1.2.9	2017	-281.65																	>0.1 µm	0.1 µm
SA2600A	SRR26275509	Äspö HRL	Sweden	Illumina NovaSeq	SciLifeLab	SA2600A-DNA-1	15.4007	111439053	MO BIO PowerWater DNA isolation kit	megahit v. 1.2.9	2017	-345.02																	>0.1 µm	0.1 µm
SA2600A	SRR26275509	Äspö HRL	Sweden	Illumina NovaSeq	SciLifeLab	SA2600A-DNA-2	15.4007	111439053	MO BIO PowerWater DNA isolation kit	megahit v. 1.2.9	2017	-345.02																	>0.1 µm	0.1 µm
SA2600A	SRR26275509	Äspö HRL	Sweden	Illumina NovaSeq	SciLifeLab	SA2600A-DNA-3	15.4007	111439053	MO BIO PowerWater DNA isolation kit	megahit v. 1.2.9	2017	-345.02																	>0.1 µm	0.1 µm
OL-KR11	SRR9644740	Olkiluoto Island	Finland	Illumina HiSeq	CoDL	KR11_Ju	20.3397	67121122	Phenol-Chloroform extraction	megahit v. 1.1.1	2016-06-09	-366.7–383.5	7.6	-	12.64	-	10.14	171	0.08	0.23	0.04	283	2530	4.5707	BDL	BDL	BDL	-	>0.22 µm	0.22 µm
OL-KR11	SRR9644742	Olkiluoto Island	Finland	Illumina HiSeq	RTL	KR11_N2	20.6174	68037490	Phenol-Chloroform extraction	megahit v. 1.1.1	2016-11-09	-366.7–383.5	7.6	-	11.7	-	10.14	177	0.08	0.075	0.08	284	2550	4.60683	BDL	BDL	BDL	-	>0.22 µm	0.22 µm
OL-KR11	SRR9644741	Olkiluoto Island	Finland	Illumina HiSeq	RTL	KR11_N3	63.4944	209531600	Phenol-Chloroform extraction	megahit v. 1.1.1	2016-11-15	-366.7–383.5	7.6	-	11.7	-	10.14	177	0.08	0.075	0.08	284	2550	4.60683	BDL	BDL	BDL	-	>0.22 µm	0.22 µm
OL-KR11	SRR9644739	Olkiluoto Island	Finland	Illumina HiSeq	RTL	KR11_S3	35.5906	117448984	Phenol-Chloroform extraction	megahit v. 1.1.1	2016-09-04	-366.7–383.5	7.6	-	22.96	-	10.14	171	0.07	0.094	0.14	277	2480	4.48037	BDL	BDL	BDL	1.7 x 105	>0.22 µm	0.22 µm
OL-KR13	SRR11548474	Olkiluoto Island	Finland	Illumina HiSeq	CoDL	KR13_Ju	18.1189	59792366	Phenol-Chloroform extraction	megahit v. 1.1.1	2016-06-13	-330.5–337.9	7.2	-	4.195	-	9.6	73	BDL	0.16	13	68	4410	7.96711	BDL	BDL	BDL	-	>0.22 µm	0.22 µm
OL-KR13	SRR11548472	Olkiluoto Island	Finland	Illumina HiSeq	RTL	KR13_N1	30.0071	99023450	Phenol-Chloroform extraction	megahit v. 1.1.1	2016-11-08	-330.5–337.9	7.2	-	4.752	-	9.6	61	0.12	0.034	12	59	4520	8.16583	BDL	BDL	BDL	-	>0.22 µm	0.22 µm
OL-KR13	SRR11548471	Olkiluoto Island	Finland	Illumina HiSeq	RTL	KR13_N2	38.106	125749732	Phenol-Chloroform extraction	megahit v. 1.1.1	2016-11-09	-330.5–337.9	7.2	-	4.752	-	9.6	61	0.12	0.034	12	59	4520	8.16583	BDL	BDL	BDL	-	>0.22 µm	0.22 µm
OL-KR13	SRR11548473	Olkiluoto Island	Finland	Illumina HiSeq	RTL	KR13_S3	42.3412	139725824	Phenol-Chloroform extraction	megahit v. 1.1.1	2016-09-29	-330.5–337.9	7.2	-	6.553	-	9.6	61	BDL	BDL	13	70	4550	8.22003	BDL	BDL	BDL	2.3 x 105	>0.22 µm	0.22 µm
OL-KR46	SRR7193715	Olkiluoto Island	Finland	Illumina HiSeq	CoDL	KR46_Ju	23.0173	75957050	Phenol-Chloroform extraction	megahit v. 1.1.1	2016-06-09	-528.7–531.5	8.6	-	56.12	-	12.56	140	BDL	BDL	34	61	10200	18.4273	BDL	BDL	BDL	-	>0.22 µm	0.22 µm
OL-KR11	SRR6976411	Olkiluoto Island	Finland	Illumina HiSeq	JGI	KR11_0.1_MetaG	49.9443	164816320	Phenol-Chloroform extraction	megahit v. 1.1.2	06/07/2016	-366.7–383.5	7.6	-	11.7	-	10.14	177	0.08	0.075	0.08	284	2550	4.60683	BDL	BDL	BDL	-	>0.1 µm	0.1 µm
OL-KR11	SRR6515492	Olkiluoto Island	Finland	Illumina HiSeq	JGI	KR11_S1_MetaG	27.361	90291426	Phenol-Chloroform extraction	megahit v. 1.1.2	28/09/2016	-366.7–383.5	7.6	-	22.96	-	10.14	171	0.07	0.094	0.14	277	2480	4.48037	BDL	BDL	BDL	1.7 x 105	>0.22 µm	0.22 µm
OL-KR11	SRR6516019	Olkiluoto Island	Finland	Illumina HiSeq	JGI	KR11_S2_MetaG	63.6183	209940244	Phenol-Chloroform extraction	megahit v. 1.1.2	04/10/2016	-366.7–383.5	7.6	-	22.96	-	10.14	171	0.07	0.094	0.14	277	2480	4.48037	BDL	BDL	BDL	1.7 x 105	>0.22 µm	0.22 µm
OL-KR13	SRR6516042	Olkiluoto Island	Finland	Illumina HiSeq	JGI	KR13_J_MetaG	35.4449	116968106	Phenol-Chloroform extraction	megahit v. 1.1.2	11/07/2016	-330.5–337.9	7.2	-	4.297	-	9.6	67	BDL	0.16	12	65	4550	8.22003	BDL	BDL	BDL	-	>0.22 µm	0.22 µm
OL-KR13	SRR6516043	Olkiluoto Island	Finland	Illumina HiSeq	JGI	KR13_S1_MetaG	35.5302	117249610	Phenol-Chloroform extraction	megahit v. 1.1.2	27/09/2016	-330.5–337.9	7.2	-	6.553	-	9.6	61	BDL	BDL	13	70	4550	8.22003	BDL	BDL	BDL	2.3 x 105	>0.22 µm	0.22 µm
OL-KR13	SRR6516051	Olkiluoto Island	Finland	Illumina HiSeq	JGI	KR13_S2_MetaG	47.57	156980992	Phenol-Chloroform extraction	megahit v. 1.1.2	30/09/2016	-330.5–337.9	7.3	-	6.553	-	9.6	61	BDL	BDL	13	70	4550	8.22003	BDL	BDL	BDL	2.3 x 105	>0.22 µm	0.22 µm
OL-KR46	SRR6516144	Olkiluoto Island	Finland	Illumina HiSeq	JGI	KR46_M_MetaG	32.3415	106726824	Phenol-Chloroform extraction	megahit v. 1.1.2	08/03/2016	-528.7–531.5	8.6	-	56.45	-	9.6	140	BDL	BDL	34	103	9560	17.2711	BDL	BDL	BDL	-	>0.22 µm	0.22 µm
OL-KR46	SRR6516143	Olkiluoto Island	Finland	Illumina HiSeq	JGI	KR46_S_MetaG	27.7934	91718374	Phenol-Chloroform extraction	megahit v. 1.1.2	11/08/2016	-528.7–531.5	8.6	-	58.61	-	9.6	134	BDL	BDL	34	63	10200	18.4273	BDL	BDL	BDL	1.9 x 105	>0.22 µm	0.22 µm

## Sheet: 2.MAGs_SAGs_accession
MAGs_name	Genome accession	Biosample accession
KR11_0.1_MetaG.mb.10	JAHIDZ000000000	SAMN19297398
KR11_0.1_MetaG.mb.102	JAHIEA000000000	SAMN19297399
KR11_0.1_MetaG.mb.105	JAHIEB000000000	SAMN19297400
KR11_0.1_MetaG.mb.108	JAHIEC000000000	SAMN19297401
KR11_0.1_MetaG.mb.11	JAHIED000000000	SAMN19297402
KR11_0.1_MetaG.mb.110	JAHIEE000000000	SAMN19297403
KR11_0.1_MetaG.mb.111	JAHIEF000000000	SAMN19297404
KR11_0.1_MetaG.mb.112	JAHIEG000000000	SAMN19297405
KR11_0.1_MetaG.mb.113	JAHIEH000000000	SAMN19297406
KR11_0.1_MetaG.mb.114	JAHIEI000000000	SAMN19297407
KR11_0.1_MetaG.mb.115	JAHIEJ000000000	SAMN19297408
KR11_0.1_MetaG.mb.12	JAHIEK000000000	SAMN19297409
KR11_0.1_MetaG.mb.14	JAHIEL000000000	SAMN19297410
KR11_0.1_MetaG.mb.19	JAHIEM000000000	SAMN19297411
KR11_0.1_MetaG.mb.20	JAHIEN000000000	SAMN19297412
KR11_0.1_MetaG.mb.24	JAHIEO000000000	SAMN19297413
KR11_0.1_MetaG.mb.26	JAHIEP000000000	SAMN19297414
KR11_0.1_MetaG.mb.28	JAHIEQ000000000	SAMN19297415
KR11_0.1_MetaG.mb.31	JAHIER000000000	SAMN19297416
KR11_0.1_MetaG.mb.32	JAHIES000000000	SAMN19297417
KR11_0.1_MetaG.mb.38	JAHIET000000000	SAMN19297418
KR11_0.1_MetaG.mb.40	JAHIEU000000000	SAMN19297419
KR11_0.1_MetaG.mb.41	JAHIEV000000000	SAMN19297420
KR11_0.1_MetaG.mb.45	JAHIEW000000000	SAMN19297421
KR11_0.1_MetaG.mb.47	JAHIEX000000000	SAMN19297422
KR11_0.1_MetaG.mb.49	JAHIEY000000000	SAMN19297423
KR11_0.1_MetaG.mb.53	JAHIEZ000000000	SAMN19297424
KR11_0.1_MetaG.mb.55	JAHIFA000000000	SAMN19297425
KR11_0.1_MetaG.mb.56	JAHIFB000000000	SAMN19297426
KR11_0.1_MetaG.mb.59	JAHIFC000000000	SAMN19297427
KR11_0.1_MetaG.mb.62	JAHIFD000000000	SAMN19297428
KR11_0.1_MetaG.mb.69	JAHIFE000000000	SAMN19297429
KR11_0.1_MetaG.mb.76	JAHIFF000000000	SAMN19297430
KR11_0.1_MetaG.mb.77	JAHIFG000000000	SAMN19297431
KR11_0.1_MetaG.mb.78	JAHIFH000000000	SAMN19297432
KR11_0.1_MetaG.mb.79	JAHIFI000000000	SAMN19297433
KR11_0.1_MetaG.mb.83	JAHIFJ000000000	SAMN19297434
KR11_0.1_MetaG.mb.84	JAHIFK000000000	SAMN19297435
KR11_0.1_MetaG.mb.87	JAHIFL000000000	SAMN19297436
KR11_0.1_MetaG.mb.88	JAHIFM000000000	SAMN19297437
KR11_0.1_MetaG.mb.89	JAHIFN000000000	SAMN19297438
KR11_0.1_MetaG.mb.9	JAHIFO000000000	SAMN19297439
KR11_0.1_MetaG.mb.93	JAHIFP000000000	SAMN19297440
KR11_0.1_MetaG.mb.97	JAHIFQ000000000	SAMN19297441
KR11_0.1_MetaG.mb.98	JAHIFR000000000	SAMN19297442
KR11_Ju.mb.15	JAHIFS000000000	SAMN19297443
KR11_Ju.mb.2	JAHIFT000000000	SAMN19297444
KR11_Ju.mb.20	JAHIFU000000000	SAMN19297445
KR11_Ju.mb.21	JAHIFV000000000	SAMN19297446
KR11_Ju.mb.24	JAHIFW000000000	SAMN19297447
KR11_Ju.mb.26	JAHIFX000000000	SAMN19297448
KR11_Ju.mb.27	JAHIFY000000000	SAMN19297449
KR11_Ju.mb.3	JAHIFZ000000000	SAMN19297450
KR11_Ju.mb.5	JAHIGA000000000	SAMN19297451
KR11_Ju.mb.7	JAHIGB000000000	SAMN19297452
KR11_Ju.mb.9	JAHIGC000000000	SAMN19297453
KR11_N2.mb.10	JAHIGD000000000	SAMN19297454
KR11_N2.mb.11	JAHIGE000000000	SAMN19297455
KR11_N2.mb.12	JAHIGF000000000	SAMN19297456
KR11_N2.mb.15	JAHIGG000000000	SAMN19297457
KR11_N2.mb.17	JAHIGH000000000	SAMN19297458
KR11_N2.mb.20	JAHIGI000000000	SAMN19297459
KR11_N2.mb.22	JAHIGJ000000000	SAMN19297460
KR11_N2.mb.24	JAHIGK000000000	SAMN19297461
KR11_N2.mb.26	JAHIGL000000000	SAMN19297462
KR11_N2.mb.28	JAHIGM000000000	SAMN19297463
KR11_N2.mb.29	JAHIGN000000000	SAMN19297464
KR11_N2.mb.4	JAHIGO000000000	SAMN19297465
KR11_N2.mb.6	JAHIGP000000000	SAMN19297466
KR11_N2.mb.8	JAHIGQ000000000	SAMN19297467
KR11_N3.mb.12	JAHIGR000000000	SAMN19297468
KR11_N3.mb.14	JAHIGS000000000	SAMN19297469
KR11_N3.mb.15	JAHIGT000000000	SAMN19297470
KR11_N3.mb.18	JAHIGU000000000	SAMN19297471
KR11_N3.mb.19	JAHIGV000000000	SAMN19297472
KR11_N3.mb.20	JAHIGW000000000	SAMN19297473
KR11_N3.mb.21	JAHIGX000000000	SAMN19297474
KR11_N3.mb.23	JAHIGY000000000	SAMN19297475
KR11_N3.mb.24	JAHIGZ000000000	SAMN19297476
KR11_N3.mb.29	JAHIHA000000000	SAMN19297477
KR11_N3.mb.34	JAHIHB000000000	SAMN19297478
KR11_N3.mb.35	JAHIHC000000000	SAMN19297479
KR11_N3.mb.36	JAHIHD000000000	SAMN19297480
KR11_N3.mb.38	JAHIHE000000000	SAMN19297481
KR11_N3.mb.39	JAHIHF000000000	SAMN19297482
KR11_N3.mb.40	JAHIHG000000000	SAMN19297483
KR11_N3.mb.42	JAHIHH000000000	SAMN19297484
KR11_N3.mb.43	JAHIHI000000000	SAMN19297485
KR11_N3.mb.44	JAHIHJ000000000	SAMN19297486
KR11_N3.mb.5	JAHIHK000000000	SAMN19297487
KR11_N3.mb.6	JAHIHL000000000	SAMN19297488
KR11_N3.mb.7	JAHIHM000000000	SAMN19297489
KR11_N3.mb.8	JAHIHN000000000	SAMN19297490
KR11_S1_MetaG.mb.1	JAHIHO000000000	SAMN19297491
KR11_S1_MetaG.mb.5	JAHIHP000000000	SAMN19297492
KR11_S2_MetaG.mb.11	JAHIHQ000000000	SAMN19297493
KR11_S2_MetaG.mb.12	JAHIHR000000000	SAMN19297494
KR11_S2_MetaG.mb.13	JAHIHS000000000	SAMN19297495
KR11_S2_MetaG.mb.3	JAHIHT000000000	SAMN19297496
KR11_S2_MetaG.mb.5	JAHIHU000000000	SAMN19297497
KR11_S2_MetaG.mb.6	JAHIHV000000000	SAMN19297498
KR11_S2_MetaG.mb.7	JAHIHW000000000	SAMN19297499
KR11_S2_MetaG.mb.8	JAHIHX000000000	SAMN19297500
KR11_S3.mb.1	JAHIHY000000000	SAMN19297501
KR11_S3.mb.10	JAHIHZ000000000	SAMN19297502
KR11_S3.mb.15	JAHIIA000000000	SAMN19297503
KR11_S3.mb.17	JAHIIB000000000	SAMN19297504
KR11_S3.mb.20	JAHIIC000000000	SAMN19297505
KR11_S3.mb.21	JAHIID000000000	SAMN19297506
KR11_S3.mb.22	JAHIIE000000000	SAMN19297507
KR11_S3.mb.24	JAHIIF000000000	SAMN19297508
KR11_S3.mb.25	JAHIIG000000000	SAMN19297509
KR11_S3.mb.28	JAHIIH000000000	SAMN19297510
KR11_S3.mb.29	JAHIII000000000	SAMN19297511
KR11_S3.mb.33	JAHIIJ000000000	SAMN19297512
KR11_S3.mb.35	JAHIIK000000000	SAMN19297513
KR11_S3.mb.38	JAHIIL000000000	SAMN19297514
KR11_S3.mb.39	JAHIIM000000000	SAMN19297515
KR11_S3.mb.41	JAHIIN000000000	SAMN19297516
KR11_S3.mb.43	JAHIIO000000000	SAMN19297517
KR11_S3.mb.44	JAHIIP000000000	SAMN19297518
KR11_S3.mb.47	JAHIIQ000000000	SAMN19297519
KR11_S3.mb.49	JAHIIR000000000	SAMN19297520
KR11_S3.mb.51	JAHIIS000000000	SAMN19297521
KR11_S3.mb.52	JAHIIT000000000	SAMN19297522
KR11_S3.mb.53	JAHIIU000000000	SAMN19297523
KR11_S3.mb.55	JAHIIV000000000	SAMN19297524
KR11_S3.mb.56	JAHIIW000000000	SAMN19297525
KR11_S3.mb.57	JAHIIX000000000	SAMN19297526
KR11_S3.mb.6	JAHIIY000000000	SAMN19297527
KR11_S3.mb.7	JAHIIZ000000000	SAMN19297528
KR11_S3.mb.8	JAHIJA000000000	SAMN19297529
KR13_J_MetaG.mb.10	JAHIJB000000000	SAMN19297530
KR13_J_MetaG.mb.2	JAHIJC000000000	SAMN19297531
KR13_J_MetaG.mb.4	JAHIJD000000000	SAMN19297532
KR13_Ju.mb.1	JAHIJE000000000	SAMN19297533
KR13_Ju.mb.13	JAHIJF000000000	SAMN19297534
KR13_Ju.mb.16	JAHIJG000000000	SAMN19297535
KR13_Ju.mb.25	JAHIJH000000000	SAMN19297536
KR13_Ju.mb.28	JAHIJI000000000	SAMN19297537
KR13_Ju.mb.29	JAHIJJ000000000	SAMN19297538
KR13_Ju.mb.32	JAHIJK000000000	SAMN19297539
KR13_Ju.mb.33	JAHIJL000000000	SAMN19297540
KR13_Ju.mb.34	JAHIJM000000000	SAMN19297541
KR13_Ju.mb.35	JAHIJN000000000	SAMN19297542
KR13_Ju.mb.40	JAHIJO000000000	SAMN19297543
KR13_Ju.mb.43	JAHIJP000000000	SAMN19297544
KR13_Ju.mb.5	JAHIJQ000000000	SAMN19297545
KR13_Ju.mb.8	JAHIJR000000000	SAMN19297546
KR13_Ju.mb.9	JAHIJS000000000	SAMN19297547
KR13_N1.mb.10	JAHIJT000000000	SAMN19297548
KR13_N1.mb.16	JAHIJU000000000	SAMN19297549
KR13_N1.mb.18	JAHIJV000000000	SAMN19297550
KR13_N1.mb.2	JAHIJW000000000	SAMN19297551
KR13_N1.mb.20	JAHIJX000000000	SAMN19297552
KR13_N1.mb.22	JAHIJY000000000	SAMN19297553
KR13_N1.mb.24	JAHIJZ000000000	SAMN19297554
KR13_N1.mb.32	JAHIKA000000000	SAMN19297555
KR13_N1.mb.33	JAHIKB000000000	SAMN19297556
KR13_N1.mb.34	JAHIKC000000000	SAMN19297557
KR13_N1.mb.35	JAHIKD000000000	SAMN19297558
KR13_N1.mb.36	JAHIKE000000000	SAMN19297559
KR13_N1.mb.39	JAHIKF000000000	SAMN19297560
KR13_N1.mb.40	JAHIKG000000000	SAMN19297561
KR13_N1.mb.42	JAHIKH000000000	SAMN19297562
KR13_N1.mb.47	JAHIKI000000000	SAMN19297563
KR13_N1.mb.49	JAHIKJ000000000	SAMN19297564
KR13_N1.mb.50	JAHIKK000000000	SAMN19297565
KR13_N1.mb.56	JAHIKL000000000	SAMN19297566
KR13_N1.mb.59	JAHIKM000000000	SAMN19297567
KR13_N1.mb.6	JAHIKN000000000	SAMN19297568
KR13_N1.mb.60	JAHIKO000000000	SAMN19297569
KR13_N1.mb.63	JAHIKP000000000	SAMN19297570
KR13_N1.mb.64	JAHIKQ000000000	SAMN19297571
KR13_N1.mb.65	JAHIKR000000000	SAMN19297572
KR13_N1.mb.66	JAHIKS000000000	SAMN19297573
KR13_N1.mb.68	JAHIKT000000000	SAMN19297574
KR13_N1.mb.69	JAHIKU000000000	SAMN19297575
KR13_N1.mb.7	JAHIKV000000000	SAMN19297576
KR13_N1.mb.71	JAHIKW000000000	SAMN19297577
KR13_N1.mb.75	JAHIKX000000000	SAMN19297578
KR13_N1.mb.8	JAHIKY000000000	SAMN19297579
KR13_N2.mb.1	JAHIKZ000000000	SAMN19297580
KR13_N2.mb.10	JAHILA000000000	SAMN19297581
KR13_N2.mb.101	JAHILB000000000	SAMN19297582
KR13_N2.mb.106	JAHILC000000000	SAMN19297583
KR13_N2.mb.107	JAHILD000000000	SAMN19297584
KR13_N2.mb.113	JAHILE000000000	SAMN19297585
KR13_N2.mb.116	JAHILF000000000	SAMN19297586
KR13_N2.mb.12	JAHILG000000000	SAMN19297587
KR13_N2.mb.13	JAHILH000000000	SAMN19297588
KR13_N2.mb.14	JAHILI000000000	SAMN19297589
KR13_N2.mb.17	JAHILJ000000000	SAMN19297590
KR13_N2.mb.19	JAHILK000000000	SAMN19297591
KR13_N2.mb.2	JAHILL000000000	SAMN19297592
KR13_N2.mb.20	JAHILM000000000	SAMN19297593
KR13_N2.mb.24	JAHILN000000000	SAMN19297594
KR13_N2.mb.25	JAHILO000000000	SAMN19297595
KR13_N2.mb.29	JAHILP000000000	SAMN19297596
KR13_N2.mb.31	JAHILQ000000000	SAMN19297597
KR13_N2.mb.32	JAHILR000000000	SAMN19297598
KR13_N2.mb.36	JAHILS000000000	SAMN19297599
KR13_N2.mb.37	JAHILT000000000	SAMN19297600
KR13_N2.mb.39	JAHILU000000000	SAMN19297601
KR13_N2.mb.40	JAHILV000000000	SAMN19297602
KR13_N2.mb.41	JAHILW000000000	SAMN19297603
KR13_N2.mb.43	JAHILX000000000	SAMN19297604
KR13_N2.mb.45	JAHILY000000000	SAMN19297605
KR13_N2.mb.46	JAHILZ000000000	SAMN19297606
KR13_N2.mb.47	JAHIMA000000000	SAMN19297607
KR13_N2.mb.48	JAHIMB000000000	SAMN19297608
KR13_N2.mb.50	JAHIMC000000000	SAMN19297609
KR13_N2.mb.51	JAHIMD000000000	SAMN19297610
KR13_N2.mb.53	JAHIME000000000	SAMN19297611
KR13_N2.mb.57	JAHIMF000000000	SAMN19297612
KR13_N2.mb.59	JAHIMG000000000	SAMN19297613
KR13_N2.mb.6	JAHIMH000000000	SAMN19297614
KR13_N2.mb.60	JAHIMI000000000	SAMN19297615
KR13_N2.mb.62	JAHIMJ000000000	SAMN19297616
KR13_N2.mb.68	JAHIMK000000000	SAMN19297617
KR13_N2.mb.69	JAHIML000000000	SAMN19297618
KR13_N2.mb.7	JAHIMM000000000	SAMN19297619
KR13_N2.mb.73	JAHIMN000000000	SAMN19297620
KR13_N2.mb.74	JAHIMO000000000	SAMN19297621
KR13_N2.mb.76	JAHIMP000000000	SAMN19297622
KR13_N2.mb.78	JAHIMQ000000000	SAMN19297623
KR13_N2.mb.8	JAHIMR000000000	SAMN19297624
KR13_N2.mb.80	JAHIMS000000000	SAMN19297625
KR13_N2.mb.81	JAHIMT000000000	SAMN19297626
KR13_N2.mb.82	JAHIMU000000000	SAMN19297627
KR13_N2.mb.83	JAHIMV000000000	SAMN19297628
KR13_N2.mb.84	JAHIMW000000000	SAMN19297629
KR13_N2.mb.88	JAHIMX000000000	SAMN19297630
KR13_N2.mb.89	JAHIMY000000000	SAMN19297631
KR13_N2.mb.91	JAHIMZ000000000	SAMN19297632
KR13_N2.mb.92	JAHINA000000000	SAMN19297633
KR13_N2.mb.93	JAHINB000000000	SAMN19297634
KR13_N2.mb.94	JAHINC000000000	SAMN19297635
KR13_N2.mb.99	JAHIND000000000	SAMN19297636
KR13_S1_MetaG.mb.10	JAHINE000000000	SAMN19297637
KR13_S1_MetaG.mb.12	JAHINF000000000	SAMN19297638
KR13_S1_MetaG.mb.13	JAHING000000000	SAMN19297639
KR13_S1_MetaG.mb.3	JAHINH000000000	SAMN19297640
KR13_S1_MetaG.mb.4	JAHINI000000000	SAMN19297641
KR13_S1_MetaG.mb.5	JAHINJ000000000	SAMN19297642
KR13_S1_MetaG.mb.7	JAHINK000000000	SAMN19297643
KR13_S1_MetaG.mb.8	JAHINL000000000	SAMN19297644
KR13_S2_MetaG.mb.15	JAHINM000000000	SAMN19297645
KR13_S2_MetaG.mb.19	JAHINN000000000	SAMN19297646
KR13_S2_MetaG.mb.20	JAHINO000000000	SAMN19297647
KR13_S2_MetaG.mb.21	JAHINP000000000	SAMN19297648
KR13_S2_MetaG.mb.24	JAHINQ000000000	SAMN19297649
KR13_S2_MetaG.mb.32	JAHINR000000000	SAMN19297650
KR13_S2_MetaG.mb.33	JAHINS000000000	SAMN19297651
KR13_S2_MetaG.mb.4	JAHINT000000000	SAMN19297652
KR13_S2_MetaG.mb.6	JAHINU000000000	SAMN19297653
KR13_S2_MetaG.mb.7	JAHINV000000000	SAMN19297654
KR13_S2_MetaG.mb.9	JAHINW000000000	SAMN19297655
KR13_S3.mb.1	JAHINX000000000	SAMN19297656
KR13_S3.mb.10	JAHINY000000000	SAMN19297657
KR13_S3.mb.101	JAHINZ000000000	SAMN19297658
KR13_S3.mb.107	JAHIOA000000000	SAMN19297659
KR13_S3.mb.11	JAHIOB000000000	SAMN19297660
KR13_S3.mb.110	JAHIOC000000000	SAMN19297661
KR13_S3.mb.112	JAHIOD000000000	SAMN19297662
KR13_S3.mb.115	JAHIOE000000000	SAMN19297663
KR13_S3.mb.117	JAHIOF000000000	SAMN19297664
KR13_S3.mb.119	JAHIOG000000000	SAMN19297665
KR13_S3.mb.122	JAHIOH000000000	SAMN19297666
KR13_S3.mb.124	JAHIOI000000000	SAMN19297667
KR13_S3.mb.126	JAHIOJ000000000	SAMN19297668
KR13_S3.mb.130	JAHIOK000000000	SAMN19297669
KR13_S3.mb.133	JAHIOL000000000	SAMN19297670
KR13_S3.mb.134	JAHIOM000000000	SAMN19297671
KR13_S3.mb.135	JAHION000000000	SAMN19297672
KR13_S3.mb.137	JAHIOO000000000	SAMN19297673
KR13_S3.mb.138	JAHIOP000000000	SAMN19297674
KR13_S3.mb.139	JAHIOQ000000000	SAMN19297675
KR13_S3.mb.140	JAHIOR000000000	SAMN19297676
KR13_S3.mb.15	JAHIOS000000000	SAMN19297677
KR13_S3.mb.18	JAHIOT000000000	SAMN19297678
KR13_S3.mb.21	JAHIOU000000000	SAMN19297679
KR13_S3.mb.25	JAHIOV000000000	SAMN19297680
KR13_S3.mb.28	JAHIOW000000000	SAMN19297681
KR13_S3.mb.30	JAHIOX000000000	SAMN19297682
KR13_S3.mb.32	JAHIOY000000000	SAMN19297683
KR13_S3.mb.34	JAHIOZ000000000	SAMN19297684
KR13_S3.mb.35	JAHIPA000000000	SAMN19297685
KR13_S3.mb.37	JAHIPB000000000	SAMN19297686
KR13_S3.mb.38	JAHIPC000000000	SAMN19297687
KR13_S3.mb.40	JAHIPD000000000	SAMN19297688
KR13_S3.mb.41	JAHIPE000000000	SAMN19297689
KR13_S3.mb.42	JAHIPF000000000	SAMN19297690
KR13_S3.mb.5	JAHIPG000000000	SAMN19297691
KR13_S3.mb.52	JAHIPH000000000	SAMN19297692
KR13_S3.mb.63	JAHIPI000000000	SAMN19297693
KR13_S3.mb.64	JAHIPJ000000000	SAMN19297694
KR13_S3.mb.65	JAHIPK000000000	SAMN19297695
KR13_S3.mb.68	JAHIPL000000000	SAMN19297696
KR13_S3.mb.72	JAHIPM000000000	SAMN19297697
KR13_S3.mb.73	JAHIPN000000000	SAMN19297698
KR13_S3.mb.74	JAHIPO000000000	SAMN19297699
KR13_S3.mb.78	JAHIPP000000000	SAMN19297700
KR13_S3.mb.79	JAHIPQ000000000	SAMN19297701
KR13_S3.mb.8	JAHIPR000000000	SAMN19297702
KR13_S3.mb.80	JAHIPS000000000	SAMN19297703
KR13_S3.mb.82	JAHIPT000000000	SAMN19297704
KR13_S3.mb.83	JAHIPU000000000	SAMN19297705
KR13_S3.mb.84	JAHIPV000000000	SAMN19297706
KR13_S3.mb.88	JAHIPW000000000	SAMN19297707
KR13_S3.mb.89	JAHIPX000000000	SAMN19297708
KR13_S3.mb.9	JAHIPY000000000	SAMN19297709
KR13_S3.mb.90	JAHIPZ000000000	SAMN19297710
KR13_S3.mb.92	JAHIQA000000000	SAMN19297711
KR13_S3.mb.93	JAHIQB000000000	SAMN19297712
KR13_S3.mb.94	JAHIQC000000000	SAMN19297713
KR13_S3.mb.99	JAHIQD000000000	SAMN19297714
KR46_Ju.mb.1	JAHIQE000000000	SAMN19297715
KR46_Ju.mb.13	JAHIQF000000000	SAMN19297716
KR46_Ju.mb.14	JAHIQG000000000	SAMN19297717
KR46_Ju.mb.15	JAHIQH000000000	SAMN19297718
KR46_Ju.mb.16	JAHIQI000000000	SAMN19297719
KR46_Ju.mb.3	JAHIQJ000000000	SAMN19297720
KR46_Ju.mb.8	JAHIQK000000000	SAMN19297721
KR46_M_MetaG.mb.1	JAHIQL000000000	SAMN19297722
KR46_M_MetaG.mb.10	JAHIQM000000000	SAMN19297723
KR46_M_MetaG.mb.2	JAHIQN000000000	SAMN19297724
KR46_M_MetaG.mb.3	JAHIQO000000000	SAMN19297725
KR46_M_MetaG.mb.8	JAHIQP000000000	SAMN19297726
KR46_M_MetaG.mb.9	JAHIQQ000000000	SAMN19297727
KR46_S_MetaG.mb.10	JAHIQR000000000	SAMN19297728
KR46_S_MetaG.mb.2	JAHIQS000000000	SAMN19297729
KR46_S_MetaG.mb.3	JAHIQT000000000	SAMN19297730
KR46_S_MetaG.mb.4	JAHIQU000000000	SAMN19297731
KR46_S_MetaG.mb.6	JAHIQV000000000	SAMN19297732
KR46_S_MetaG.mb.7	JAHIQW000000000	SAMN19297733
KR46_S_MetaG.mb.8	JAHIQX000000000	SAMN19297734
KR46_S_MetaG.mb.9	JAHIQY000000000	SAMN19297735
MM_PC_MetaG.mb.104	JAHIQZ000000000	SAMN19297736
MM_PC_MetaG.mb.108	JAHIRA000000000	SAMN19297737
MM_PC_MetaG.mb.11	JAHIRB000000000	SAMN19297738
MM_PC_MetaG.mb.110	JAHIRC000000000	SAMN19297739
MM_PC_MetaG.mb.113	JAHIRD000000000	SAMN19297740
MM_PC_MetaG.mb.115	JAHIRE000000000	SAMN19297741
MM_PC_MetaG.mb.116	JAHIRF000000000	SAMN19297742
MM_PC_MetaG.mb.117	JAHIRG000000000	SAMN19297743
MM_PC_MetaG.mb.118	JAHIRH000000000	SAMN19297744
MM_PC_MetaG.mb.12	JAHIRI000000000	SAMN19297745
MM_PC_MetaG.mb.120	JAHIRJ000000000	SAMN19297746
MM_PC_MetaG.mb.123	JAHIRK000000000	SAMN19297747
MM_PC_MetaG.mb.124	JAHIRL000000000	SAMN19297748
MM_PC_MetaG.mb.128	JAHIRM000000000	SAMN19297749
MM_PC_MetaG.mb.129	JAHIRN000000000	SAMN19297750
MM_PC_MetaG.mb.133	JAHIRO000000000	SAMN19297751
MM_PC_MetaG.mb.135	JAHIRP000000000	SAMN19297752
MM_PC_MetaG.mb.136	JAHIRQ000000000	SAMN19297753
MM_PC_MetaG.mb.137	JAHIRR000000000	SAMN19297754
MM_PC_MetaG.mb.138	JAHIRS000000000	SAMN19297755
MM_PC_MetaG.mb.141	JAHIRT000000000	SAMN19297756
MM_PC_MetaG.mb.142	JAHIRU000000000	SAMN19297757
MM_PC_MetaG.mb.143	JAHIRV000000000	SAMN19297758
MM_PC_MetaG.mb.144	JAHIRW000000000	SAMN19297759
MM_PC_MetaG.mb.146	JAHIRX000000000	SAMN19297760
MM_PC_MetaG.mb.147	JAHIRY000000000	SAMN19297761
MM_PC_MetaG.mb.148	JAHIRZ000000000	SAMN19297762
MM_PC_MetaG.mb.149	JAHISA000000000	SAMN19297763
MM_PC_MetaG.mb.153	JAHISB000000000	SAMN19297764
MM_PC_MetaG.mb.155	JAHISC000000000	SAMN19297765
MM_PC_MetaG.mb.157	JAHISD000000000	SAMN19297766
MM_PC_MetaG.mb.158	JAHISE000000000	SAMN19297767
MM_PC_MetaG.mb.159	JAHISF000000000	SAMN19297768
MM_PC_MetaG.mb.162	JAHISG000000000	SAMN19297769
MM_PC_MetaG.mb.163	JAHISH000000000	SAMN19297770
MM_PC_MetaG.mb.168	JAHISI000000000	SAMN19297771
MM_PC_MetaG.mb.169	JAHISJ000000000	SAMN19297772
MM_PC_MetaG.mb.171	JAHISK000000000	SAMN19297773
MM_PC_MetaG.mb.172	JAHISL000000000	SAMN19297774
MM_PC_MetaG.mb.173	JAHISM000000000	SAMN19297775
MM_PC_MetaG.mb.174	JAHISN000000000	SAMN19297776
MM_PC_MetaG.mb.175	JAHISO000000000	SAMN19297777
MM_PC_MetaG.mb.18	JAHISP000000000	SAMN19297778
MM_PC_MetaG.mb.182	JAHISQ000000000	SAMN19297779
MM_PC_MetaG.mb.184	JAHISR000000000	SAMN19297780
MM_PC_MetaG.mb.185	JAHISS000000000	SAMN19297781
MM_PC_MetaG.mb.188	JAHIST000000000	SAMN19297782
MM_PC_MetaG.mb.189	JAHISU000000000	SAMN19297783
MM_PC_MetaG.mb.19	JAHISV000000000	SAMN19297784
MM_PC_MetaG.mb.190	JAHISW000000000	SAMN19297785
MM_PC_MetaG.mb.192	JAHISX000000000	SAMN19297786
MM_PC_MetaG.mb.193	JAHISY000000000	SAMN19297787
MM_PC_MetaG.mb.194	JAHISZ000000000	SAMN19297788
MM_PC_MetaG.mb.195	JAHITA000000000	SAMN19297789
MM_PC_MetaG.mb.196	JAHITB000000000	SAMN19297790
MM_PC_MetaG.mb.197	JAHITC000000000	SAMN19297791
MM_PC_MetaG.mb.198	JAHITD000000000	SAMN19297792
MM_PC_MetaG.mb.2	JAHITE000000000	SAMN19297793
MM_PC_MetaG.mb.200	JAHITF000000000	SAMN19297794
MM_PC_MetaG.mb.203	JAHITG000000000	SAMN19297795
MM_PC_MetaG.mb.204	JAHITH000000000	SAMN19297796
MM_PC_MetaG.mb.209	JAHITI000000000	SAMN19297797
MM_PC_MetaG.mb.210	JAHITJ000000000	SAMN19297798
MM_PC_MetaG.mb.211	JAHITK000000000	SAMN19297799
MM_PC_MetaG.mb.212	JAHITL000000000	SAMN19297800
MM_PC_MetaG.mb.213	JAHITM000000000	SAMN19297801
MM_PC_MetaG.mb.214	JAHITN000000000	SAMN19297802
MM_PC_MetaG.mb.215	JAHITO000000000	SAMN19297803
MM_PC_MetaG.mb.217	JAHITP000000000	SAMN19297804
MM_PC_MetaG.mb.22	JAHITQ000000000	SAMN19297805
MM_PC_MetaG.mb.220	JAHITR000000000	SAMN19297806
MM_PC_MetaG.mb.221	JAHITS000000000	SAMN19297807
MM_PC_MetaG.mb.222	JAHITT000000000	SAMN19297808
MM_PC_MetaG.mb.223	JAHITU000000000	SAMN19297809
MM_PC_MetaG.mb.225	JAHITV000000000	SAMN19297810
MM_PC_MetaG.mb.226	JAHITW000000000	SAMN19297811
MM_PC_MetaG.mb.227	JAHITX000000000	SAMN19297812
MM_PC_MetaG.mb.228	JAHITY000000000	SAMN19297813
MM_PC_MetaG.mb.229	JAHITZ000000000	SAMN19297814
MM_PC_MetaG.mb.230	JAHIUA000000000	SAMN19297815
MM_PC_MetaG.mb.231	JAHIUB000000000	SAMN19297816
MM_PC_MetaG.mb.234	JAHIUC000000000	SAMN19297817
MM_PC_MetaG.mb.237	JAHIUD000000000	SAMN19297818
MM_PC_MetaG.mb.24	JAHIUE000000000	SAMN19297819
MM_PC_MetaG.mb.241	JAHIUF000000000	SAMN19297820
MM_PC_MetaG.mb.242	JAHIUG000000000	SAMN19297821
MM_PC_MetaG.mb.244	JAHIUH000000000	SAMN19297822
MM_PC_MetaG.mb.245	JAHIUI000000000	SAMN19297823
MM_PC_MetaG.mb.246	JAHIUJ000000000	SAMN19297824
MM_PC_MetaG.mb.247	JAHIUK000000000	SAMN19297825
MM_PC_MetaG.mb.25	JAHIUL000000000	SAMN19297826
MM_PC_MetaG.mb.250	JAHIUM000000000	SAMN19297827
MM_PC_MetaG.mb.26	JAHIUN000000000	SAMN19297828
MM_PC_MetaG.mb.27	JAHIUO000000000	SAMN19297829
MM_PC_MetaG.mb.3	JAHIUP000000000	SAMN19297830
MM_PC_MetaG.mb.30	JAHIUQ000000000	SAMN19297831
MM_PC_MetaG.mb.32	JAHIUR000000000	SAMN19297832
MM_PC_MetaG.mb.33	JAHIUS000000000	SAMN19297833
MM_PC_MetaG.mb.34	JAHIUT000000000	SAMN19297834
MM_PC_MetaG.mb.36	JAHIUU000000000	SAMN19297835
MM_PC_MetaG.mb.37	JAHIUV000000000	SAMN19297836
MM_PC_MetaG.mb.39	JAHIUW000000000	SAMN19297837
MM_PC_MetaG.mb.41	JAHIUX000000000	SAMN19297838
MM_PC_MetaG.mb.42	JAHIUY000000000	SAMN19297839
MM_PC_MetaG.mb.44	JAHIUZ000000000	SAMN19297840
MM_PC_MetaG.mb.47	JAHIVA000000000	SAMN19297841
MM_PC_MetaG.mb.5	JAHIVB000000000	SAMN19297842
MM_PC_MetaG.mb.53	JAHIVC000000000	SAMN19297843
MM_PC_MetaG.mb.55	JAHIVD000000000	SAMN19297844
MM_PC_MetaG.mb.59	JAHIVE000000000	SAMN19297845
MM_PC_MetaG.mb.60	JAHIVF000000000	SAMN19297846
MM_PC_MetaG.mb.67	JAHIVG000000000	SAMN19297847
MM_PC_MetaG.mb.70	JAHIVH000000000	SAMN19297848
MM_PC_MetaG.mb.73	JAHIVI000000000	SAMN19297849
MM_PC_MetaG.mb.75	JAHIVJ000000000	SAMN19297850
MM_PC_MetaG.mb.77	JAHIVK000000000	SAMN19297851
MM_PC_MetaG.mb.79	JAHIVL000000000	SAMN19297852
MM_PC_MetaG.mb.8	JAHIVM000000000	SAMN19297853
MM_PC_MetaG.mb.80	JAHIVN000000000	SAMN19297854
MM_PC_MetaG.mb.84	JAHIVO000000000	SAMN19297855
MM_PC_MetaG.mb.86	JAHIVP000000000	SAMN19297856
MM_PC_MetaG.mb.87	JAHIVQ000000000	SAMN19297857
MM_PC_MetaG.mb.88	JAHIVR000000000	SAMN19297858
MM_PC_MetaG.mb.90	JAHIVS000000000	SAMN19297859
MM_PC_MetaG.mb.92	JAHIVT000000000	SAMN19297860
MM_PC_MetaG.mb.94	JAHIVU000000000	SAMN19297861
MM_PC_MetaG.mb.97	JAHIVV000000000	SAMN19297862
MM_PC_MetaG.mb.98	JAHIVW000000000	SAMN19297863
MM_PW_MetaG.mb.1	JAHIVX000000000	SAMN19297864
MM_PW_MetaG.mb.11	JAHIVY000000000	SAMN19297865
MM_PW_MetaG.mb.12	JAHIVZ000000000	SAMN19297866
MM_PW_MetaG.mb.14	JAHIWA000000000	SAMN19297867
MM_PW_MetaG.mb.17	JAHIWB000000000	SAMN19297868
MM_PW_MetaG.mb.18	JAHIWC000000000	SAMN19297869
MM_PW_MetaG.mb.19	JAHIWD000000000	SAMN19297870
MM_PW_MetaG.mb.22	JAHIWE000000000	SAMN19297871
MM_PW_MetaG.mb.28	JAHIWF000000000	SAMN19297872
MM_PW_MetaG.mb.34	JAHIWG000000000	SAMN19297873
MM_PW_MetaG.mb.35	JAHIWH000000000	SAMN19297874
MM_PW_MetaG.mb.36	JAHIWI000000000	SAMN19297875
MM_PW_MetaG.mb.4	JAHIWJ000000000	SAMN19297876
MM_PW_MetaG.mb.40	JAHIWK000000000	SAMN19297877
MM_PW_MetaG.mb.43	JAHIWL000000000	SAMN19297878
MM_PW_MetaG.mb.44	JAHIWM000000000	SAMN19297879
MM_PW_MetaG.mb.47	JAHIWN000000000	SAMN19297880
MM_PW_MetaG.mb.49	JAHIWO000000000	SAMN19297881
MM_PW_MetaG.mb.5	JAHIWP000000000	SAMN19297882
MM_PW_MetaG.mb.50	JAHIWQ000000000	SAMN19297883
MM_PW_MetaG.mb.51	JAHIWR000000000	SAMN19297884
MM_PW_MetaG.mb.9	JAHIWS000000000	SAMN19297885
MML_A.mb.4	JAHIWT000000000	SAMN19297886
MML_A.mb.5	JAHIWU000000000	SAMN19297887
MML_A.mb.6	JAHIWV000000000	SAMN19297888
MML_B.mb.1	JAHIWW000000000	SAMN19297889
MML_B.mb.2	JAHIWX000000000	SAMN19297890
MML_B.mb.3	JAHIWY000000000	SAMN19297891
Modern_marine.mb.103	JAHIYG000000000	SAMN19297925
Modern_marine.mb.105	JAHIYH000000000	SAMN19297926
Modern_marine.mb.108	JAHIYI000000000	SAMN19297927
Modern_marine.mb.11	JAHIYJ000000000	SAMN19297928
Modern_marine.mb.116	JAHIYL000000000	SAMN19297930
Modern_marine.mb.119	JAHIYM000000000	SAMN19297931
Modern_marine.mb.121	JAHIYN000000000	SAMN19297932
Modern_marine.mb.123	JAHIYO000000000	SAMN19297933
Modern_marine.mb.125	JAHIYP000000000	SAMN19297934
Modern_marine.mb.129	JAHIYR000000000	SAMN19297936
Modern_marine.mb.132	JAHIYS000000000	SAMN19297937
Modern_marine.mb.142	JAHIYT000000000	SAMN19297938
Modern_marine.mb.144	JAHIYU000000000	SAMN19297939
Modern_marine.mb.145	JAHIYV000000000	SAMN19297940
Modern_marine.mb.150	JAHIYX000000000	SAMN19297942
Modern_marine.mb.154	JAHIYZ000000000	SAMN19297944
Modern_marine.mb.155	JAHIZA000000000	SAMN19297945
Modern_marine.mb.157	JAHIZB000000000	SAMN19297946
Modern_marine.mb.16	JAHIZC000000000	SAMN19297947
Modern_marine.mb.161	JAHIZD000000000	SAMN19297948
Modern_marine.mb.162	JAHIZE000000000	SAMN19297949
Modern_marine.mb.163	JAHIZF000000000	SAMN19297950
Modern_marine.mb.166	JAHIZG000000000	SAMN19297951
Modern_marine.mb.168	JAHIZH000000000	SAMN19297952
Modern_marine.mb.172	JAHIZJ000000000	SAMN19297954
Modern_marine.mb.173	JAHIZK000000000	SAMN19297955
Modern_marine.mb.174	JAHIZL000000000	SAMN19297956
Modern_marine.mb.175	JAHIZM000000000	SAMN19297957
Modern_marine.mb.176	JAHIZN000000000	SAMN19297958
Modern_marine.mb.18	JAHIZO000000000	SAMN19297959
Modern_marine.mb.184	JAHIZP000000000	SAMN19297960
Modern_marine.mb.185	JAHIZQ000000000	SAMN19297961
Modern_marine.mb.187	JAHIZR000000000	SAMN19297962
Modern_marine.mb.192	JAHIZT000000000	SAMN19297964
Modern_marine.mb.193	JAHIZU000000000	SAMN19297965
Modern_marine.mb.194	JAHIZV000000000	SAMN19297966
Modern_marine.mb.195	JAHIZW000000000	SAMN19297967
Modern_marine.mb.196	JAHIZX000000000	SAMN19297968
Modern_marine.mb.197	JAHIZY000000000	SAMN19297969
Modern_marine.mb.198	JAHIZZ000000000	SAMN19297970
Modern_marine.mb.199	JAHJAA000000000	SAMN19297971
Modern_marine.mb.20	JAHJAC000000000	SAMN19297973
Modern_marine.mb.200	JAHJAD000000000	SAMN19297974
Modern_marine.mb.203	JAHJAE000000000	SAMN19297975
Modern_marine.mb.204	JAHJAF000000000	SAMN19297976
Modern_marine.mb.206	JAHJAH000000000	SAMN19297978
Modern_marine.mb.207	JAHJAI000000000	SAMN19297979
Modern_marine.mb.208	JAHJAJ000000000	SAMN19297980
Modern_marine.mb.21	JAHJAK000000000	SAMN19297981
Modern_marine.mb.211	JAHJAL000000000	SAMN19297982
Modern_marine.mb.212	JAHJAM000000000	SAMN19297983
Modern_marine.mb.213	JAHJAN000000000	SAMN19297984
Modern_marine.mb.214	JAHJAO000000000	SAMN19297985
Modern_marine.mb.217	JAHJAP000000000	SAMN19297986
Modern_marine.mb.22	JAHJAQ000000000	SAMN19297987
Modern_marine.mb.222	JAHJAR000000000	SAMN19297988
Modern_marine.mb.226	JAHJAT000000000	SAMN19297990
Modern_marine.mb.227	JAHJAU000000000	SAMN19297991
Modern_marine.mb.228	JAHJAV000000000	SAMN19297992
Modern_marine.mb.23	JAHJAW000000000	SAMN19297993
Modern_marine.mb.230	JAHJAX000000000	SAMN19297994
Modern_marine.mb.231	JAHJAY000000000	SAMN19297995
Modern_marine.mb.232	JAHJAZ000000000	SAMN19297996
Modern_marine.mb.233	JAHJBA000000000	SAMN19297997
Modern_marine.mb.238	JAHJBB000000000	SAMN19297998
Modern_marine.mb.240	JAHJBC000000000	SAMN19297999
Modern_marine.mb.241	JAHJBD000000000	SAMN19298000
Modern_marine.mb.243	JAHJBE000000000	SAMN19298001
Modern_marine.mb.244	JAHJBF000000000	SAMN19298002
Modern_marine.mb.245	JAHJBG000000000	SAMN19298003
Modern_marine.mb.246	JAHJBH000000000	SAMN19298004
Modern_marine.mb.25	JAHJBI000000000	SAMN19298005
Modern_marine.mb.251	JAHJBJ000000000	SAMN19298006
Modern_marine.mb.252	JAHJBK000000000	SAMN19298007
Modern_marine.mb.253	JAHJBL000000000	SAMN19298008
Modern_marine.mb.254	JAHJBM000000000	SAMN19298009
Modern_marine.mb.260	JAHJBP000000000	SAMN19298012
Modern_marine.mb.261	JAHJBQ000000000	SAMN19298013
Modern_marine.mb.268	JAHJBR000000000	SAMN19298014
Modern_marine.mb.269	JAHJBS000000000	SAMN19298015
Modern_marine.mb.27	JAHJBT000000000	SAMN19298016
Modern_marine.mb.272	JAHJBU000000000	SAMN19298017
Modern_marine.mb.275	JAHJBV000000000	SAMN19298018
Modern_marine.mb.277	JAHJBW000000000	SAMN19298019
Modern_marine.mb.279	JAHJBY000000000	SAMN19298021
Modern_marine.mb.280	JAHJBZ000000000	SAMN19298022
Modern_marine.mb.284	JAHJCB000000000	SAMN19298024
Modern_marine.mb.285	JAHJCC000000000	SAMN19298025
Modern_marine.mb.286	JAHJCD000000000	SAMN19298026
Modern_marine.mb.295	JAHJCF000000000	SAMN19298028
Modern_marine.mb.297	JAHJCG000000000	SAMN19298029
Modern_marine.mb.298	JAHJCH000000000	SAMN19298030
Modern_marine.mb.30	JAHJCI000000000	SAMN19298031
Modern_marine.mb.300	JAHJCJ000000000	SAMN19298032
Modern_marine.mb.301	JAHJCK000000000	SAMN19298033
Modern_marine.mb.304	JAHJCL000000000	SAMN19298034
Modern_marine.mb.308	JAHJCN000000000	SAMN19298036
Modern_marine.mb.309	JAHJCO000000000	SAMN19298037
Modern_marine.mb.31	JAHJCP000000000	SAMN19298038
Modern_marine.mb.310	JAHJCQ000000000	SAMN19298039
Modern_marine.mb.316	JAHJCR000000000	SAMN19298040
Modern_marine.mb.317	JAHJCS000000000	SAMN19298041
Modern_marine.mb.318	JAHJCT000000000	SAMN19298042
Modern_marine.mb.319	JAHJCU000000000	SAMN19298043
Modern_marine.mb.320	JAHJCW000000000	SAMN19298045
Modern_marine.mb.322	JAHJCX000000000	SAMN19298046
Modern_marine.mb.323	JAHJCY000000000	SAMN19298047
Modern_marine.mb.324	JAHJCZ000000000	SAMN19298048
Modern_marine.mb.327	JAHJDB000000000	SAMN19298050
Modern_marine.mb.328	JAHJDC000000000	SAMN19298051
Modern_marine.mb.34	JAHJDD000000000	SAMN19298052
Modern_marine.mb.35	JAHJDE000000000	SAMN19298053
Modern_marine.mb.36	JAHJDF000000000	SAMN19298054
Modern_marine.mb.39	JAHJDG000000000	SAMN19298055
Modern_marine.mb.41	JAHJDH000000000	SAMN19298056
Modern_marine.mb.42	JAHJDI000000000	SAMN19298057
Modern_marine.mb.49	JAHJDJ000000000	SAMN19298058
Modern_marine.mb.57	JAHJDK000000000	SAMN19298059
Modern_marine.mb.58	JAHJDL000000000	SAMN19298060
Modern_marine.mb.60	JAHJDM000000000	SAMN19298061
Modern_marine.mb.61	JAHJDN000000000	SAMN19298062
Modern_marine.mb.62	JAHJDO000000000	SAMN19298063
Modern_marine.mb.64	JAHJDP000000000	SAMN19298064
Modern_marine.mb.67	JAHJDQ000000000	SAMN19298065
Modern_marine.mb.68	JAHJDR000000000	SAMN19298066
Modern_marine.mb.69	JAHJDS000000000	SAMN19298067
Modern_marine.mb.72	JAHJDT000000000	SAMN19298068
Modern_marine.mb.74	JAHJDU000000000	SAMN19298069
Modern_marine.mb.86	JAHJDV000000000	SAMN19298070
Modern_marine.mb.87	JAHJDW000000000	SAMN19298071
Modern_marine.mb.89	JAHJDX000000000	SAMN19298072
Modern_marine.mb.92	JAHJDY000000000	SAMN19298073
Modern_marine.mb.97	JAHJDZ000000000	SAMN19298074
Modern_marine_glass_biofilm.mb.103	JAHJEA000000000	SAMN19298075
Modern_marine_glass_biofilm.mb.104	JAHJEB000000000	SAMN19298076
Modern_marine_glass_biofilm.mb.105	JAHJEC000000000	SAMN19298077
Modern_marine_glass_biofilm.mb.11	JAHJED000000000	SAMN19298078
Modern_marine_glass_biofilm.mb.114	JAHJEE000000000	SAMN19298079
Modern_marine_glass_biofilm.mb.116	JAHJEF000000000	SAMN19298080
Modern_marine_glass_biofilm.mb.119	JAHJEG000000000	SAMN19298081
Modern_marine_glass_biofilm.mb.120	JAHJEH000000000	SAMN19298082
Modern_marine_glass_biofilm.mb.122	JAHJEI000000000	SAMN19298083
Modern_marine_glass_biofilm.mb.124	JAHJEJ000000000	SAMN19298084
Modern_marine_glass_biofilm.mb.125	JAHJEK000000000	SAMN19298085
Modern_marine_glass_biofilm.mb.127	JAHJEL000000000	SAMN19298086
Modern_marine_glass_biofilm.mb.128	JAHJEM000000000	SAMN19298087
Modern_marine_glass_biofilm.mb.129	JAHJEN000000000	SAMN19298088
Modern_marine_glass_biofilm.mb.13	JAHJEO000000000	SAMN19298089
Modern_marine_glass_biofilm.mb.130	JAHJEP000000000	SAMN19298090
Modern_marine_glass_biofilm.mb.132	JAHJEQ000000000	SAMN19298091
Modern_marine_glass_biofilm.mb.136	JAHJER000000000	SAMN19298092
Modern_marine_glass_biofilm.mb.137	JAHJES000000000	SAMN19298093
Modern_marine_glass_biofilm.mb.139	JAHJET000000000	SAMN19298094
Modern_marine_glass_biofilm.mb.14	JAHJEU000000000	SAMN19298095
Modern_marine_glass_biofilm.mb.140	JAHJEV000000000	SAMN19298096
Modern_marine_glass_biofilm.mb.143	JAHJEW000000000	SAMN19298097
Modern_marine_glass_biofilm.mb.144	JAHJEX000000000	SAMN19298098
Modern_marine_glass_biofilm.mb.145	JAHJEY000000000	SAMN19298099
Modern_marine_glass_biofilm.mb.147	JAHJEZ000000000	SAMN19298100
Modern_marine_glass_biofilm.mb.151	JAHJFA000000000	SAMN19298101
Modern_marine_glass_biofilm.mb.152	JAHJFB000000000	SAMN19298102
Modern_marine_glass_biofilm.mb.155	JAHJFC000000000	SAMN19298103
Modern_marine_glass_biofilm.mb.158	JAHJFD000000000	SAMN19298104
Modern_marine_glass_biofilm.mb.159	JAHJFE000000000	SAMN19298105
Modern_marine_glass_biofilm.mb.162	JAHJFF000000000	SAMN19298106
Modern_marine_glass_biofilm.mb.17	JAHJFG000000000	SAMN19298107
Modern_marine_glass_biofilm.mb.18	JAHJFH000000000	SAMN19298108
Modern_marine_glass_biofilm.mb.19	JAHJFI000000000	SAMN19298109
Modern_marine_glass_biofilm.mb.2	JAHJFJ000000000	SAMN19298110
Modern_marine_glass_biofilm.mb.21	JAHJFK000000000	SAMN19298111
Modern_marine_glass_biofilm.mb.22	JAHJFL000000000	SAMN19298112
Modern_marine_glass_biofilm.mb.23	JAHJFM000000000	SAMN19298113
Modern_marine_glass_biofilm.mb.25	JAHJFN000000000	SAMN19298114
Modern_marine_glass_biofilm.mb.28	JAHJFO000000000	SAMN19298115
Modern_marine_glass_biofilm.mb.29	JAHJFP000000000	SAMN19298116
Modern_marine_glass_biofilm.mb.31	JAHJFQ000000000	SAMN19298117
Modern_marine_glass_biofilm.mb.39	JAHJFR000000000	SAMN19298118
Modern_marine_glass_biofilm.mb.4	JAHJFS000000000	SAMN19298119
Modern_marine_glass_biofilm.mb.42	JAHJFT000000000	SAMN19298120
Modern_marine_glass_biofilm.mb.44	JAHJFU000000000	SAMN19298121
Modern_marine_glass_biofilm.mb.45	JAHJFV000000000	SAMN19298122
Modern_marine_glass_biofilm.mb.46	JAHJFW000000000	SAMN19298123
Modern_marine_glass_biofilm.mb.47	JAHJFX000000000	SAMN19298124
Modern_marine_glass_biofilm.mb.48	JAHJFY000000000	SAMN19298125
Modern_marine_glass_biofilm.mb.49	JAHJFZ000000000	SAMN19298126
Modern_marine_glass_biofilm.mb.5	JAHJGA000000000	SAMN19298127
Modern_marine_glass_biofilm.mb.50	JAHJGB000000000	SAMN19298128
Modern_marine_glass_biofilm.mb.54	JAHJGC000000000	SAMN19298129
Modern_marine_glass_biofilm.mb.56	JAHJGD000000000	SAMN19298130
Modern_marine_glass_biofilm.mb.58	JAHJGE000000000	SAMN19298131
Modern_marine_glass_biofilm.mb.59	JAHJGF000000000	SAMN19298132
Modern_marine_glass_biofilm.mb.63	JAHJGG000000000	SAMN19298133
Modern_marine_glass_biofilm.mb.64	JAHJGH000000000	SAMN19298134
Modern_marine_glass_biofilm.mb.66	JAHJGI000000000	SAMN19298135
Modern_marine_glass_biofilm.mb.68	JAHJGJ000000000	SAMN19298136
Modern_marine_glass_biofilm.mb.69	JAHJGK000000000	SAMN19298137
Modern_marine_glass_biofilm.mb.7	JAHJGL000000000	SAMN19298138
Modern_marine_glass_biofilm.mb.71	JAHJGM000000000	SAMN19298139
Modern_marine_glass_biofilm.mb.73	JAHJGN000000000	SAMN19298140
Modern_marine_glass_biofilm.mb.74	JAHJGO000000000	SAMN19298141
Modern_marine_glass_biofilm.mb.78	JAHJGP000000000	SAMN19298142
Modern_marine_glass_biofilm.mb.79	JAHJGQ000000000	SAMN19298143
Modern_marine_glass_biofilm.mb.8	JAHJGR000000000	SAMN19298144
Modern_marine_glass_biofilm.mb.80	JAHJGS000000000	SAMN19298145
Modern_marine_glass_biofilm.mb.81	JAHJGT000000000	SAMN19298146
Modern_marine_glass_biofilm.mb.82	JAHJGU000000000	SAMN19298147
Modern_marine_glass_biofilm.mb.84	JAHJGV000000000	SAMN19298148
Modern_marine_glass_biofilm.mb.86	JAHJGW000000000	SAMN19298149
Modern_marine_glass_biofilm.mb.88	JAHJGX000000000	SAMN19298150
Modern_marine_glass_biofilm.mb.91	JAHJGY000000000	SAMN19298151
Modern_marine_glass_biofilm.mb.92	JAHJGZ000000000	SAMN19298152
Modern_marine_glass_biofilm.mb.94	JAHJHA000000000	SAMN19298153
Modern_marine_glass_biofilm.mb.95	JAHJHB000000000	SAMN19298154
Modern_marine_glass_biofilm.mb.96	JAHJHC000000000	SAMN19298155
Modern_marine_glass_biofilm.mb.97	JAHJHD000000000	SAMN19298156
Modern_marine_glass_biofilm.mb.98	JAHJHE000000000	SAMN19298157
Modern_marine_glass_biofilm.mb.99	JAHJHF000000000	SAMN19298158
Modern_marine_planktonic.mb.3	JAHJHM000000000	SAMN19298165
Modern_marine_planktonic.mb.39	JAHJHP000000000	SAMN19298168
Modern_marine_planktonic.mb.52	JAHJHU000000000	SAMN19298173
Modern_marine_planktonic.mb.55	JAHJHV000000000	SAMN19298174
Modern_marine_planktonic.mb.58	JAHJHW000000000	SAMN19298175
Modern_marine_planktonic.mb.59	JAHJHX000000000	SAMN19298176
Modern_marine_planktonic.mb.6	JAHJHY000000000	SAMN19298177
Modern_marine_planktonic.mb.66	JAHJIB000000000	SAMN19298180
Modern_marine_planktonic.mb.71	JAHJID000000000	SAMN19298182
Modern_marine_rock_biofilm.mb.10	JAHJIL000000000	SAMN19298190
Modern_marine_rock_biofilm.mb.100	JAHJIM000000000	SAMN19298191
Modern_marine_rock_biofilm.mb.101	JAHJIN000000000	SAMN19298192
Modern_marine_rock_biofilm.mb.104	JAHJIO000000000	SAMN19298193
Modern_marine_rock_biofilm.mb.105	JAHJIP000000000	SAMN19298194
Modern_marine_rock_biofilm.mb.107	JAHJIQ000000000	SAMN19298195
Modern_marine_rock_biofilm.mb.109	JAHJIR000000000	SAMN19298196
Modern_marine_rock_biofilm.mb.11	JAHJIS000000000	SAMN19298197
Modern_marine_rock_biofilm.mb.110	JAHJIT000000000	SAMN19298198
Modern_marine_rock_biofilm.mb.111	JAHJIU000000000	SAMN19298199
Modern_marine_rock_biofilm.mb.115	JAHJIV000000000	SAMN19298200
Modern_marine_rock_biofilm.mb.116	JAHJIW000000000	SAMN19298201
Modern_marine_rock_biofilm.mb.118	JAHJIX000000000	SAMN19298202
Modern_marine_rock_biofilm.mb.12	JAHJIY000000000	SAMN19298203
Modern_marine_rock_biofilm.mb.14	JAHJIZ000000000	SAMN19298204
Modern_marine_rock_biofilm.mb.15	JAHJJA000000000	SAMN19298205
Modern_marine_rock_biofilm.mb.18	JAHJJB000000000	SAMN19298206
Modern_marine_rock_biofilm.mb.19	JAHJJC000000000	SAMN19298207
Modern_marine_rock_biofilm.mb.20	JAHJJD000000000	SAMN19298208
Modern_marine_rock_biofilm.mb.21	JAHJJE000000000	SAMN19298209
Modern_marine_rock_biofilm.mb.23	JAHJJF000000000	SAMN19298210
Modern_marine_rock_biofilm.mb.25	JAHJJG000000000	SAMN19298211
Modern_marine_rock_biofilm.mb.29	JAHJJH000000000	SAMN19298212
Modern_marine_rock_biofilm.mb.30	JAHJJI000000000	SAMN19298213
Modern_marine_rock_biofilm.mb.32	JAHJJJ000000000	SAMN19298214
Modern_marine_rock_biofilm.mb.33	JAHJJK000000000	SAMN19298215
Modern_marine_rock_biofilm.mb.36	JAHJJL000000000	SAMN19298216
Modern_marine_rock_biofilm.mb.38	JAHJJM000000000	SAMN19298217
Modern_marine_rock_biofilm.mb.4	JAHJJN000000000	SAMN19298218
Modern_marine_rock_biofilm.mb.41	JAHJJO000000000	SAMN19298219
Modern_marine_rock_biofilm.mb.42	JAHJJP000000000	SAMN19298220
Modern_marine_rock_biofilm.mb.43	JAHJJQ000000000	SAMN19298221
Modern_marine_rock_biofilm.mb.44	JAHJJR000000000	SAMN19298222
Modern_marine_rock_biofilm.mb.45	JAHJJS000000000	SAMN19298223
Modern_marine_rock_biofilm.mb.46	JAHJJT000000000	SAMN19298224
Modern_marine_rock_biofilm.mb.51	JAHJJU000000000	SAMN19298225
Modern_marine_rock_biofilm.mb.52	JAHJJV000000000	SAMN19298226
Modern_marine_rock_biofilm.mb.53	JAHJJW000000000	SAMN19298227
Modern_marine_rock_biofilm.mb.55	JAHJJX000000000	SAMN19298228
Modern_marine_rock_biofilm.mb.57	JAHJJY000000000	SAMN19298229
Modern_marine_rock_biofilm.mb.60	JAHJJZ000000000	SAMN19298230
Modern_marine_rock_biofilm.mb.62	JAHJKA000000000	SAMN19298231
Modern_marine_rock_biofilm.mb.63	JAHJKB000000000	SAMN19298232
Modern_marine_rock_biofilm.mb.64	JAHJKC000000000	SAMN19298233
Modern_marine_rock_biofilm.mb.65	JAHJKD000000000	SAMN19298234
Modern_marine_rock_biofilm.mb.68	JAHJKE000000000	SAMN19298235
Modern_marine_rock_biofilm.mb.7	JAHJKF000000000	SAMN19298236
Modern_marine_rock_biofilm.mb.70	JAHJKG000000000	SAMN19298237
Modern_marine_rock_biofilm.mb.71	JAHJKH000000000	SAMN19298238
Modern_marine_rock_biofilm.mb.72	JAHJKI000000000	SAMN19298239
Modern_marine_rock_biofilm.mb.74	JAHJKJ000000000	SAMN19298240
Modern_marine_rock_biofilm.mb.75	JAHJKK000000000	SAMN19298241
Modern_marine_rock_biofilm.mb.81	JAHJKL000000000	SAMN19298242
Modern_marine_rock_biofilm.mb.82	JAHJKM000000000	SAMN19298243
Modern_marine_rock_biofilm.mb.83	JAHJKN000000000	SAMN19298244
Modern_marine_rock_biofilm.mb.84	JAHJKO000000000	SAMN19298245
Modern_marine_rock_biofilm.mb.87	JAHJKP000000000	SAMN19298246
Modern_marine_rock_biofilm.mb.88	JAHJKQ000000000	SAMN19298247
Modern_marine_rock_biofilm.mb.89	JAHJKR000000000	SAMN19298248
Modern_marine_rock_biofilm.mb.96	JAHJKS000000000	SAMN19298249
Modern_marine_rock_biofilm.mb.97	JAHJKT000000000	SAMN19298250
Old_saline.mb.102	JAHJKV000000000	SAMN19298252
Old_saline.mb.106	JAHJKX000000000	SAMN19298254
Old_saline.mb.11	JAHJKY000000000	SAMN19298255
Old_saline.mb.114	JAHJLA000000000	SAMN19298257
Old_saline.mb.115	JAHJLB000000000	SAMN19298258
Old_saline.mb.116	JAHJLC000000000	SAMN19298259
Old_saline.mb.12	JAHJLD000000000	SAMN19298260
Old_saline.mb.124	JAHJLF000000000	SAMN19298262
Old_saline.mb.125	JAHJLG000000000	SAMN19298263
Old_saline.mb.127	JAHJLH000000000	SAMN19298264
Old_saline.mb.128	JAHJLI000000000	SAMN19298265
Old_saline.mb.13	JAHJLJ000000000	SAMN19298266
Old_saline.mb.133	JAHJLK000000000	SAMN19298267
Old_saline.mb.139	JAHJLN000000000	SAMN19298270
Old_saline.mb.14	JAHJLO000000000	SAMN19298271
Old_saline.mb.145	JAHJLP000000000	SAMN19298272
Old_saline.mb.149	JAHJLR000000000	SAMN19298274
Old_saline.mb.159	JAHJLU000000000	SAMN19298277
Old_saline.mb.16	JAHJLV000000000	SAMN19298278
Old_saline.mb.169	JAHJLY000000000	SAMN19298281
Old_saline.mb.18	JAHJMA000000000	SAMN19298283
Old_saline.mb.19	JAHJMB000000000	SAMN19298284
Old_saline.mb.23	JAHJMD000000000	SAMN19298286
Old_saline.mb.26	JAHJMF000000000	SAMN19298288
Old_saline.mb.30	JAHJMH000000000	SAMN19298290
Old_saline.mb.31	JAHJMI000000000	SAMN19298291
Old_saline.mb.35	JAHJML000000000	SAMN19298294
Old_saline.mb.38	JAHJMM000000000	SAMN19298295
Old_saline.mb.39	JAHJMN000000000	SAMN19298296
Old_saline.mb.45	JAHJMO000000000	SAMN19298297
Old_saline.mb.48	JAHJMP000000000	SAMN19298298
Old_saline.mb.50	JAHJMQ000000000	SAMN19298299
Old_saline.mb.59	JAHJMR000000000	SAMN19298300
Old_saline.mb.64	JAHJMT000000000	SAMN19298302
Old_saline.mb.67	JAHJMU000000000	SAMN19298303
Old_saline.mb.71	JAHJMX000000000	SAMN19298306
Old_saline.mb.74	JAHJMY000000000	SAMN19298307
Old_saline.mb.8	JAHJNA000000000	SAMN19298309
Old_saline.mb.81	JAHJNB000000000	SAMN19298310
Old_saline.mb.82	JAHJNC000000000	SAMN19298311
Old_saline.mb.86	JAHJND000000000	SAMN19298312
Old_saline.mb.91	JAHJNF000000000	SAMN19298314
Old_saline.mb.93	JAHJNG000000000	SAMN19298315
Old_saline_glass_biofilm.mb.1	JAHJNI000000000	SAMN19298317
Old_saline_glass_biofilm.mb.10	JAHJNJ000000000	SAMN19298318
Old_saline_glass_biofilm.mb.12	JAHJNK000000000	SAMN19298319
Old_saline_glass_biofilm.mb.15	JAHJNL000000000	SAMN19298320
Old_saline_glass_biofilm.mb.2	JAHJNM000000000	SAMN19298321
Old_saline_glass_biofilm.mb.4	JAHJNN000000000	SAMN19298322
Old_saline_glass_biofilm.mb.5	JAHJNO000000000	SAMN19298323
Old_saline_glass_biofilm.mb.6	JAHJNP000000000	SAMN19298324
Old_saline_glass_biofilm.mb.9	JAHJNQ000000000	SAMN19298325
Old_saline_planktonic.mb.1	JAHJNR000000000	SAMN19298326
Old_saline_planktonic.mb.104	JAHJNT000000000	SAMN19298328
Old_saline_planktonic.mb.111	JAHJNV000000000	SAMN19298330
Old_saline_planktonic.mb.113	JAHJNX000000000	SAMN19298332
Old_saline_planktonic.mb.119	JAHJNZ000000000	SAMN19298334
Old_saline_planktonic.mb.12	JAHJOA000000000	SAMN19298335
Old_saline_planktonic.mb.122	JAHJOB000000000	SAMN19298336
Old_saline_planktonic.mb.128	JAHJOD000000000	SAMN19298338
Old_saline_planktonic.mb.13	JAHJOE000000000	SAMN19298339
Old_saline_planktonic.mb.21	JAHJOI000000000	SAMN19298343
Old_saline_planktonic.mb.22	JAHJOJ000000000	SAMN19298344
Old_saline_planktonic.mb.29	JAHJOL000000000	SAMN19298346
Old_saline_planktonic.mb.3	JAHJOM000000000	SAMN19298347
Old_saline_planktonic.mb.30	JAHJON000000000	SAMN19298348
Old_saline_planktonic.mb.35	JAHJOQ000000000	SAMN19298351
Old_saline_planktonic.mb.41	JAHJOU000000000	SAMN19298355
Old_saline_planktonic.mb.43	JAHJOV000000000	SAMN19298356
Old_saline_planktonic.mb.52	JAHJOY000000000	SAMN19298359
Old_saline_planktonic.mb.53	JAHJOZ000000000	SAMN19298360
Old_saline_planktonic.mb.69	JAHJPC000000000	SAMN19298363
Old_saline_planktonic.mb.73	JAHJPG000000000	SAMN19298367
Old_saline_planktonic.mb.75	JAHJPH000000000	SAMN19298368
Old_saline_planktonic.mb.76	JAHJPI000000000	SAMN19298369
Old_saline_planktonic.mb.78	JAHJPJ000000000	SAMN19298370
Old_saline_planktonic.mb.85	JAHJPL000000000	SAMN19298372
Old_saline_planktonic.mb.87	JAHJPM000000000	SAMN19298373
Old_saline_planktonic.mb.89	JAHJPN000000000	SAMN19298374
Old_saline_planktonic.mb.9	JAHJPO000000000	SAMN19298375
Old_saline_planktonic.mb.91	JAHJPP000000000	SAMN19298376
Old_saline_rock_biofilm.mb.1	JAHJPU000000000	SAMN19298381
Old_saline_rock_biofilm.mb.10	JAHJPV000000000	SAMN19298382
Old_saline_rock_biofilm.mb.11	JAHJPW000000000	SAMN19298383
Old_saline_rock_biofilm.mb.15	JAHJPX000000000	SAMN19298384
Old_saline_rock_biofilm.mb.16	JAHJPY000000000	SAMN19298385
Old_saline_rock_biofilm.mb.17	JAHJPZ000000000	SAMN19298386
Old_saline_rock_biofilm.mb.18	JAHJQA000000000	SAMN19298387
Old_saline_rock_biofilm.mb.2	JAHJQB000000000	SAMN19298388
Old_saline_rock_biofilm.mb.24	JAHJQC000000000	SAMN19298389
Old_saline_rock_biofilm.mb.26	JAHJQD000000000	SAMN19298390
Old_saline_rock_biofilm.mb.6	JAHJQE000000000	SAMN19298391
OS_PC_MetaG.mb.1	JAHJQF000000000	SAMN19298392
OS_PC_MetaG.mb.100	JAHJQG000000000	SAMN19298393
OS_PC_MetaG.mb.102	JAHJQH000000000	SAMN19298394
OS_PC_MetaG.mb.104	JAHJQI000000000	SAMN19298395
OS_PC_MetaG.mb.105	JAHJQJ000000000	SAMN19298396
OS_PC_MetaG.mb.106	JAHJQK000000000	SAMN19298397
OS_PC_MetaG.mb.107	JAHJQL000000000	SAMN19298398
OS_PC_MetaG.mb.108	JAHJQM000000000	SAMN19298399
OS_PC_MetaG.mb.109	JAHJQN000000000	SAMN19298400
OS_PC_MetaG.mb.11	JAHJQO000000000	SAMN19298401
OS_PC_MetaG.mb.110	JAHJQP000000000	SAMN19298402
OS_PC_MetaG.mb.114	JAHJQQ000000000	SAMN19298403
OS_PC_MetaG.mb.115	JAHJQR000000000	SAMN19298404
OS_PC_MetaG.mb.117	JAHJQS000000000	SAMN19298405
OS_PC_MetaG.mb.118	JAHJQT000000000	SAMN19298406
OS_PC_MetaG.mb.119	JAHJQU000000000	SAMN19298407
OS_PC_MetaG.mb.12	JAHJQV000000000	SAMN19298408
OS_PC_MetaG.mb.120	JAHJQW000000000	SAMN19298409
OS_PC_MetaG.mb.121	JAHJQX000000000	SAMN19298410
OS_PC_MetaG.mb.122	JAHJQY000000000	SAMN19298411
OS_PC_MetaG.mb.125	JAHJQZ000000000	SAMN19298412
OS_PC_MetaG.mb.126	JAHJRA000000000	SAMN19298527
OS_PC_MetaG.mb.127	JAHJRB000000000	SAMN19298528
OS_PC_MetaG.mb.128	JAHJRC000000000	SAMN19298529
OS_PC_MetaG.mb.129	JAHJRD000000000	SAMN19298530
OS_PC_MetaG.mb.13	JAHJRE000000000	SAMN19298531
OS_PC_MetaG.mb.131	JAHJRF000000000	SAMN19298532
OS_PC_MetaG.mb.132	JAHJRG000000000	SAMN19298533
OS_PC_MetaG.mb.139	JAHJRH000000000	SAMN19298534
OS_PC_MetaG.mb.142	JAHJRI000000000	SAMN19298535
OS_PC_MetaG.mb.146	JAHJRJ000000000	SAMN19298536
OS_PC_MetaG.mb.148	JAHJRK000000000	SAMN19298537
OS_PC_MetaG.mb.15	JAHJRL000000000	SAMN19298538
OS_PC_MetaG.mb.152	JAHJRM000000000	SAMN19298539
OS_PC_MetaG.mb.153	JAHJRN000000000	SAMN19298540
OS_PC_MetaG.mb.154	JAHJRO000000000	SAMN19298541
OS_PC_MetaG.mb.156	JAHJRP000000000	SAMN19298542
OS_PC_MetaG.mb.157	JAHJRQ000000000	SAMN19298543
OS_PC_MetaG.mb.16	JAHJRR000000000	SAMN19298544
OS_PC_MetaG.mb.161	JAHJRS000000000	SAMN19298545
OS_PC_MetaG.mb.163	JAHJRT000000000	SAMN19298546
OS_PC_MetaG.mb.164	JAHJRU000000000	SAMN19298547
OS_PC_MetaG.mb.166	JAHJRV000000000	SAMN19298548
OS_PC_MetaG.mb.169	JAHJRW000000000	SAMN19298549
OS_PC_MetaG.mb.171	JAHJRX000000000	SAMN19298550
OS_PC_MetaG.mb.173	JAHJRY000000000	SAMN19298551
OS_PC_MetaG.mb.175	JAHJRZ000000000	SAMN19298552
OS_PC_MetaG.mb.176	JAHJSA000000000	SAMN19298553
OS_PC_MetaG.mb.179	JAHJSB000000000	SAMN19298554
OS_PC_MetaG.mb.183	JAHJSC000000000	SAMN19298555
OS_PC_MetaG.mb.184	JAHJSD000000000	SAMN19298556
OS_PC_MetaG.mb.185	JAHJSE000000000	SAMN19298557
OS_PC_MetaG.mb.190	JAHJSF000000000	SAMN19298558
OS_PC_MetaG.mb.192	JAHJSG000000000	SAMN19298559
OS_PC_MetaG.mb.194	JAHJSH000000000	SAMN19298560
OS_PC_MetaG.mb.195	JAHJSI000000000	SAMN19298561
OS_PC_MetaG.mb.198	JAHJSJ000000000	SAMN19298562
OS_PC_MetaG.mb.199	JAHJSK000000000	SAMN19298563
OS_PC_MetaG.mb.2	JAHJSL000000000	SAMN19298564
OS_PC_MetaG.mb.20	JAHJSM000000000	SAMN19298565
OS_PC_MetaG.mb.200	JAHJSN000000000	SAMN19298566
OS_PC_MetaG.mb.21	JAHJSO000000000	SAMN19298567
OS_PC_MetaG.mb.22	JAHJSP000000000	SAMN19298568
OS_PC_MetaG.mb.24	JAHJSQ000000000	SAMN19298569
OS_PC_MetaG.mb.25	JAHJSR000000000	SAMN19298570
OS_PC_MetaG.mb.26	JAHJSS000000000	SAMN19298571
OS_PC_MetaG.mb.27	JAHJST000000000	SAMN19298572
OS_PC_MetaG.mb.28	JAHJSU000000000	SAMN19298573
OS_PC_MetaG.mb.29	JAHJSV000000000	SAMN19298574
OS_PC_MetaG.mb.31	JAHJSW000000000	SAMN19298575
OS_PC_MetaG.mb.32	JAHJSX000000000	SAMN19298576
OS_PC_MetaG.mb.33	JAHJSY000000000	SAMN19298577
OS_PC_MetaG.mb.34	JAHJSZ000000000	SAMN19298578
OS_PC_MetaG.mb.35	JAHJTA000000000	SAMN19298579
OS_PC_MetaG.mb.36	JAHJTB000000000	SAMN19298580
OS_PC_MetaG.mb.37	JAHJTC000000000	SAMN19298581
OS_PC_MetaG.mb.39	JAHJTD000000000	SAMN19298582
OS_PC_MetaG.mb.4	JAHJTE000000000	SAMN19298583
OS_PC_MetaG.mb.40	JAHJTF000000000	SAMN19298584
OS_PC_MetaG.mb.42	JAHJTG000000000	SAMN19298585
OS_PC_MetaG.mb.45	JAHJTH000000000	SAMN19298586
OS_PC_MetaG.mb.46	JAHJTI000000000	SAMN19298587
OS_PC_MetaG.mb.47	JAHJTJ000000000	SAMN19298588
OS_PC_MetaG.mb.50	JAHJTK000000000	SAMN19298589
OS_PC_MetaG.mb.51	JAHJTL000000000	SAMN19298590
OS_PC_MetaG.mb.53	JAHJTM000000000	SAMN19298591
OS_PC_MetaG.mb.54	JAHJTN000000000	SAMN19298592
OS_PC_MetaG.mb.56	JAHJTO000000000	SAMN19298593
OS_PC_MetaG.mb.58	JAHJTP000000000	SAMN19298594
OS_PC_MetaG.mb.59	JAHJTQ000000000	SAMN19298595
OS_PC_MetaG.mb.61	JAHJTR000000000	SAMN19298596
OS_PC_MetaG.mb.62	JAHJTS000000000	SAMN19298597
OS_PC_MetaG.mb.63	JAHJTT000000000	SAMN19298598
OS_PC_MetaG.mb.68	JAHJTU000000000	SAMN19298599
OS_PC_MetaG.mb.69	JAHJTV000000000	SAMN19298600
OS_PC_MetaG.mb.70	JAHJTW000000000	SAMN19298601
OS_PC_MetaG.mb.71	JAHJTX000000000	SAMN19298602
OS_PC_MetaG.mb.72	JAHJTY000000000	SAMN19298603
OS_PC_MetaG.mb.75	JAHJTZ000000000	SAMN19298604
OS_PC_MetaG.mb.77	JAHJUA000000000	SAMN19298605
OS_PC_MetaG.mb.78	JAHJUB000000000	SAMN19298606
OS_PC_MetaG.mb.80	JAHJUC000000000	SAMN19298607
OS_PC_MetaG.mb.82	JAHJUD000000000	SAMN19298608
OS_PC_MetaG.mb.9	JAHJUE000000000	SAMN19298609
OS_PC_MetaG.mb.90	JAHJUF000000000	SAMN19298610
OS_PC_MetaG.mb.95	JAHJUG000000000	SAMN19298611
OS_PC_MetaG.mb.97	JAHJUH000000000	SAMN19298612
OS_PC_MetaG.mb.99	JAHJUI000000000	SAMN19298613
OS_PW_MetaG.mb.1	JAHJUJ000000000	SAMN19298614
OS_PW_MetaG.mb.3	JAHJUK000000000	SAMN19298615
OSL_A.mb.1	JAHJUL000000000	SAMN19298616
OSL_A.mb.11	JAHJUM000000000	SAMN19298617
OSL_A.mb.13	JAHJUN000000000	SAMN19298618
OSL_A.mb.15	JAHJUO000000000	SAMN19298619
OSL_A.mb.17	JAHJUP000000000	SAMN19298620
OSL_A.mb.18	JAHJUQ000000000	SAMN19298621
OSL_A.mb.19	JAHJUR000000000	SAMN19298622
OSL_A.mb.20	JAHJUS000000000	SAMN19298623
OSL_A.mb.24	JAHJUT000000000	SAMN19298624
OSL_A.mb.27	JAHJUU000000000	SAMN19298625
OSL_A.mb.29	JAHJUV000000000	SAMN19298626
OSL_A.mb.3	JAHJUW000000000	SAMN19298627
OSL_A.mb.32	JAHJUX000000000	SAMN19298628
OSL_A.mb.33	JAHJUY000000000	SAMN19298629
OSL_A.mb.35	JAHJUZ000000000	SAMN19298630
OSL_A.mb.37	JAHJVA000000000	SAMN19298631
OSL_A.mb.39	JAHJVB000000000	SAMN19298632
OSL_A.mb.5	JAHJVC000000000	SAMN19298633
OSL_A.mb.9	JAHJVD000000000	SAMN19298634
OSL_B.mb.10	JAHJVE000000000	SAMN19298635
OSL_B.mb.4	JAHJVF000000000	SAMN19298636
OSL_B.mb.5	JAHJVG000000000	SAMN19298637
OSL_B.mb.6	JAHJVH000000000	SAMN19298638
OSL_B.mb.8	JAHJVI000000000	SAMN19298639
OSL_B.mb.9	JAHJVJ000000000	SAMN19298640
UML_A.mb.11	JAHJXA000000000	SAMN19298683
UML_A.mb.12	JAHJXB000000000	SAMN19298684
UML_A.mb.14	JAHJXC000000000	SAMN19298685
UML_A.mb.15	JAHJXD000000000	SAMN19298686
UML_A.mb.16	JAHJXE000000000	SAMN19298687
UML_A.mb.17	JAHJXF000000000	SAMN19298688
UML_A.mb.2	JAHJXG000000000	SAMN19298689
UML_A.mb.3	JAHJXH000000000	SAMN19298690
UML_A.mb.5	JAHJXI000000000	SAMN19298691
UML_A.mb.8	JAHJXJ000000000	SAMN19298692
UML_B.mb.1	JAHJXK000000000	SAMN19298693
UML_B.mb.11	JAHJXL000000000	SAMN19298694
UML_B.mb.14	JAHJXM000000000	SAMN19298695
UML_B.mb.16	JAHJXN000000000	SAMN19298696
UML_B.mb.17	JAHJXO000000000	SAMN19298697
UML_B.mb.18	JAHJXP000000000	SAMN19298698
UML_B.mb.4	JAHJXQ000000000	SAMN19298699
UML_B.mb.5	JAHJXR000000000	SAMN19298700
UML_B.mb.7	JAHJXS000000000	SAMN19298701
UML_B.mb.8	JAHJXT000000000	SAMN19298702
Undefined_mixed_planktonic.mb.1	JAHJZD000000000	SAMN19298738
Undefined_mixed_planktonic.mb.104	JAHJZF000000000	SAMN19298740
Undefined_mixed_planktonic.mb.106	JAHJZG000000000	SAMN19298741
Undefined_mixed_planktonic.mb.112	JAHJZK000000000	SAMN19298745
Undefined_mixed_planktonic.mb.12	JAHJZN000000000	SAMN19298748
Undefined_mixed_planktonic.mb.121	JAHJZO000000000	SAMN19298749
Undefined_mixed_planktonic.mb.129	JAHJZR000000000	SAMN19298752
Undefined_mixed_planktonic.mb.132	JAHJZU000000000	SAMN19298755
Undefined_mixed_planktonic.mb.134	JAHJZW000000000	SAMN19298757
Undefined_mixed_planktonic.mb.17	JAHKAC000000000	SAMN19298763
Undefined_mixed_planktonic.mb.19	JAHKAE000000000	SAMN19298765
Undefined_mixed_planktonic.mb.23	JAHKAF000000000	SAMN19298766
Undefined_mixed_planktonic.mb.32	JAHKAI000000000	SAMN19298769
Undefined_mixed_planktonic.mb.33	JAHKAJ000000000	SAMN19298770
Undefined_mixed_planktonic.mb.35	JAHKAK000000000	SAMN19298771
Undefined_mixed_planktonic.mb.4	JAHKAL000000000	SAMN19298772
Undefined_mixed_planktonic.mb.47	JAHKAP000000000	SAMN19298776
Undefined_mixed_planktonic.mb.48	JAHKAQ000000000	SAMN19298777
Undefined_mixed_planktonic.mb.62	JAHKAU000000000	SAMN19298781
Undefined_mixed_planktonic.mb.65	JAHKAW000000000	SAMN19298783
Undefined_mixed_planktonic.mb.66	JAHKAX000000000	SAMN19298784
Undefined_mixed_planktonic.mb.71	JAHKAY000000000	SAMN19298785
Undefined_mixed_planktonic.mb.79	JAHKAZ000000000	SAMN19298786
Undefined_mixed_planktonic.mb.81	JAHKBB000000000	SAMN19298788
Undefined_mixed_planktonic.mb.96	JAHKBC000000000	SAMN19298789
MEGAHIT-group-0.10	JAZDDU000000000	SAMN39496538
MEGAHIT-group-0.100	JAZDDV000000000	SAMN39496539
MEGAHIT-group-0.11	JAZDDW000000000	SAMN39496540
MEGAHIT-group-0.111	JAZDDX000000000	SAMN39496541
MEGAHIT-group-0.114	JAZDDY000000000	SAMN39496542
MEGAHIT-group-0.115	JAZDDZ000000000	SAMN39496543
MEGAHIT-group-0.116	JAZDEA000000000	SAMN39496544
MEGAHIT-group-0.117	JAZDEB000000000	SAMN39496545
MEGAHIT-group-0.119	JAZDEC000000000	SAMN39496546
MEGAHIT-group-0.121	JAZDED000000000	SAMN39496547
MEGAHIT-group-0.123	JAZDEE000000000	SAMN39496548
MEGAHIT-group-0.126	JAZDEF000000000	SAMN39496549
MEGAHIT-group-0.128	JAZDEG000000000	SAMN39496550
MEGAHIT-group-0.130	JAZDEH000000000	SAMN39496551
MEGAHIT-group-0.133	JAZDEI000000000	SAMN39496552
MEGAHIT-group-0.14	JAZDEJ000000000	SAMN39496553
MEGAHIT-group-0.147	JAZDEK000000000	SAMN39496554
MEGAHIT-group-0.15	JAZDEL000000000	SAMN39496555
MEGAHIT-group-0.151	JAZDEM000000000	SAMN39496556
MEGAHIT-group-0.152	JAZDEN000000000	SAMN39496557
MEGAHIT-group-0.155	JAZDEO000000000	SAMN39496558
MEGAHIT-group-0.157	JAZDEP000000000	SAMN39496559
MEGAHIT-group-0.159	JAZDEQ000000000	SAMN39496560
MEGAHIT-group-0.16	JAZDER000000000	SAMN39496561
MEGAHIT-group-0.160	JAZDES000000000	SAMN39496562
MEGAHIT-group-0.162	JAZDET000000000	SAMN39496563
MEGAHIT-group-0.164	JAZDEU000000000	SAMN39496564
MEGAHIT-group-0.165	JAZDEV000000000	SAMN39496565
MEGAHIT-group-0.169	JAZDEW000000000	SAMN39496566
MEGAHIT-group-0.17	JAZDEX000000000	SAMN39496567
MEGAHIT-group-0.172	JAZDEY000000000	SAMN39496568
MEGAHIT-group-0.176	JAZDEZ000000000	SAMN39496569
MEGAHIT-group-0.177	JAZDFA000000000	SAMN39496570
MEGAHIT-group-0.182	JAZDFB000000000	SAMN39496571
MEGAHIT-group-0.183	JAZDFC000000000	SAMN39496572
MEGAHIT-group-0.184	JAZDFD000000000	SAMN39496573
MEGAHIT-group-0.189	JAZDFE000000000	SAMN39496574
MEGAHIT-group-0.194	JAZDFF000000000	SAMN39496575
MEGAHIT-group-0.195	JAZDFG000000000	SAMN39496576
MEGAHIT-group-0.198	JAZDFH000000000	SAMN39496577
MEGAHIT-group-0.199	JAZDFI000000000	SAMN39496578
MEGAHIT-group-0.204	JAZDFJ000000000	SAMN39496579
MEGAHIT-group-0.205	JAZDFK000000000	SAMN39496580
MEGAHIT-group-0.206	JAZDFL000000000	SAMN39496581
MEGAHIT-group-0.207	JAZDFM000000000	SAMN39496582
MEGAHIT-group-0.209	JAZDFN000000000	SAMN39496583
MEGAHIT-group-0.211	JAZDFO000000000	SAMN39496584
MEGAHIT-group-0.212	JAZDFP000000000	SAMN39496585
MEGAHIT-group-0.214	JAZDFQ000000000	SAMN39496586
MEGAHIT-group-0.217	JAZDFR000000000	SAMN39496587
MEGAHIT-group-0.219	JAZDFS000000000	SAMN39496588
MEGAHIT-group-0.22	JAZDFT000000000	SAMN39496589
MEGAHIT-group-0.223	JAZDFU000000000	SAMN39496590
MEGAHIT-group-0.224	JAZDFV000000000	SAMN39496591
MEGAHIT-group-0.225	JAZDFW000000000	SAMN39496592
MEGAHIT-group-0.226	JAZDFX000000000	SAMN39496593
MEGAHIT-group-0.228	JAZDFY000000000	SAMN39496594
MEGAHIT-group-0.229	JAZDFZ000000000	SAMN39496595
MEGAHIT-group-0.230	JAZDGA000000000	SAMN39496596
MEGAHIT-group-0.231	JAZDGB000000000	SAMN39496597
MEGAHIT-group-0.233	JAZDGC000000000	SAMN39496598
MEGAHIT-group-0.234	JAZDGD000000000	SAMN39496599
MEGAHIT-group-0.236	JAZDGE000000000	SAMN39496600
MEGAHIT-group-0.239	JAZDGF000000000	SAMN39496601
MEGAHIT-group-0.240	JAZDGG000000000	SAMN39496602
MEGAHIT-group-0.244	JAZDGH000000000	SAMN39496603
MEGAHIT-group-0.246	JAZDGI000000000	SAMN39496604
MEGAHIT-group-0.258	JAZDGJ000000000	SAMN39496605
MEGAHIT-group-0.260	JAZDGK000000000	SAMN39496606
MEGAHIT-group-0.262	JAZDGL000000000	SAMN39496607
MEGAHIT-group-0.264	JAZDGM000000000	SAMN39496608
MEGAHIT-group-0.269	JAZDGN000000000	SAMN39496609
MEGAHIT-group-0.270	JAZDGO000000000	SAMN39496610
MEGAHIT-group-0.272	JAZDGP000000000	SAMN39496611
MEGAHIT-group-0.273	JAZDGQ000000000	SAMN39496612
MEGAHIT-group-0.275	JAZDGR000000000	SAMN39496613
MEGAHIT-group-0.279	JAZDGS000000000	SAMN39496614
MEGAHIT-group-0.28	JAZDGT000000000	SAMN39496615
MEGAHIT-group-0.283	JAZDGU000000000	SAMN39496616
MEGAHIT-group-0.285	JAZDGV000000000	SAMN39496617
MEGAHIT-group-0.289	JAZDGW000000000	SAMN39496618
MEGAHIT-group-0.29	JAZDGX000000000	SAMN39496619
MEGAHIT-group-0.291	JAZDGY000000000	SAMN39496620
MEGAHIT-group-0.292	JAZDGZ000000000	SAMN39496621
MEGAHIT-group-0.294	JAZDHA000000000	SAMN39496622
MEGAHIT-group-0.296	JAZDHB000000000	SAMN39496623
MEGAHIT-group-0.297	JAZDHC000000000	SAMN39496624
MEGAHIT-group-0.299	JAZDHD000000000	SAMN39496625
MEGAHIT-group-0.303	JAZDHE000000000	SAMN39496626
MEGAHIT-group-0.304	JAZDHF000000000	SAMN39496627
MEGAHIT-group-0.309	JAZDHG000000000	SAMN39496628
MEGAHIT-group-0.31	JAZDHH000000000	SAMN39496629
MEGAHIT-group-0.314	JAZDHI000000000	SAMN39496630
MEGAHIT-group-0.317	JAZDHJ000000000	SAMN39496631
MEGAHIT-group-0.318	JAZDHK000000000	SAMN39496632
MEGAHIT-group-0.33	JAZDHL000000000	SAMN39496633
MEGAHIT-group-0.332	JAZDHM000000000	SAMN39496634
MEGAHIT-group-0.334	JAZDHN000000000	SAMN39496635
MEGAHIT-group-0.34	JAZDHO000000000	SAMN39496636
MEGAHIT-group-0.340	JAZDHP000000000	SAMN39496637
MEGAHIT-group-0.341	JAZDHQ000000000	SAMN39496638
MEGAHIT-group-0.346	JAZDHR000000000	SAMN39496639
MEGAHIT-group-0.348	JAZDHS000000000	SAMN39496640
MEGAHIT-group-0.35	JAZDHT000000000	SAMN39496641
MEGAHIT-group-0.356	JAZDHU000000000	SAMN39496642
MEGAHIT-group-0.358	JAZDHV000000000	SAMN39496643
MEGAHIT-group-0.359	JAZDHW000000000	SAMN39496644
MEGAHIT-group-0.364	JAZDHX000000000	SAMN39496645
MEGAHIT-group-0.373	JAZDHY000000000	SAMN39496646
MEGAHIT-group-0.379	JAZDHZ000000000	SAMN39496647
MEGAHIT-group-0.38	JAZDIA000000000	SAMN39496648
MEGAHIT-group-0.380	JAZDIB000000000	SAMN39496649
MEGAHIT-group-0.382	JAZDIC000000000	SAMN39496650
MEGAHIT-group-0.384	JAZDID000000000	SAMN39496651
MEGAHIT-group-0.385	JAZDIE000000000	SAMN39496652
MEGAHIT-group-0.386	JAZDIF000000000	SAMN39496653
MEGAHIT-group-0.387	JAZDIG000000000	SAMN39496654
MEGAHIT-group-0.389	JAZDIH000000000	SAMN39496655
MEGAHIT-group-0.390	JAZDII000000000	SAMN39496656
MEGAHIT-group-0.391	JAZDIJ000000000	SAMN39496657
MEGAHIT-group-0.394	JAZDIK000000000	SAMN39496658
MEGAHIT-group-0.397	JAZDIL000000000	SAMN39496659
MEGAHIT-group-0.40	JAZDIM000000000	SAMN39496660
MEGAHIT-group-0.401	JAZDIN000000000	SAMN39496661
MEGAHIT-group-0.405	JAZDIO000000000	SAMN39496662
MEGAHIT-group-0.412	JAZDIP000000000	SAMN39496663
MEGAHIT-group-0.413	JAZDIQ000000000	SAMN39496664
MEGAHIT-group-0.415	JAZDIR000000000	SAMN39496665
MEGAHIT-group-0.419	JAZDIS000000000	SAMN39496666
MEGAHIT-group-0.42	JAZDIT000000000	SAMN39496667
MEGAHIT-group-0.423	JAZDIU000000000	SAMN39496668
MEGAHIT-group-0.426	JAZDIV000000000	SAMN39496669
MEGAHIT-group-0.427	JAZDIW000000000	SAMN39496670
MEGAHIT-group-0.429	JAZDIX000000000	SAMN39496671
MEGAHIT-group-0.438	JAZDIY000000000	SAMN39496672
MEGAHIT-group-0.441	JAZDIZ000000000	SAMN39496673
MEGAHIT-group-0.443	JAZDJA000000000	SAMN39496674
MEGAHIT-group-0.445	JAZDJB000000000	SAMN39496675
MEGAHIT-group-0.455	JAZDJC000000000	SAMN39496676
MEGAHIT-group-0.456	JAZDJD000000000	SAMN39496677
MEGAHIT-group-0.457	JAZDJE000000000	SAMN39496678
MEGAHIT-group-0.460	JAZDJF000000000	SAMN39496679
MEGAHIT-group-0.462	JAZDJG000000000	SAMN39496680
MEGAHIT-group-0.465	JAZDJH000000000	SAMN39496681
MEGAHIT-group-0.471	JAZDJI000000000	SAMN39496682
MEGAHIT-group-0.474	JAZDJJ000000000	SAMN39496683
MEGAHIT-group-0.478	JAZDJK000000000	SAMN39496684
MEGAHIT-group-0.479	JAZDJL000000000	SAMN39496685
MEGAHIT-group-0.480	JAZDJM000000000	SAMN39496686
MEGAHIT-group-0.487	JAZDJN000000000	SAMN39496687
MEGAHIT-group-0.491	JAZDJO000000000	SAMN39496688
MEGAHIT-group-0.494	JAZDJP000000000	SAMN39496689
MEGAHIT-group-0.495	JAZDJQ000000000	SAMN39496690
MEGAHIT-group-0.496	JAZDJR000000000	SAMN39496691
MEGAHIT-group-0.5	JAZDJS000000000	SAMN39496692
MEGAHIT-group-0.50	JAZDJT000000000	SAMN39496693
MEGAHIT-group-0.500	JAZDJU000000000	SAMN39496694
MEGAHIT-group-0.502	JAZDJV000000000	SAMN39496695
MEGAHIT-group-0.505	JAZDJW000000000	SAMN39496696
MEGAHIT-group-0.506	JAZDJX000000000	SAMN39496697
MEGAHIT-group-0.507	JAZDJY000000000	SAMN39496698
MEGAHIT-group-0.508	JAZDJZ000000000	SAMN39496699
MEGAHIT-group-0.51	JAZDKA000000000	SAMN39496700
MEGAHIT-group-0.510	JAZDKB000000000	SAMN39496701
MEGAHIT-group-0.512	JAZDKC000000000	SAMN39496702
MEGAHIT-group-0.518	JAZDKD000000000	SAMN39496703
MEGAHIT-group-0.520	JAZDKE000000000	SAMN39496704
MEGAHIT-group-0.521	JAZDKF000000000	SAMN39496705
MEGAHIT-group-0.522	JAZDKG000000000	SAMN39496706
MEGAHIT-group-0.525	JAZDKH000000000	SAMN39496707
MEGAHIT-group-0.526	JAZDKI000000000	SAMN39496708
MEGAHIT-group-0.53	JAZDKJ000000000	SAMN39496709
MEGAHIT-group-0.530	JAZDKK000000000	SAMN39496710
MEGAHIT-group-0.532	JAZDKL000000000	SAMN39496711
MEGAHIT-group-0.533	JAZDKM000000000	SAMN39496712
MEGAHIT-group-0.535	JAZDKN000000000	SAMN39496713
MEGAHIT-group-0.538	JAZDKO000000000	SAMN39496714
MEGAHIT-group-0.541	JAZDKP000000000	SAMN39496715
MEGAHIT-group-0.544	JAZDKQ000000000	SAMN39496716
MEGAHIT-group-0.545	JAZDKR000000000	SAMN39496717
MEGAHIT-group-0.549	JAZDKS000000000	SAMN39496718
MEGAHIT-group-0.550	JAZDKT000000000	SAMN39496719
MEGAHIT-group-0.551	JAZDKU000000000	SAMN39496720
MEGAHIT-group-0.552	JAZDKV000000000	SAMN39496721
MEGAHIT-group-0.554	JAZDKW000000000	SAMN39496722
MEGAHIT-group-0.555	JAZDKX000000000	SAMN39496723
MEGAHIT-group-0.556	JAZDKY000000000	SAMN39496724
MEGAHIT-group-0.557	JAZDKZ000000000	SAMN39496725
MEGAHIT-group-0.561	JAZDLA000000000	SAMN39496726
MEGAHIT-group-0.565	JAZDLB000000000	SAMN39496727
MEGAHIT-group-0.567	JAZDLC000000000	SAMN39496728
MEGAHIT-group-0.568	JAZDLD000000000	SAMN39496729
MEGAHIT-group-0.570	JAZDLE000000000	SAMN39496730
MEGAHIT-group-0.579	JAZDLF000000000	SAMN39496731
MEGAHIT-group-0.580	JAZDLG000000000	SAMN39496732
MEGAHIT-group-0.582	JAZDLH000000000	SAMN39496733
MEGAHIT-group-0.589	JAZDLI000000000	SAMN39496734
MEGAHIT-group-0.590	JAZDLJ000000000	SAMN39496735
MEGAHIT-group-0.592	JAZDLK000000000	SAMN39496736
MEGAHIT-group-0.593	JAZDLL000000000	SAMN39496737
MEGAHIT-group-0.594	JAZDLM000000000	SAMN39496738
MEGAHIT-group-0.601	JAZDLN000000000	SAMN39496739
MEGAHIT-group-0.602	JAZDLO000000000	SAMN39496740
MEGAHIT-group-0.607	JAZDLP000000000	SAMN39496741
MEGAHIT-group-0.609	JAZDLQ000000000	SAMN39496742
MEGAHIT-group-0.611	JAZDLR000000000	SAMN39496743
MEGAHIT-group-0.612	JAZDLS000000000	SAMN39496744
MEGAHIT-group-0.617	JAZDLT000000000	SAMN39496745
MEGAHIT-group-0.618	JAZDLU000000000	SAMN39496746
MEGAHIT-group-0.620	JAZDLV000000000	SAMN39496747
MEGAHIT-group-0.621	JAZDLW000000000	SAMN39496748
MEGAHIT-group-0.623	JAZDLX000000000	SAMN39496749
MEGAHIT-group-0.624	JAZDLY000000000	SAMN39496750
MEGAHIT-group-0.625	JAZDLZ000000000	SAMN39496751
MEGAHIT-group-0.629	JAZDMA000000000	SAMN39496752
MEGAHIT-group-0.630	JAZDMB000000000	SAMN39496753
MEGAHIT-group-0.632	JAZDMC000000000	SAMN39496754
MEGAHIT-group-0.634	JAZDMD000000000	SAMN39496755
MEGAHIT-group-0.636	JAZDME000000000	SAMN39496756
MEGAHIT-group-0.638	JAZDMF000000000	SAMN39496757
MEGAHIT-group-0.639	JAZDMG000000000	SAMN39496758
MEGAHIT-group-0.64	JAZDMH000000000	SAMN39496759
MEGAHIT-group-0.642	JAZDMI000000000	SAMN39496760
MEGAHIT-group-0.644	JAZDMJ000000000	SAMN39496761
MEGAHIT-group-0.646	JAZDMK000000000	SAMN39496762
MEGAHIT-group-0.649	JAZDML000000000	SAMN39496763
MEGAHIT-group-0.651	JAZDMM000000000	SAMN39496764
MEGAHIT-group-0.655	JAZDMN000000000	SAMN39496765
MEGAHIT-group-0.66	JAZDMO000000000	SAMN39496766
MEGAHIT-group-0.662	JAZDMP000000000	SAMN39496767
MEGAHIT-group-0.667	JAZDMQ000000000	SAMN39496768
MEGAHIT-group-0.67	JAZDMR000000000	SAMN39496769
MEGAHIT-group-0.671	JAZDMS000000000	SAMN39496770
MEGAHIT-group-0.672	JAZDMT000000000	SAMN39496771
MEGAHIT-group-0.674	JAZDMU000000000	SAMN39496772
MEGAHIT-group-0.677	JAZDMV000000000	SAMN39496773
MEGAHIT-group-0.681	JAZDMW000000000	SAMN39496774
MEGAHIT-group-0.683	JAZDMX000000000	SAMN39496775
MEGAHIT-group-0.684	JAZDMY000000000	SAMN39496776
MEGAHIT-group-0.686	JAZDMZ000000000	SAMN39496777
MEGAHIT-group-0.687	JAZDNA000000000	SAMN39496778
MEGAHIT-group-0.689	JAZDNB000000000	SAMN39496779
MEGAHIT-group-0.690	JAZDNC000000000	SAMN39496780
MEGAHIT-group-0.697	JAZDND000000000	SAMN39496781
MEGAHIT-group-0.699	JAZDNE000000000	SAMN39496782
MEGAHIT-group-0.7	JAZDNF000000000	SAMN39496783
MEGAHIT-group-0.70	JAZDNG000000000	SAMN39496784
MEGAHIT-group-0.701	JAZDNH000000000	SAMN39496785
MEGAHIT-group-0.703	JAZDNI000000000	SAMN39496786
MEGAHIT-group-0.705	JAZDNJ000000000	SAMN39496787
MEGAHIT-group-0.706	JAZDNK000000000	SAMN39496788
MEGAHIT-group-0.708	JAZDNL000000000	SAMN39496789
MEGAHIT-group-0.710	JAZDNM000000000	SAMN39496790
MEGAHIT-group-0.711	JAZDNN000000000	SAMN39496791
MEGAHIT-group-0.714	JAZDNO000000000	SAMN39496792
MEGAHIT-group-0.716	JAZDNP000000000	SAMN39496793
MEGAHIT-group-0.717	JAZDNQ000000000	SAMN39496794
MEGAHIT-group-0.721	JAZDNR000000000	SAMN39496795
MEGAHIT-group-0.723	JAZDNS000000000	SAMN39496796
MEGAHIT-group-0.726	JAZDNT000000000	SAMN39496797
MEGAHIT-group-0.727	JAZDNU000000000	SAMN39496798
MEGAHIT-group-0.728	JAZDNV000000000	SAMN39496799
MEGAHIT-group-0.730	JAZDNW000000000	SAMN39496800
MEGAHIT-group-0.731	JAZDNX000000000	SAMN39496801
MEGAHIT-group-0.737	JAZDNY000000000	SAMN39496802
MEGAHIT-group-0.739	JAZDNZ000000000	SAMN39496803
MEGAHIT-group-0.740	JAZDOA000000000	SAMN39496804
MEGAHIT-group-0.746	JAZDOB000000000	SAMN39496805
MEGAHIT-group-0.747	JAZDOC000000000	SAMN39496806
MEGAHIT-group-0.75	JAZDOD000000000	SAMN39496807
MEGAHIT-group-0.750	JAZDOE000000000	SAMN39496808
MEGAHIT-group-0.756	JAZDOF000000000	SAMN39496809
MEGAHIT-group-0.760	JAZDOG000000000	SAMN39496810
MEGAHIT-group-0.761	JAZDOH000000000	SAMN39496811
MEGAHIT-group-0.765	JAZDOI000000000	SAMN39496812
MEGAHIT-group-0.767	JAZDOJ000000000	SAMN39496813
MEGAHIT-group-0.768	JAZDOK000000000	SAMN39496814
MEGAHIT-group-0.771	JAZDOL000000000	SAMN39496815
MEGAHIT-group-0.774	JAZDOM000000000	SAMN39496816
MEGAHIT-group-0.78	JAZDON000000000	SAMN39496817
MEGAHIT-group-0.780	JAZDOO000000000	SAMN39496818
MEGAHIT-group-0.783	JAZDOP000000000	SAMN39496819
MEGAHIT-group-0.784	JAZDOQ000000000	SAMN39496820
MEGAHIT-group-0.789	JAZDOR000000000	SAMN39496821
MEGAHIT-group-0.790	JAZDOS000000000	SAMN39496822
MEGAHIT-group-0.791	JAZDOT000000000	SAMN39496823
MEGAHIT-group-0.794	JAZDOU000000000	SAMN39496824
MEGAHIT-group-0.799	JAZDOV000000000	SAMN39496825
MEGAHIT-group-0.800	JAZDOW000000000	SAMN39496826
MEGAHIT-group-0.801	JAZDOX000000000	SAMN39496827
MEGAHIT-group-0.802	JAZDOY000000000	SAMN39496828
MEGAHIT-group-0.81	JAZDOZ000000000	SAMN39496829
MEGAHIT-group-0.811	JAZDPA000000000	SAMN39496830
MEGAHIT-group-0.814	JAZDPB000000000	SAMN39496831
MEGAHIT-group-0.816	JAZDPC000000000	SAMN39496832
MEGAHIT-group-0.817	JAZDPD000000000	SAMN39496833
MEGAHIT-group-0.820	JAZDPE000000000	SAMN39496834
MEGAHIT-group-0.821	JAZDPF000000000	SAMN39496835
MEGAHIT-group-0.823	JAZDPG000000000	SAMN39496836
MEGAHIT-group-0.826	JAZDPH000000000	SAMN39496837
MEGAHIT-group-0.827	JAZDPI000000000	SAMN39496838
MEGAHIT-group-0.828	JAZDPJ000000000	SAMN39496839
MEGAHIT-group-0.83	JAZDPK000000000	SAMN39496840
MEGAHIT-group-0.834	JAZDPL000000000	SAMN39496841
MEGAHIT-group-0.837	JAZDPM000000000	SAMN39496842
MEGAHIT-group-0.84	JAZDPN000000000	SAMN39496843
MEGAHIT-group-0.851	JAZDPO000000000	SAMN39496844
MEGAHIT-group-0.852	JAZDPP000000000	SAMN39496845
MEGAHIT-group-0.853	JAZDPQ000000000	SAMN39496846
MEGAHIT-group-0.855	JAZDPR000000000	SAMN39496847
MEGAHIT-group-0.856	JAZDPS000000000	SAMN39496848
MEGAHIT-group-0.857	JAZDPT000000000	SAMN39496849
MEGAHIT-group-0.859	JAZDPU000000000	SAMN39496850
MEGAHIT-group-0.861	JAZDPV000000000	SAMN39496851
MEGAHIT-group-0.89	JAZDPW000000000	SAMN39496852
MEGAHIT-group-0.9	JAZDPX000000000	SAMN39496853
MEGAHIT-group-0.91	JAZDPY000000000	SAMN39496854
MEGAHIT-group-0.93	JAZDPZ000000000	SAMN39496855
MEGAHIT-group-0.96	JAZDQA000000000	SAMN39496856
MEGAHIT-group-0.97	JAZDQB000000000	SAMN39496857
MEGAHIT-group-1.1003	JBDRAM000000000	SAMN39496858
MEGAHIT-group-1.1004	JBDRAN000000000	SAMN39496859
MEGAHIT-group-1.1005	JBDRAO000000000	SAMN39496860
MEGAHIT-group-1.1006	JBDRAP000000000	SAMN39496861
MEGAHIT-group-1.101	JBDRAQ000000000	SAMN39496862
MEGAHIT-group-1.1010	JBDRAR000000000	SAMN39496863
MEGAHIT-group-1.1011	JBDRAS000000000	SAMN39496864
MEGAHIT-group-1.1014	JBDRAT000000000	SAMN39496865
MEGAHIT-group-1.1015	JBDRAU000000000	SAMN39496866
MEGAHIT-group-1.1018	JBDRAV000000000	SAMN39496867
MEGAHIT-group-1.102	JBDRAW000000000	SAMN39496868
MEGAHIT-group-1.1021	JBDRAX000000000	SAMN39496869
MEGAHIT-group-1.1031	JBDRAY000000000	SAMN39496870
MEGAHIT-group-1.1032	JBDRAZ000000000	SAMN39496871
MEGAHIT-group-1.1035	JBDRBA000000000	SAMN39496872
MEGAHIT-group-1.1036	JBDRBB000000000	SAMN39496873
MEGAHIT-group-1.1038	JBDRBC000000000	SAMN39496874
MEGAHIT-group-1.1039	JBDRBD000000000	SAMN39496875
MEGAHIT-group-1.104	JBDRBE000000000	SAMN39496876
MEGAHIT-group-1.1042	JBDRBF000000000	SAMN39496877
MEGAHIT-group-1.1043	JBDRBG000000000	SAMN39496878
MEGAHIT-group-1.109	JBDRBH000000000	SAMN39496879
MEGAHIT-group-1.110	JBDRBI000000000	SAMN39496880
MEGAHIT-group-1.112	JBDRBJ000000000	SAMN39496881
MEGAHIT-group-1.118	JBDRBK000000000	SAMN39496882
MEGAHIT-group-1.12	JBDRBL000000000	SAMN39496883
MEGAHIT-group-1.126	JBDRBM000000000	SAMN39496884
MEGAHIT-group-1.13	JBDRBN000000000	SAMN39496885
MEGAHIT-group-1.134	JBDRBO000000000	SAMN39496886
MEGAHIT-group-1.136	JBDRBP000000000	SAMN39496887
MEGAHIT-group-1.137	JBDRBQ000000000	SAMN39496888
MEGAHIT-group-1.138	JBDRBR000000000	SAMN39496889
MEGAHIT-group-1.14	JBDRBS000000000	SAMN39496890
MEGAHIT-group-1.142	JBDRBT000000000	SAMN39496891
MEGAHIT-group-1.147	JBDRBU000000000	SAMN39496892
MEGAHIT-group-1.148	JBDRBV000000000	SAMN39496893
MEGAHIT-group-1.149	JBDRBW000000000	SAMN39496894
MEGAHIT-group-1.15	JBDRBX000000000	SAMN39496895
MEGAHIT-group-1.154	JBDRBY000000000	SAMN39496896
MEGAHIT-group-1.155	JBDRBZ000000000	SAMN39496897
MEGAHIT-group-1.157	JBDRCA000000000	SAMN39496898
MEGAHIT-group-1.161	JBDRCB000000000	SAMN39496899
MEGAHIT-group-1.164	JBDRCC000000000	SAMN39496900
MEGAHIT-group-1.168	JBDRCD000000000	SAMN39496901
MEGAHIT-group-1.169	JBDRCE000000000	SAMN39496902
MEGAHIT-group-1.17	JBDRCF000000000	SAMN39496903
MEGAHIT-group-1.170	JBDRCG000000000	SAMN39496904
MEGAHIT-group-1.171	JBDRCH000000000	SAMN39496905
MEGAHIT-group-1.172	JBDRCI000000000	SAMN39496906
MEGAHIT-group-1.177	JBDRCJ000000000	SAMN39496907
MEGAHIT-group-1.182	JBDRCK000000000	SAMN39496908
MEGAHIT-group-1.183	JBDRCL000000000	SAMN39496909
MEGAHIT-group-1.185	JBDRCM000000000	SAMN39496910
MEGAHIT-group-1.186	JBDRCN000000000	SAMN39496911
MEGAHIT-group-1.187	JBDRCO000000000	SAMN39496912
MEGAHIT-group-1.190	JBDRCP000000000	SAMN39496913
MEGAHIT-group-1.191	JBDRCQ000000000	SAMN39496914
MEGAHIT-group-1.193	JBDRCR000000000	SAMN39496915
MEGAHIT-group-1.195	JBDRCS000000000	SAMN39496916
MEGAHIT-group-1.200	JBDRCT000000000	SAMN39496917
MEGAHIT-group-1.202	JBDRCU000000000	SAMN39496918
MEGAHIT-group-1.210	JBDRCV000000000	SAMN39496919
MEGAHIT-group-1.217	JBDRCW000000000	SAMN39496920
MEGAHIT-group-1.22	JBDRCX000000000	SAMN39496921
MEGAHIT-group-1.221	JBDRCY000000000	SAMN39496922
MEGAHIT-group-1.222	JBDRCZ000000000	SAMN39496923
MEGAHIT-group-1.223	JBDRDA000000000	SAMN39496924
MEGAHIT-group-1.230	JBDRDB000000000	SAMN39496925
MEGAHIT-group-1.231	JBDRDC000000000	SAMN39496926
MEGAHIT-group-1.232	JBDRDD000000000	SAMN39496927
MEGAHIT-group-1.234	JBDRDE000000000	SAMN39496928
MEGAHIT-group-1.237	JBDRDF000000000	SAMN39496929
MEGAHIT-group-1.238	JBDRDG000000000	SAMN39496930
MEGAHIT-group-1.24	JBDRDH000000000	SAMN39496931
MEGAHIT-group-1.240	JBDRDI000000000	SAMN39496932
MEGAHIT-group-1.241	JBDRDJ000000000	SAMN39496933
MEGAHIT-group-1.245	JBDRDK000000000	SAMN39496934
MEGAHIT-group-1.246	JBDRDL000000000	SAMN39496935
MEGAHIT-group-1.248	JBDRDM000000000	SAMN39496936
MEGAHIT-group-1.251	JBDRDN000000000	SAMN39496937
MEGAHIT-group-1.256	JBDRDO000000000	SAMN39496938
MEGAHIT-group-1.258	JBDRDP000000000	SAMN39496939
MEGAHIT-group-1.259	JBDRDQ000000000	SAMN39496940
MEGAHIT-group-1.262	JBDRDR000000000	SAMN39496941
MEGAHIT-group-1.267	JBDRDS000000000	SAMN39496942
MEGAHIT-group-1.270	JBDRDT000000000	SAMN39496943
MEGAHIT-group-1.272	JBDRDU000000000	SAMN39496944
MEGAHIT-group-1.281	JBDRDV000000000	SAMN39496945
MEGAHIT-group-1.282	JBDRDW000000000	SAMN39496946
MEGAHIT-group-1.284	JBDRDX000000000	SAMN39496947
MEGAHIT-group-1.289	JBDRDY000000000	SAMN39496948
MEGAHIT-group-1.29	JBDRDZ000000000	SAMN39496949
MEGAHIT-group-1.290	JBDREA000000000	SAMN39496950
MEGAHIT-group-1.291	JBDREB000000000	SAMN39496951
MEGAHIT-group-1.295	JBDREC000000000	SAMN39496952
MEGAHIT-group-1.298	JBDRED000000000	SAMN39496953
MEGAHIT-group-1.3	JBDREE000000000	SAMN39496954
MEGAHIT-group-1.301	JBDREF000000000	SAMN39496955
MEGAHIT-group-1.302	JBDREG000000000	SAMN39496956
MEGAHIT-group-1.303	JBDREH000000000	SAMN39496957
MEGAHIT-group-1.307	JBDREI000000000	SAMN39496958
MEGAHIT-group-1.309	JBDREJ000000000	SAMN39496959
MEGAHIT-group-1.31	JBDREK000000000	SAMN39496960
MEGAHIT-group-1.313	JBDREL000000000	SAMN39496961
MEGAHIT-group-1.315	JBDREM000000000	SAMN39496962
MEGAHIT-group-1.316	JBDREN000000000	SAMN39496963
MEGAHIT-group-1.319	JBDREO000000000	SAMN39496964
MEGAHIT-group-1.320	JBDREP000000000	SAMN39496965
MEGAHIT-group-1.322	JBDREQ000000000	SAMN39496966
MEGAHIT-group-1.324	JBDRER000000000	SAMN39496967
MEGAHIT-group-1.326	JBDRES000000000	SAMN39496968
MEGAHIT-group-1.33	JBDRET000000000	SAMN39496969
MEGAHIT-group-1.330	JBDREU000000000	SAMN39496970
MEGAHIT-group-1.331	JBDREV000000000	SAMN39496971
MEGAHIT-group-1.334	JBDREW000000000	SAMN39496972
MEGAHIT-group-1.335	JBDREX000000000	SAMN39496973
MEGAHIT-group-1.337	JBDREY000000000	SAMN39496974
MEGAHIT-group-1.339	JBDREZ000000000	SAMN39496975
MEGAHIT-group-1.343	JBDRFA000000000	SAMN39496976
MEGAHIT-group-1.344	JBDRFB000000000	SAMN39496977
MEGAHIT-group-1.351	JBDRFC000000000	SAMN39496978
MEGAHIT-group-1.352	JBDRFD000000000	SAMN39496979
MEGAHIT-group-1.353	JBDRFE000000000	SAMN39496980
MEGAHIT-group-1.354	JBDRFF000000000	SAMN39496981
MEGAHIT-group-1.358	JBDRFG000000000	SAMN39496982
MEGAHIT-group-1.361	JBDRFH000000000	SAMN39496983
MEGAHIT-group-1.367	JBDRFI000000000	SAMN39496984
MEGAHIT-group-1.368	JBDRFJ000000000	SAMN39496985
MEGAHIT-group-1.37	JBDRFK000000000	SAMN39496986
MEGAHIT-group-1.370	JBDRFL000000000	SAMN39496987
MEGAHIT-group-1.372	JBDRFM000000000	SAMN39496988
MEGAHIT-group-1.373	JBDRFN000000000	SAMN39496989
MEGAHIT-group-1.377	JBDRFO000000000	SAMN39496990
MEGAHIT-group-1.379	JBDRFP000000000	SAMN39496991
MEGAHIT-group-1.380	JBDRFQ000000000	SAMN39496992
MEGAHIT-group-1.382	JBDRFR000000000	SAMN39496993
MEGAHIT-group-1.384	JBDRFS000000000	SAMN39496994
MEGAHIT-group-1.386	JBDRFT000000000	SAMN39496995
MEGAHIT-group-1.387	JBDRFU000000000	SAMN39496996
MEGAHIT-group-1.391	JBDRFV000000000	SAMN39496997
MEGAHIT-group-1.392	JBDRFW000000000	SAMN39496998
MEGAHIT-group-1.395	JBDRFX000000000	SAMN39496999
MEGAHIT-group-1.402	JBDRFY000000000	SAMN39497000
MEGAHIT-group-1.403	JBDRFZ000000000	SAMN39497001
MEGAHIT-group-1.404	JBDRGA000000000	SAMN39497002
MEGAHIT-group-1.408	JBDRGB000000000	SAMN39497003
MEGAHIT-group-1.410	JBDRGC000000000	SAMN39497004
MEGAHIT-group-1.411	JBDRGD000000000	SAMN39497005
MEGAHIT-group-1.413	JBDRGE000000000	SAMN39497006
MEGAHIT-group-1.414	JBDRGF000000000	SAMN39497007
MEGAHIT-group-1.415	JBDRGG000000000	SAMN39497008
MEGAHIT-group-1.416	JBDRGH000000000	SAMN39497009
MEGAHIT-group-1.422	JBDRGI000000000	SAMN39497010
MEGAHIT-group-1.427	JBDRGJ000000000	SAMN39497011
MEGAHIT-group-1.428	JBDRGK000000000	SAMN39497012
MEGAHIT-group-1.43	JBDRGL000000000	SAMN39497013
MEGAHIT-group-1.433	JBDRGM000000000	SAMN39497014
MEGAHIT-group-1.436	JBDRGN000000000	SAMN39497015
MEGAHIT-group-1.438	JBDRGO000000000	SAMN39497016
MEGAHIT-group-1.443	JBDRGP000000000	SAMN39497017
MEGAHIT-group-1.445	JBDRGQ000000000	SAMN39497018
MEGAHIT-group-1.446	JBDRGR000000000	SAMN39497019
MEGAHIT-group-1.448	JBDRGS000000000	SAMN39497020
MEGAHIT-group-1.450	JBDRGT000000000	SAMN39497021
MEGAHIT-group-1.454	JBDRGU000000000	SAMN39497022
MEGAHIT-group-1.460	JBDRGV000000000	SAMN39497023
MEGAHIT-group-1.467	JBDRGW000000000	SAMN39497024
MEGAHIT-group-1.471	JBDRGX000000000	SAMN39497025
MEGAHIT-group-1.473	JBDRGY000000000	SAMN39497026
MEGAHIT-group-1.476	JBDRGZ000000000	SAMN39497027
MEGAHIT-group-1.477	JBDRHA000000000	SAMN39497028
MEGAHIT-group-1.479	JBDRHB000000000	SAMN39497029
MEGAHIT-group-1.482	JBDRHC000000000	SAMN39497030
MEGAHIT-group-1.487	JBDRHD000000000	SAMN39497031
MEGAHIT-group-1.488	JBDRHE000000000	SAMN39497032
MEGAHIT-group-1.49	JBDRHF000000000	SAMN39497033
MEGAHIT-group-1.497	JBDRHG000000000	SAMN39497034
MEGAHIT-group-1.500	JBDRHH000000000	SAMN39497035
MEGAHIT-group-1.501	JBDRHI000000000	SAMN39497036
MEGAHIT-group-1.510	JBDRHJ000000000	SAMN39497037
MEGAHIT-group-1.513	JBDRHK000000000	SAMN39497038
MEGAHIT-group-1.515	JBDRHL000000000	SAMN39497039
MEGAHIT-group-1.516	JBDRHM000000000	SAMN39497040
MEGAHIT-group-1.518	JBDRHN000000000	SAMN39497041
MEGAHIT-group-1.52	JBDRHO000000000	SAMN39497042
MEGAHIT-group-1.525	JBDRHP000000000	SAMN39497043
MEGAHIT-group-1.53	JBDRHQ000000000	SAMN39497044
MEGAHIT-group-1.534	JBDRHR000000000	SAMN39497045
MEGAHIT-group-1.544	JBDRHS000000000	SAMN39497046
MEGAHIT-group-1.547	JBDRHT000000000	SAMN39497047
MEGAHIT-group-1.55	JBDRHU000000000	SAMN39497048
MEGAHIT-group-1.550	JBDRHV000000000	SAMN39497049
MEGAHIT-group-1.552	JBDRHW000000000	SAMN39497050
MEGAHIT-group-1.553	JBDRHX000000000	SAMN39497051
MEGAHIT-group-1.554	JBDRHY000000000	SAMN39497052
MEGAHIT-group-1.556	JBDRHZ000000000	SAMN39497053
MEGAHIT-group-1.557	JBDRIA000000000	SAMN39497054
MEGAHIT-group-1.56	JBDRIB000000000	SAMN39497055
MEGAHIT-group-1.566	JBDRIC000000000	SAMN39497056
MEGAHIT-group-1.568	JBDRID000000000	SAMN39497057
MEGAHIT-group-1.569	JBDRIE000000000	SAMN39497058
MEGAHIT-group-1.57	JBDRIF000000000	SAMN39497059
MEGAHIT-group-1.573	JBDRIG000000000	SAMN39497060
MEGAHIT-group-1.574	JBDRIH000000000	SAMN39497061
MEGAHIT-group-1.58	JBDRII000000000	SAMN39497062
MEGAHIT-group-1.580	JBDRIJ000000000	SAMN39497063
MEGAHIT-group-1.582	JBDRIK000000000	SAMN39497064
MEGAHIT-group-1.583	JBDRIL000000000	SAMN39497065
MEGAHIT-group-1.587	JBDRIM000000000	SAMN39497066
MEGAHIT-group-1.588	JBDRIN000000000	SAMN39497067
MEGAHIT-group-1.590	JBDRIO000000000	SAMN39497068
MEGAHIT-group-1.594	JBDRIP000000000	SAMN39497069
MEGAHIT-group-1.595	JBDRIQ000000000	SAMN39497070
MEGAHIT-group-1.596	JBDRIR000000000	SAMN39497071
MEGAHIT-group-1.598	JBDRIS000000000	SAMN39497072
MEGAHIT-group-1.599	JBDRIT000000000	SAMN39497073
MEGAHIT-group-1.6	JBDRIU000000000	SAMN39497074
MEGAHIT-group-1.60	JBDRIV000000000	SAMN39497075
MEGAHIT-group-1.605	JBDRIW000000000	SAMN39497076
MEGAHIT-group-1.610	JBDRIX000000000	SAMN39497077
MEGAHIT-group-1.613	JBDRIY000000000	SAMN39497078
MEGAHIT-group-1.614	JBDRIZ000000000	SAMN39497079
MEGAHIT-group-1.615	JBDRJA000000000	SAMN39497080
MEGAHIT-group-1.62	JBDRJB000000000	SAMN39497081
MEGAHIT-group-1.622	JBDRJC000000000	SAMN39497082
MEGAHIT-group-1.626	JBDRJD000000000	SAMN39497083
MEGAHIT-group-1.63	JBDRJE000000000	SAMN39497084
MEGAHIT-group-1.630	JBDRJF000000000	SAMN39497085
MEGAHIT-group-1.632	JBDRJG000000000	SAMN39497086
MEGAHIT-group-1.637	JBDRJH000000000	SAMN39497087
MEGAHIT-group-1.64	JBDRJI000000000	SAMN39497088
MEGAHIT-group-1.643	JBDRJJ000000000	SAMN39497089
MEGAHIT-group-1.649	JBDRJK000000000	SAMN39497090
MEGAHIT-group-1.65	JBDRJL000000000	SAMN39497091
MEGAHIT-group-1.654	JBDRJM000000000	SAMN39497092
MEGAHIT-group-1.657	JBDRJN000000000	SAMN39497093
MEGAHIT-group-1.658	JBDRJO000000000	SAMN39497094
MEGAHIT-group-1.66	JBDRJP000000000	SAMN39497095
MEGAHIT-group-1.660	JBDRJQ000000000	SAMN39497096
MEGAHIT-group-1.662	JBDRJR000000000	SAMN39497097
MEGAHIT-group-1.665	JBDRJS000000000	SAMN39497098
MEGAHIT-group-1.67	JBDRJT000000000	SAMN39497099
MEGAHIT-group-1.670	JBDRJU000000000	SAMN39497100
MEGAHIT-group-1.676	JBDRJV000000000	SAMN39497101
MEGAHIT-group-1.677	JBDRJW000000000	SAMN39497102
MEGAHIT-group-1.680	JBDRJX000000000	SAMN39497103
MEGAHIT-group-1.682	JBDRJY000000000	SAMN39497104
MEGAHIT-group-1.688	JBDRJZ000000000	SAMN39497105
MEGAHIT-group-1.69	JBDRKA000000000	SAMN39497106
MEGAHIT-group-1.690	JBDRKB000000000	SAMN39497107
MEGAHIT-group-1.693	JBDRKC000000000	SAMN39497108
MEGAHIT-group-1.694	JBDRKD000000000	SAMN39497109
MEGAHIT-group-1.695	JBDRKE000000000	SAMN39497110
MEGAHIT-group-1.696	JBDRKF000000000	SAMN39497111
MEGAHIT-group-1.697	JBDRKG000000000	SAMN39497112
MEGAHIT-group-1.699	JBDRKH000000000	SAMN39497113
MEGAHIT-group-1.7	JBDRKI000000000	SAMN39497114
MEGAHIT-group-1.70	JBDRKJ000000000	SAMN39497115
MEGAHIT-group-1.701	JBDRKK000000000	SAMN39497116
MEGAHIT-group-1.702	JBDRKL000000000	SAMN39497117
MEGAHIT-group-1.708	JBDRKM000000000	SAMN39497118
MEGAHIT-group-1.725	JBDRKN000000000	SAMN39497119
MEGAHIT-group-1.726	JBDRKO000000000	SAMN39497120
MEGAHIT-group-1.727	JBDRKP000000000	SAMN39497121
MEGAHIT-group-1.728	JBDRKQ000000000	SAMN39497122
MEGAHIT-group-1.73	JBDRKR000000000	SAMN39497123
MEGAHIT-group-1.733	JBDRKS000000000	SAMN39497124
MEGAHIT-group-1.734	JBDRKT000000000	SAMN39497125
MEGAHIT-group-1.735	JBDRKU000000000	SAMN39497126
MEGAHIT-group-1.74	JBDRKV000000000	SAMN39497127
MEGAHIT-group-1.742	JBDRKW000000000	SAMN39497128
MEGAHIT-group-1.744	JBDRKX000000000	SAMN39497129
MEGAHIT-group-1.746	JBDRKY000000000	SAMN39497130
MEGAHIT-group-1.747	JBDRKZ000000000	SAMN39497131
MEGAHIT-group-1.749	JBDRLA000000000	SAMN39497132
MEGAHIT-group-1.75	JBDRLB000000000	SAMN39497133
MEGAHIT-group-1.759	JBDRLC000000000	SAMN39497134
MEGAHIT-group-1.76	JBDRLD000000000	SAMN39497135
MEGAHIT-group-1.760	JBDRLE000000000	SAMN39497136
MEGAHIT-group-1.761	JBDRLF000000000	SAMN39497137
MEGAHIT-group-1.764	JBDRLG000000000	SAMN39497138
MEGAHIT-group-1.765	JBDRLH000000000	SAMN39497139
MEGAHIT-group-1.766	JBDRLI000000000	SAMN39497140
MEGAHIT-group-1.769	JBDRLJ000000000	SAMN39497141
MEGAHIT-group-1.774	JBDRLK000000000	SAMN39497142
MEGAHIT-group-1.775	JBDRLL000000000	SAMN39497143
MEGAHIT-group-1.778	JBDRLM000000000	SAMN39497144
MEGAHIT-group-1.780	JBDRLN000000000	SAMN39497145
MEGAHIT-group-1.781	JBDRLO000000000	SAMN39497146
MEGAHIT-group-1.784	JBDRLP000000000	SAMN39497147
MEGAHIT-group-1.785	JBDRLQ000000000	SAMN39497148
MEGAHIT-group-1.787	JBDRLR000000000	SAMN39497149
MEGAHIT-group-1.791	JBDRLS000000000	SAMN39497150
MEGAHIT-group-1.794	JBDRLT000000000	SAMN39497151
MEGAHIT-group-1.796	JBDRLU000000000	SAMN39497152
MEGAHIT-group-1.799	JBDRLV000000000	SAMN39497153
MEGAHIT-group-1.8	JBDRLW000000000	SAMN39497154
MEGAHIT-group-1.80	JBDRLX000000000	SAMN39497155
MEGAHIT-group-1.803	JBDRLY000000000	SAMN39497156
MEGAHIT-group-1.804	JBDRLZ000000000	SAMN39497157
MEGAHIT-group-1.805	JBDRMA000000000	SAMN39497158
MEGAHIT-group-1.81	JBDRMB000000000	SAMN39497159
MEGAHIT-group-1.814	JBDRMC000000000	SAMN39497160
MEGAHIT-group-1.815	JBDRMD000000000	SAMN39497161
MEGAHIT-group-1.818	JBDRME000000000	SAMN39497162
MEGAHIT-group-1.819	JBDRMF000000000	SAMN39497163
MEGAHIT-group-1.82	JBDRMG000000000	SAMN39497164
MEGAHIT-group-1.820	JBDRMH000000000	SAMN39497165
MEGAHIT-group-1.822	JBDRMI000000000	SAMN39497166
MEGAHIT-group-1.825	JBDRMJ000000000	SAMN39497167
MEGAHIT-group-1.828	JBDRMK000000000	SAMN39497168
MEGAHIT-group-1.829	JBDRML000000000	SAMN39497169
MEGAHIT-group-1.83	JBDRMM000000000	SAMN39497170
MEGAHIT-group-1.831	JBDRMN000000000	SAMN39497171
MEGAHIT-group-1.834	JBDRMO000000000	SAMN39497172
MEGAHIT-group-1.835	JBDRMP000000000	SAMN39497173
MEGAHIT-group-1.837	JBDRMQ000000000	SAMN39497174
MEGAHIT-group-1.84	JBDRMR000000000	SAMN39497175
MEGAHIT-group-1.842	JBDRMS000000000	SAMN39497176
MEGAHIT-group-1.845	JBDRMT000000000	SAMN39497177
MEGAHIT-group-1.846	JBDRMU000000000	SAMN39497178
MEGAHIT-group-1.849	JBDRMV000000000	SAMN39497179
MEGAHIT-group-1.85	JBDRMW000000000	SAMN39497180
MEGAHIT-group-1.852	JBDRMX000000000	SAMN39497181
MEGAHIT-group-1.855	JBDRMY000000000	SAMN39497182
MEGAHIT-group-1.858	JBDRMZ000000000	SAMN39497183
MEGAHIT-group-1.86	JBDRNA000000000	SAMN39497184
MEGAHIT-group-1.865	JBDRNB000000000	SAMN39497185
MEGAHIT-group-1.866	JBDRNC000000000	SAMN39497186
MEGAHIT-group-1.867	JBDRND000000000	SAMN39497187
MEGAHIT-group-1.87	JBDRNE000000000	SAMN39497188
MEGAHIT-group-1.874	JBDRNF000000000	SAMN39497189
MEGAHIT-group-1.879	JBDRNG000000000	SAMN39497190
MEGAHIT-group-1.880	JBDRNH000000000	SAMN39497191
MEGAHIT-group-1.881	JBDRNI000000000	SAMN39497192
MEGAHIT-group-1.882	JBDRNJ000000000	SAMN39497193
MEGAHIT-group-1.884	JBDRNK000000000	SAMN39497194
MEGAHIT-group-1.885	JBDRNL000000000	SAMN39497195
MEGAHIT-group-1.887	JBDRNM000000000	SAMN39497196
MEGAHIT-group-1.890	JBDRNN000000000	SAMN39497197
MEGAHIT-group-1.892	JBDRNO000000000	SAMN39497198
MEGAHIT-group-1.897	JBDRNP000000000	SAMN39497199
MEGAHIT-group-1.903	JBDRNQ000000000	SAMN39497200
MEGAHIT-group-1.906	JBDRNR000000000	SAMN39497201
MEGAHIT-group-1.908	JBDRNS000000000	SAMN39497202
MEGAHIT-group-1.912	JBDRNT000000000	SAMN39497203
MEGAHIT-group-1.914	JBDRNU000000000	SAMN39497204
MEGAHIT-group-1.916	JBDRNV000000000	SAMN39497205
MEGAHIT-group-1.917	JBDRNW000000000	SAMN39497206
MEGAHIT-group-1.920	JBDRNX000000000	SAMN39497207
MEGAHIT-group-1.921	JBDRNY000000000	SAMN39497208
MEGAHIT-group-1.923	JBDRNZ000000000	SAMN39497209
MEGAHIT-group-1.925	JBDROA000000000	SAMN39497210
MEGAHIT-group-1.927	JBDROB000000000	SAMN39497211
MEGAHIT-group-1.929	JBDROC000000000	SAMN39497212
MEGAHIT-group-1.93	JBDROD000000000	SAMN39497213
MEGAHIT-group-1.939	JBDROE000000000	SAMN39497214
MEGAHIT-group-1.940	JBDROF000000000	SAMN39497215
MEGAHIT-group-1.941	JBDROG000000000	SAMN39497216
MEGAHIT-group-1.942	JBDROH000000000	SAMN39497217
MEGAHIT-group-1.946	JBDROI000000000	SAMN39497218
MEGAHIT-group-1.947	JBDROJ000000000	SAMN39497219
MEGAHIT-group-1.948	JBDROK000000000	SAMN39497220
MEGAHIT-group-1.95	JBDROL000000000	SAMN39497221
MEGAHIT-group-1.954	JBDROM000000000	SAMN39497222
MEGAHIT-group-1.958	JBDRON000000000	SAMN39497223
MEGAHIT-group-1.96	JBDROO000000000	SAMN39497224
MEGAHIT-group-1.962	JBDROP000000000	SAMN39497225
MEGAHIT-group-1.964	JBDROQ000000000	SAMN39497226
MEGAHIT-group-1.965	JBDROR000000000	SAMN39497227
MEGAHIT-group-1.970	JBDROS000000000	SAMN39497228
MEGAHIT-group-1.971	JBDROT000000000	SAMN39497229
MEGAHIT-group-1.972	JBDROU000000000	SAMN39497230
MEGAHIT-group-1.975	JBDROV000000000	SAMN39497231
MEGAHIT-group-1.976	JBDROW000000000	SAMN39497232
MEGAHIT-group-1.981	JBDROX000000000	SAMN39497233
MEGAHIT-group-1.984	JBDROY000000000	SAMN39497234
MEGAHIT-group-1.985	JBDROZ000000000	SAMN39497235
MEGAHIT-group-1.996	JBDRPA000000000	SAMN39497236
MEGAHIT-group-1.999	JBDRPB000000000	SAMN39497237
MEGAHIT-group-2.1	JBDRPC000000000	SAMN39497238
MEGAHIT-group-2.10	JBDRPD000000000	SAMN39497239
MEGAHIT-group-2.101	JBDRPE000000000	SAMN39497240
MEGAHIT-group-2.103	JBDRPF000000000	SAMN39497241
MEGAHIT-group-2.105	JBDRPG000000000	SAMN39497242
MEGAHIT-group-2.107	JBDRPH000000000	SAMN39497243
MEGAHIT-group-2.110	JBDRPI000000000	SAMN39497244
MEGAHIT-group-2.112	JBDRPJ000000000	SAMN39497245
MEGAHIT-group-2.114	JBDRPK000000000	SAMN39497246
MEGAHIT-group-2.116	JBDRPL000000000	SAMN39497247
MEGAHIT-group-2.118	JBDRPM000000000	SAMN39497248
MEGAHIT-group-2.120	JBDRPN000000000	SAMN39497249
MEGAHIT-group-2.121	JBDRPO000000000	SAMN39497250
MEGAHIT-group-2.126	JBDRPP000000000	SAMN39497251
MEGAHIT-group-2.13	JBDRPQ000000000	SAMN39497252
MEGAHIT-group-2.131	JBDRPR000000000	SAMN39497253
MEGAHIT-group-2.132	JBDRPS000000000	SAMN39497254
MEGAHIT-group-2.133	JBDRPT000000000	SAMN39497255
MEGAHIT-group-2.137	JBDRPU000000000	SAMN39497256
MEGAHIT-group-2.138	JBDRPV000000000	SAMN39497257
MEGAHIT-group-2.139	JBDRPW000000000	SAMN39497258
MEGAHIT-group-2.14	JBDRPX000000000	SAMN39497259
MEGAHIT-group-2.140	JBDRPY000000000	SAMN39497260
MEGAHIT-group-2.141	JBDRPZ000000000	SAMN39497261
MEGAHIT-group-2.142	JBDRQA000000000	SAMN39497262
MEGAHIT-group-2.15	JBDRQB000000000	SAMN39497263
MEGAHIT-group-2.19	JBDRQC000000000	SAMN39497264
MEGAHIT-group-2.2	JBDRQD000000000	SAMN39497265
MEGAHIT-group-2.20	JBDRQE000000000	SAMN39497266
MEGAHIT-group-2.27	JBDRQF000000000	SAMN39497267
MEGAHIT-group-2.34	JBDRQG000000000	SAMN39497268
MEGAHIT-group-2.35	JBDRQH000000000	SAMN39497269
MEGAHIT-group-2.36	JBDRQI000000000	SAMN39497270
MEGAHIT-group-2.37	JBDRQJ000000000	SAMN39497271
MEGAHIT-group-2.40	JBDRQK000000000	SAMN39497272
MEGAHIT-group-2.41	JBDRQL000000000	SAMN39497273
MEGAHIT-group-2.42	JBDRQM000000000	SAMN39497274
MEGAHIT-group-2.44	JBDRQN000000000	SAMN39497275
MEGAHIT-group-2.49	JBDRQO000000000	SAMN39497276
MEGAHIT-group-2.5	JBDRQP000000000	SAMN39497277
MEGAHIT-group-2.50	JBDRQQ000000000	SAMN39497278
MEGAHIT-group-2.51	JBDRQR000000000	SAMN39497279
MEGAHIT-group-2.58	JBDRQS000000000	SAMN39497280
MEGAHIT-group-2.59	JBDRQT000000000	SAMN39497281
MEGAHIT-group-2.6	JBDRQU000000000	SAMN39497282
MEGAHIT-group-2.61	JBDRQV000000000	SAMN39497283
MEGAHIT-group-2.65	JBDRQW000000000	SAMN39497284
MEGAHIT-group-2.66	JBDRQX000000000	SAMN39497285
MEGAHIT-group-2.7	JBDRQY000000000	SAMN39497286
MEGAHIT-group-2.70	JBDRQZ000000000	SAMN39497287
MEGAHIT-group-2.74	JBDRRA000000000	SAMN39497288
MEGAHIT-group-2.75	JBDRRB000000000	SAMN39497289
MEGAHIT-group-2.79	JBDRRC000000000	SAMN39497290
MEGAHIT-group-2.82	JBDRRD000000000	SAMN39497291
MEGAHIT-group-2.84	JBDRRE000000000	SAMN39497292
MEGAHIT-group-2.86	JBDRRF000000000	SAMN39497293
MEGAHIT-group-2.88	JBDRRG000000000	SAMN39497294
MEGAHIT-group-2.9	JBDRRH000000000	SAMN39497295
MEGAHIT-group-2.90	JBDRRI000000000	SAMN39497296
MEGAHIT-group-2.91	JBDRRJ000000000	SAMN39497297
MEGAHIT-group-2.92	JBDRRK000000000	SAMN39497298
MEGAHIT-group-2.93	JBDRRL000000000	SAMN39497299
MEGAHIT-group-2.94	JBDRRM000000000	SAMN39497300
MEGAHIT-group-2.95	JBDRRN000000000	SAMN39497301
MEGAHIT-group-2.98	JBDRRO000000000	SAMN39497302
MEGAHIT-group-2.99	JBDRRP000000000	SAMN39497303
MEGAHIT-group-3.10	JBDRRQ000000000	SAMN39497304
MEGAHIT-group-3.102	JBDRRR000000000	SAMN39497305
MEGAHIT-group-3.104	JBDRRS000000000	SAMN39497306
MEGAHIT-group-3.107	JBDRRT000000000	SAMN39497307
MEGAHIT-group-3.109	JBDRRU000000000	SAMN39497308
MEGAHIT-group-3.110	JBDRRV000000000	SAMN39497309
MEGAHIT-group-3.113	JBDRRW000000000	SAMN39497310
MEGAHIT-group-3.114	JBDRRX000000000	SAMN39497311
MEGAHIT-group-3.115	JBDRRY000000000	SAMN39497312
MEGAHIT-group-3.116	JBDRRZ000000000	SAMN39497313
MEGAHIT-group-3.119	JBDRSA000000000	SAMN39497314
MEGAHIT-group-3.124	JBDRSB000000000	SAMN39497315
MEGAHIT-group-3.125	JBDRSC000000000	SAMN39497316
MEGAHIT-group-3.127	JBDRSD000000000	SAMN39497317
MEGAHIT-group-3.13	JBDRSE000000000	SAMN39497318
MEGAHIT-group-3.130	JBDRSF000000000	SAMN39497319
MEGAHIT-group-3.132	JBDRSG000000000	SAMN39497320
MEGAHIT-group-3.138	JBDRSH000000000	SAMN39497321
MEGAHIT-group-3.139	JBDRSI000000000	SAMN39497322
MEGAHIT-group-3.140	JBDRSJ000000000	SAMN39497323
MEGAHIT-group-3.141	JBDRSK000000000	SAMN39497324
MEGAHIT-group-3.143	JBDRSL000000000	SAMN39497325
MEGAHIT-group-3.144	JBDRSM000000000	SAMN39497326
MEGAHIT-group-3.145	JBDRSN000000000	SAMN39497327
MEGAHIT-group-3.15	JBDRSO000000000	SAMN39497328
MEGAHIT-group-3.16	JBDRSP000000000	SAMN39497329
MEGAHIT-group-3.17	JBDRSQ000000000	SAMN39497330
MEGAHIT-group-3.21	JBDRSR000000000	SAMN39497331
MEGAHIT-group-3.22	JBDRSS000000000	SAMN39497332
MEGAHIT-group-3.28	JBDRST000000000	SAMN39497333
MEGAHIT-group-3.3	JBDRSU000000000	SAMN39497334
MEGAHIT-group-3.35	JBDRSV000000000	SAMN39497335
MEGAHIT-group-3.36	JBDRSW000000000	SAMN39497336
MEGAHIT-group-3.37	JBDRSX000000000	SAMN39497337
MEGAHIT-group-3.40	JBDRSY000000000	SAMN39497338
MEGAHIT-group-3.41	JBDRSZ000000000	SAMN39497339
MEGAHIT-group-3.44	JBDRTA000000000	SAMN39497340
MEGAHIT-group-3.46	JBDRTB000000000	SAMN39497341
MEGAHIT-group-3.47	JBDRTC000000000	SAMN39497342
MEGAHIT-group-3.48	JBDRTD000000000	SAMN39497343
MEGAHIT-group-3.49	JBDRTE000000000	SAMN39497344
MEGAHIT-group-3.5	JBDRTF000000000	SAMN39497345
MEGAHIT-group-3.50	JBDRTG000000000	SAMN39497346
MEGAHIT-group-3.54	JBDRTH000000000	SAMN39497347
MEGAHIT-group-3.60	JBDRTI000000000	SAMN39497348
MEGAHIT-group-3.61	JBDRTJ000000000	SAMN39497349
MEGAHIT-group-3.64	JBDRTK000000000	SAMN39497350
MEGAHIT-group-3.70	JBDRTL000000000	SAMN39497351
MEGAHIT-group-3.76	JBDRTM000000000	SAMN39497352
MEGAHIT-group-3.8	JBDRTN000000000	SAMN39497353
MEGAHIT-group-3.82	JBDRTO000000000	SAMN39497354
MEGAHIT-group-3.85	JBDRTP000000000	SAMN39497355
MEGAHIT-group-3.92	JBDRTQ000000000	SAMN39497356
MEGAHIT-group-3.93	JBDRTR000000000	SAMN39497357
MEGAHIT-group-3.94	JBDRTS000000000	SAMN39497358
MEGAHIT-group-3.97	JBDRTT000000000	SAMN39497359
MEGAHIT-group-3.98	JBDRTU000000000	SAMN39497360
3300021805	https://doi.org/10.6084/m9.figshare.12170313	-
2754412919	https://doi.org/10.6084/m9.figshare.12170313	-
3300021806	https://doi.org/10.6084/m9.figshare.12170313	-
2756170341	https://doi.org/10.6084/m9.figshare.12170313	-
2757320324	https://doi.org/10.6084/m9.figshare.12170313	-
3300021802	https://doi.org/10.6084/m9.figshare.12170313	-
2754412896	https://doi.org/10.6084/m9.figshare.12170313	-
3300022132	https://doi.org/10.6084/m9.figshare.12170313	-
2757320338	https://doi.org/10.6084/m9.figshare.12170313	-
2756170400	https://doi.org/10.6084/m9.figshare.12170313	-
3300022121	https://doi.org/10.6084/m9.figshare.12170313	-
3300022117	https://doi.org/10.6084/m9.figshare.12170313	-
SAG.0316G10.S22	https://doi.org/10.6084/m9.figshare.12170313	-
2757320390	https://doi.org/10.6084/m9.figshare.12170313	-
2756170439	https://doi.org/10.6084/m9.figshare.12170313	-
2757320330	https://doi.org/10.6084/m9.figshare.12170313	-
3300021826	https://doi.org/10.6084/m9.figshare.12170313	-
3300022122	https://doi.org/10.6084/m9.figshare.12170313	-
3300022142	https://doi.org/10.6084/m9.figshare.12170313	-
2757320328	https://doi.org/10.6084/m9.figshare.12170313	-
2756170327	https://doi.org/10.6084/m9.figshare.12170313	-
2754412900	https://doi.org/10.6084/m9.figshare.12170313	-
2756170323	https://doi.org/10.6084/m9.figshare.12170313	-
2756170445	https://doi.org/10.6084/m9.figshare.12170313	-
s-sag2.2	https://doi.org/10.6084/m9.figshare.12170313	-
3300022105	https://doi.org/10.6084/m9.figshare.12170313	-
2802429749	https://doi.org/10.6084/m9.figshare.12170313	-
s-sag1.2	https://doi.org/10.6084/m9.figshare.12170313	-
3300022101	https://doi.org/10.6084/m9.figshare.12170313	-
2756170436	https://doi.org/10.6084/m9.figshare.12170313	-
3300021765	https://doi.org/10.6084/m9.figshare.12170313	-
2756170447	https://doi.org/10.6084/m9.figshare.12170313	-
3300021810	https://doi.org/10.6084/m9.figshare.12170313	-
2814122944	https://doi.org/10.6084/m9.figshare.12170313	-
2754412917	https://doi.org/10.6084/m9.figshare.12170313	-
1208238	https://doi.org/10.6084/m9.figshare.12170313	-
3300022095	https://doi.org/10.6084/m9.figshare.12170313	-
3300021827	https://doi.org/10.6084/m9.figshare.12170313	-
1207509	https://doi.org/10.6084/m9.figshare.12170313	-
3300022112	https://doi.org/10.6084/m9.figshare.12170313	-
2754412880	https://doi.org/10.6084/m9.figshare.12170313	-
2754412905	https://doi.org/10.6084/m9.figshare.12170313	-
SAG.0314D8.S19	https://doi.org/10.6084/m9.figshare.12170313	-
2756170441	https://doi.org/10.6084/m9.figshare.12170313	-
2756170420	https://doi.org/10.6084/m9.figshare.12170313	-
3300021812	https://doi.org/10.6084/m9.figshare.12170313	-
3300021825	https://doi.org/10.6084/m9.figshare.12170313	-
3300021824	https://doi.org/10.6084/m9.figshare.12170313	-
3300022107	https://doi.org/10.6084/m9.figshare.12170313	-
3300021816	https://doi.org/10.6084/m9.figshare.12170313	-
3300021815	https://doi.org/10.6084/m9.figshare.12170313	-
3300022113	https://doi.org/10.6084/m9.figshare.12170313	-
2756170414	https://doi.org/10.6084/m9.figshare.12170313	-
3300022124	https://doi.org/10.6084/m9.figshare.12170313	-
3300021821	https://doi.org/10.6084/m9.figshare.12170313	-
2756170292	https://doi.org/10.6084/m9.figshare.12170313	-
3300022139	https://doi.org/10.6084/m9.figshare.12170313	-
3300021818	https://doi.org/10.6084/m9.figshare.12170313	-
2754412852	https://doi.org/10.6084/m9.figshare.12170313	-
2754412909	https://doi.org/10.6084/m9.figshare.12170313	-
2754412866	https://doi.org/10.6084/m9.figshare.12170313	-
3300022090	https://doi.org/10.6084/m9.figshare.12170313	-
3300021831	https://doi.org/10.6084/m9.figshare.12170313	-
3300022131	https://doi.org/10.6084/m9.figshare.12170313	-
3300021833	https://doi.org/10.6084/m9.figshare.12170313	-
3300022089	https://doi.org/10.6084/m9.figshare.12170313	-
3300021837	https://doi.org/10.6084/m9.figshare.12170313	-
2754412892	https://doi.org/10.6084/m9.figshare.12170313	-
3300022134	https://doi.org/10.6084/m9.figshare.12170313	-
2757320334	https://doi.org/10.6084/m9.figshare.12170313	-
3300022098	https://doi.org/10.6084/m9.figshare.12170313	-
2756170339	https://doi.org/10.6084/m9.figshare.12170313	-
3300022108	https://doi.org/10.6084/m9.figshare.12170313	-
SAG.0272F5.S5	https://doi.org/10.6084/m9.figshare.12170313	-
2757320354	https://doi.org/10.6084/m9.figshare.12170313	-
3300021780	https://doi.org/10.6084/m9.figshare.12170313	-
SAG.0240B2d.S1	https://doi.org/10.6084/m9.figshare.12170313	-
3300021756	https://doi.org/10.6084/m9.figshare.12170313	-
SAG.0273B11.S18	https://doi.org/10.6084/m9.figshare.12170313	-
SAG.0272B7.S7	https://doi.org/10.6084/m9.figshare.12170313	-
3300021839	https://doi.org/10.6084/m9.figshare.12170313	-
s-sag5.2	https://doi.org/10.6084/m9.figshare.12170313	-
2757320318	https://doi.org/10.6084/m9.figshare.12170313	-
2754412898	https://doi.org/10.6084/m9.figshare.12170313	-
2754412884	https://doi.org/10.6084/m9.figshare.12170313	-
2756170321	https://doi.org/10.6084/m9.figshare.12170313	-
3300022110	https://doi.org/10.6084/m9.figshare.12170313	-
2754412890	https://doi.org/10.6084/m9.figshare.12170313	-
1208274	https://doi.org/10.6084/m9.figshare.12170313	-
3300022109	https://doi.org/10.6084/m9.figshare.12170313	-
2754412860	https://doi.org/10.6084/m9.figshare.12170313	-
2756170443	https://doi.org/10.6084/m9.figshare.12170313	-
2756170422	https://doi.org/10.6084/m9.figshare.12170313	-
SAG.0272C7.S8	https://doi.org/10.6084/m9.figshare.12170313	-
2754412911	https://doi.org/10.6084/m9.figshare.12170313	-
3300021822	https://doi.org/10.6084/m9.figshare.12170313	-
2754412870	https://doi.org/10.6084/m9.figshare.12170313	-
3300022129	https://doi.org/10.6084/m9.figshare.12170313	-
3300021836	https://doi.org/10.6084/m9.figshare.12170313	-
s-sag6.2	https://doi.org/10.6084/m9.figshare.12170313	-
3300021786	https://doi.org/10.6084/m9.figshare.12170313	-
3300021835	https://doi.org/10.6084/m9.figshare.12170313	-
3300021829	https://doi.org/10.6084/m9.figshare.12170313	-
3300021838	https://doi.org/10.6084/m9.figshare.12170313	-
3300021830	https://doi.org/10.6084/m9.figshare.12170313	-
3300022130	https://doi.org/10.6084/m9.figshare.12170313	-
2756170406	https://doi.org/10.6084/m9.figshare.12170313	-
3300021840	https://doi.org/10.6084/m9.figshare.12170313	-
2757320349	https://doi.org/10.6084/m9.figshare.12170313	-
2757320352	https://doi.org/10.6084/m9.figshare.12170313	-
2756170410	https://doi.org/10.6084/m9.figshare.12170313	-
2754412846	https://doi.org/10.6084/m9.figshare.12170313	-
3300022127	https://doi.org/10.6084/m9.figshare.12170313	-
3300022138	https://doi.org/10.6084/m9.figshare.12170313	-
