# Supplementary material for: Cross-feeding options define genome evolution and community assembly of deep groundwater microbiome
Source: Environ Microbiome. 2026 Feb 17;21:44. doi: 10.1186/s40793-026-00865-z (PMC13014828; doi:10.1186/s40793-026-00865-z)
Supplement: Supplementary file 2 — Additional file2 (XLSX 584 KB) [file 40793_2026_865_MOESM2_ESM.xlsx]

## Sheet: Contetnts
Contents of Supplementary Table S2
All_MAGs_SAGs: List of recovered MAGS/SAGS, their stats and GTDB taxonomy
Dereplicated_MAGs_SAGs: List of dereplicated MAGs and their clustering
Representative_MAGs_Abundance: log10 of CoverM results of representative MAGs/SAGs in each metagenomic sample

## Sheet: All_MAGs_SAGs
MAGs_name	Genome_size	Completeness	EGS	GC_content	GTDB_taxonomy	Phylum
MEGAHIT-group-1.471	1415685	84.27	1.67994e+06	24.79	d__Bacteria;p__JACRDZ01;c__;o__;f__;g__;s__	JACRDZ01
MEGAHIT-group-0.618	865098	59.59	1.45175e+06	25.29	d__Archaea;p__Iainarchaeota;c__Iainarchaeia;o__0-14-0-20-30-16;f__CSSED10-239;g__;s__	Iainarchaeota
MEGAHIT-group-0.579	496423	58.88	843110	25.97	d__Archaea;p__Nanoarchaeota;c__Nanoarchaeia;o__SCGC-AAA011-G17;f__JACOZS01;g__;s__	Nanoarchaeota
MEGAHIT-group-0.820	671099	64.37	1.04256e+06	26.27	d__Bacteria;p__Patescibacteria;c__Paceibacteria;o__UBA9983_A;f__GWA1-40-21;g__Bog-1340;s__	Patescibacteria
MEGAHIT-group-1.386	685857	59.36	1.15542e+06	26.84	d__Bacteria;p__Patescibacteria;c__Paceibacteria;o__UBA9983_A;f__GWA1-40-21;g__Bog-1340;s__	Patescibacteria
MM_PW_MetaG.mb.22	2781697	92.28	3.01441e+06	27.22	d__Bacteria;p__Campylobacterota;c__Campylobacteria;o__Campylobacterales;f__Arcobacteraceae;g__Aliarcobacter;s__Aliarcobacter sp018816105	Campylobacterota
MM_PC_MetaG.mb.87	878402	74.61	3.01441e+06	27.73	d__Archaea;p__Nanoarchaeota;c__Nanoarchaeia;o__SCGC-AAA011-G17;f__JAFCDX01;g__JAHIVQ01;s__JAHIVQ01 sp018816585	Nanoarchaeota
MEGAHIT-group-1.897	590982	60.78	972330	27.79	d__Bacteria;p__Patescibacteria;c__Paceibacteria;o__Portnoybacterales_A;f__RBG-13-40-8-A;g__JAHJST01;s__JAHJST01 sp018829905	Patescibacteria
MM_PW_MetaG.mb.14	725216	62.77	1.15535e+06	27.81	d__Archaea;p__Nanoarchaeota;c__Nanoarchaeia;o__SCGC-AAA011-G17;f__JAFCDX01;g__JAHIVQ01;s__JAHIVQ01 sp018816585	Nanoarchaeota
MEGAHIT-group-1.334	697168	57.69	1.20847e+06	27.91	d__Bacteria;p__Patescibacteria;c__Paceibacteria;o__Paceibacterales;f__GWA2-38-27;g__;s__	Patescibacteria
MEGAHIT-group-1.134	884395	60.5	1.46181e+06	28.08	d__Bacteria;p__Patescibacteria;c__ABY1;o__UBA2591;f__PGYQ01;g__PGYQ01;s__	Patescibacteria
MEGAHIT-group-1.845	1005289	63.47	1.58388e+06	28.18	d__Archaea;p__Nanoarchaeota;c__Nanoarchaeia;o__Pacearchaeales;f__GW2011-AR1;g__ARS1285;s__	Nanoarchaeota
KR11_0.1_MetaG.mb.24	585997	61.82	947908	28.22	d__Bacteria;p__Patescibacteria;c__Paceibacteria;o__Portnoybacterales_A;f__RBG-13-40-8-A;g__JAHJST01;s__JAHJST01 sp018829905	Patescibacteria
OS_PC_MetaG.mb.27	641130	66.96	957482	28.35	d__Bacteria;p__Patescibacteria;c__Paceibacteria;o__Portnoybacterales_A;f__RBG-13-40-8-A;g__JAHJST01;s__JAHJST01 sp018829905	Patescibacteria
MEGAHIT-group-0.155	971251	72.43	1.34095e+06	28.57	d__Archaea;p__Nanoarchaeota;c__Nanoarchaeia;o__SCGC-AAA011-G17;f__GW2011-AR20;g__;s__	Nanoarchaeota
KR11_N3.mb.40	969031	68.15	1.42191e+06	28.71	d__Archaea;p__Nanoarchaeota;c__Nanoarchaeia;o__Pacearchaeales;f__GW2011-AR1;g__JAHIHG01;s__JAHIHG01 sp018898425	Nanoarchaeota
MEGAHIT-group-2.58	711629	57.72	1.2329e+06	28.78	d__Bacteria;p__Patescibacteria;c__Paceibacteria;o__Portnoybacterales_A;f__RBG-13-40-8-A;g__JAHJST01;s__JAHJST01 sp018829905	Patescibacteria
KR11_S3.mb.24	830902	60.2	1.38024e+06	28.79	d__Archaea;p__Nanoarchaeota;c__Nanoarchaeia;o__Pacearchaeales;f__GW2011-AR1;g__JAHIHG01;s__JAHIHG01 sp018898425	Nanoarchaeota
MEGAHIT-group-1.677	843259	50.88	1.65735e+06	28.86	d__Bacteria;p__Dependentiae;c__Babeliae;o__Babeliales;f__UASB340;g__WJLJ01;s__	Dependentiae
MEGAHIT-group-1.749	614996	64.02	960631	28.87	d__Archaea;p__Nanoarchaeota;c__Nanoarchaeia;o__Pacearchaeales;f__GW2011-AR1;g__JAHIRT01;s__JAHIRT01 sp018818285	Nanoarchaeota
MM_PW_MetaG.mb.9	929670	71.26	1.30462e+06	29.01	d__Archaea;p__Nanoarchaeota;c__Nanoarchaeia;o__Pacearchaeales;f__GW2011-AR1;g__JAHIWS01;s__JAHIWS01 sp018815925	Nanoarchaeota
MM_PC_MetaG.mb.212	663343	58.81	1.12794e+06	29.14	d__Bacteria;p__Patescibacteria;c__ABY1;o__BM507;f__GWC2-42-12;g__JAHITL01;s__JAHITL01 sp018817545	Patescibacteria
MM_PC_MetaG.mb.141	716233	68.22	1.04989e+06	29.2	d__Archaea;p__Nanoarchaeota;c__Nanoarchaeia;o__Pacearchaeales;f__GW2011-AR1;g__JAHIRT01;s__JAHIRT01 sp018818285	Nanoarchaeota
KR13_N1.mb.60	1062222	87.64	1.21203e+06	29.25	d__Bacteria;p__Dependentiae;c__Babeliae;o__Babeliales;f__UASB340;g__UASB340;s__UASB340 sp018897535	Dependentiae
MEGAHIT-group-1.829	938338	63.55	1.47654e+06	29.46	d__Archaea;p__Nanoarchaeota;c__Nanoarchaeia;o__SCGC-AAA011-G17;f__PNOQ01;g__;s__	Nanoarchaeota
MEGAHIT-group-0.151	804298	63.86	1.25947e+06	29.47	d__Bacteria;p__Patescibacteria;c__ABY1;o__BM507;f__GWC2-42-12;g__JAHITL01;s__JAHITL01 sp018817545	Patescibacteria
MEGAHIT-group-1.65	788043	60.79	1.29634e+06	29.49	d__Bacteria;p__Patescibacteria;c__ABY1;o__BM507;f__GWC2-42-12;g__JAHITL01;s__JAHITL01 sp018817545	Patescibacteria
MM_PW_MetaG.mb.50	685474	53.69	1.27673e+06	29.53	d__Bacteria;p__Patescibacteria;c__ABY1;o__BM507;f__GWC2-42-12;g__JAHITL01;s__JAHITL01 sp018817545	Patescibacteria
KR13_N2.mb.17	546053	63.24	863461	29.54	d__Archaea;p__Nanoarchaeota;c__Nanoarchaeia;o__Pacearchaeales;f__GW2011-AR1;g__JAHILJ01;s__JAHILJ01 sp018897135	Nanoarchaeota
MEGAHIT-group-0.774	745137	60.46	1.23245e+06	29.63	d__Bacteria;p__Patescibacteria;c__Paceibacteria;o__Portnoybacterales;f__UBA2143;g__JAHJQT01;s__JAHJQT01 sp018819085	Patescibacteria
MM_PC_MetaG.mb.148	536600	63.63	843313	29.67	d__Archaea;p__Nanoarchaeota;c__Nanoarchaeia;o__Pacearchaeales;f__GW2011-AR1;g__JAHILJ01;s__JAHILJ01 sp018897135	Nanoarchaeota
MEGAHIT-group-1.190	436557	61.6	708696	29.69	d__Archaea;p__Nanoarchaeota;c__Nanoarchaeia;o__Pacearchaeales;f__;g__;s__	Nanoarchaeota
OS_PC_MetaG.mb.127	938980	73.99	1.26906e+06	29.72	d__Archaea;p__Nanoarchaeota;c__Nanoarchaeia;o__SCGC-AAA011-G17;f__ARS1403;g__JAHJRB01;s__JAHJRB01 sp018831025	Nanoarchaeota
MEGAHIT-group-1.916	669792	64.41	1.03989e+06	29.75	d__Archaea;p__Nanoarchaeota;c__Nanoarchaeia;o__Pacearchaeales;f__GW2011-AR1;g__ASMP01;s__	Nanoarchaeota
OS_PC_MetaG.mb.118	695090	65.64	1.05894e+06	29.75	d__Bacteria;p__Patescibacteria;c__Paceibacteria;o__Portnoybacterales;f__UBA2143;g__JAHJQT01;s__JAHJQT01 sp018819085	Patescibacteria
MEGAHIT-group-1.171	489850	52.34	935900	29.84	d__Archaea;p__Nanoarchaeota;c__Nanoarchaeia;o__Pacearchaeales;f__GW2011-AR1;g__;s__	Nanoarchaeota
OS_PC_MetaG.mb.185	1082041	78.97	1.37019e+06	29.85	d__Archaea;p__Nanoarchaeota;c__Nanoarchaeia;o__SCGC-AAA011-G17;f__GW2011-AR17;g__JAHIMK01;s__JAHIMK01 sp018896675	Nanoarchaeota
OS_PC_MetaG.mb.68	649105	63.24	1.02642e+06	29.86	d__Archaea;p__Nanoarchaeota;c__Nanoarchaeia;o__Pacearchaeales;f__UBA12030;g__JAHJTU01;s__JAHJTU01 sp018829485	Nanoarchaeota
MEGAHIT-group-3.60	1035899	63.04	1.64324e+06	29.95	d__Bacteria;p__Patescibacteria;c__ABY1;o__BM507;f__GWC2-42-12;g__JAHITL01;s__JAHITL01 sp018817545	Patescibacteria
MML_B.mb.3	729762	59.3	1.23063e+06	30.01	d__Bacteria;p__Patescibacteria;c__ABY1;o__BM507;f__GWC2-42-12;g__JAHITL01;s__JAHITL01 sp018817545	Patescibacteria
MEGAHIT-group-1.231	672092	60.34	1.11384e+06	30.04	d__Bacteria;p__Patescibacteria;c__ABY1;o__BM507;f__GWC2-42-12;g__JAHJAP01;s__JAHJAP01 sp018813805	Patescibacteria
MEGAHIT-group-1.917	635468	58.18	1.09224e+06	30.07	d__Archaea;p__Nanoarchaeota;c__Nanoarchaeia;o__Pacearchaeales;f__GW2011-AR1;g__;s__	Nanoarchaeota
Modern_marine_planktonic.mb.52	809144	60.29	1.34209e+06	30.19	d__Bacteria;p__Patescibacteria;c__ABY1;o__BM507;f__GWC2-42-12;g__JAHITL01;s__JAHITL01 sp018817545	Patescibacteria
OS_PC_MetaG.mb.139	1126999	56.54	1.99328e+06	30.19	d__Archaea;p__Nanoarchaeota;c__Nanoarchaeia;o__SCGC-AAA011-G17;f__GW2011-AR20;g__;s__	Nanoarchaeota
MEGAHIT-group-1.805	680237	63.66	1.06855e+06	30.22	d__Bacteria;p__Patescibacteria;c__Paceibacteria;o__Portnoybacterales;f__UBA2143;g__JAHJQT01;s__JAHJQT01 sp018819085	Patescibacteria
MEGAHIT-group-2.92	941988	77.57	1.21437e+06	30.27	d__Archaea;p__Nanoarchaeota;c__Nanoarchaeia;o__SCGC-AAA011-G17;f__GW2011-AR17;g__JABHZQ01;s__	Nanoarchaeota
UML_A.mb.16	727040	50.5	1.43968e+06	30.28	d__Bacteria;p__Patescibacteria;c__ABY1;o__BM507;f__GWC2-42-12;g__JAHITL01;s__JAHITL01 sp018817545	Patescibacteria
MML_A.mb.6	785618	59.9	1.31155e+06	30.29	d__Bacteria;p__Patescibacteria;c__ABY1;o__BM507;f__GWC2-42-12;g__JAHITL01;s__JAHITL01 sp018817545	Patescibacteria
MM_PC_MetaG.mb.245	945114	71.26	1.32629e+06	30.3	d__Archaea;p__Nanoarchaeota;c__Nanoarchaeia;o__Pacearchaeales;f__GW2011-AR1;g__JAHIWS01;s__JAHIWS01 sp018815925	Nanoarchaeota
UML_B.mb.17	665503	50.99	1.30516e+06	30.3	d__Bacteria;p__Patescibacteria;c__ABY1;o__BM507;f__GWC2-42-12;g__JAHITL01;s__JAHITL01 sp018817545	Patescibacteria
Modern_marine.mb.21	800064	60.4	1.32461e+06	30.32	d__Bacteria;p__Patescibacteria;c__ABY1;o__BM507;f__GWC2-42-12;g__JAHITL01;s__JAHITL01 sp018817545	Patescibacteria
Modern_marine.mb.217	688860	76.97	894972	30.39	d__Bacteria;p__Patescibacteria;c__ABY1;o__BM507;f__GWC2-42-12;g__JAHJAP01;s__JAHJAP01 sp018813805	Patescibacteria
Undefined_mixed_planktonic.mb.129	782968	58.91	1.32909e+06	30.47	d__Bacteria;p__Patescibacteria;c__ABY1;o__BM507;f__GWC2-42-12;g__JAHITL01;s__JAHITL01 sp018817545	Patescibacteria
MEGAHIT-group-3.107	765821	55.94	1.369e+06	30.5	d__Bacteria;p__Patescibacteria;c__ABY1;o__BM507;f__JAHJJO01;g__JAHJJO01;s__JAHJJO01 sp018822835	Patescibacteria
KR11_0.1_MetaG.mb.112	664824	69.78	952743	30.51	d__Archaea;p__Aenigmatarchaeota;c__Aenigmatarchaeia;o__Aenigmatarchaeales;f__Aenigmatarchaeaceae;g__JAHIEG01;s__JAHIEG01 sp018901655	Aenigmatarchaeota
OS_PC_MetaG.mb.97	672484	55.33	1.21541e+06	30.53	d__Bacteria;p__Patescibacteria;c__Paceibacteria;o__Portnoybacterales;f__UBA2143;g__JAHJUH01;s__JAHJUH01 sp018829245	Patescibacteria
MEGAHIT-group-1.446	1012227	68.64	1.47469e+06	30.54	d__Bacteria;p__Actinobacteriota;c__Humimicrobiia;o__JAHJRV01;f__JAHJRV01;g__JAHJRV01;s__JAHJRV01 sp018830725	Actinobacteriota
KR13_N2.mb.91	1150950	64.84	1.77506e+06	30.58	d__Bacteria;p__Dependentiae;c__Babeliae;o__Babeliales;f__UASB340;g__UASB340;s__UASB340 sp018897535	Dependentiae
OS_PW_MetaG.mb.3	551839	52.63	1.04853e+06	30.58	d__Bacteria;p__Patescibacteria;c__ABY1;o__BM507;f__JAHJJO01;g__JAHJJO01;s__JAHJJO01 sp018822835	Patescibacteria
MEGAHIT-group-1.476	707484	60.4	1.17133e+06	30.59	d__Bacteria;p__Patescibacteria;c__ABY1;o__UBA2196;f__UBA2196;g__;s__	Patescibacteria
MEGAHIT-group-3.102	817332	80.06	1.0209e+06	30.62	d__Archaea;p__Nanoarchaeota;c__Nanoarchaeia;o__SCGC-AAA011-G17;f__PNOQ01;g__JAHJUI01;s__JAHJUI01 sp018829185	Nanoarchaeota
OS_PC_MetaG.mb.99	826748	80.06	1.03266e+06	30.62	d__Archaea;p__Nanoarchaeota;c__Nanoarchaeia;o__SCGC-AAA011-G17;f__PNOQ01;g__JAHJUI01;s__JAHJUI01 sp018829185	Nanoarchaeota
MEGAHIT-group-1.182	798827	70.33	1.13583e+06	30.63	d__Bacteria;p__Patescibacteria;c__Microgenomatia;o__UBA1406;f__GWC2-37-13;g__;s__	Patescibacteria
MM_PC_MetaG.mb.110	706636	57.43	1.23043e+06	30.64	d__Bacteria;p__Patescibacteria;c__ABY1;o__BM507;f__JAHJJO01;g__JAHJJO01;s__JAHJJO01 sp018822835	Patescibacteria
OS_PC_MetaG.mb.166	1439341	79.55	1.80935e+06	30.64	d__Bacteria;p__Actinobacteriota;c__Humimicrobiia;o__JAHJRV01;f__JAHJRV01;g__JAHJRV01;s__JAHJRV01 sp018830725	Actinobacteriota
MEGAHIT-group-0.491	785916	60.89	1.29071e+06	30.67	d__Bacteria;p__Patescibacteria;c__ABY1;o__BM507;f__JAHJJO01;g__JAHJJO01;s__JAHJJO01 sp018822835	Patescibacteria
Old_saline_planktonic.mb.91	830571	79.13	1.04963e+06	30.67	d__Archaea;p__Nanoarchaeota;c__Nanoarchaeia;o__SCGC-AAA011-G17;f__PNOQ01;g__JAHJUI01;s__JAHJUI01 sp018829185	Nanoarchaeota
MEGAHIT-group-1.941	1134228	60.28	1.8816e+06	30.68	d__Archaea;p__Nanoarchaeota;c__Nanoarchaeia;o__Woesearchaeales;f__GW2011-AR9;g__JACOZM01;s__	Nanoarchaeota
Old_saline.mb.81	824395	79.13	1.04182e+06	30.69	d__Archaea;p__Nanoarchaeota;c__Nanoarchaeia;o__SCGC-AAA011-G17;f__PNOQ01;g__JAHJUI01;s__JAHJUI01 sp018829185	Nanoarchaeota
MEGAHIT-group-1.330	813875	59.9	1.35872e+06	30.71	d__Bacteria;p__Patescibacteria;c__ABY1;o__BM507;f__JAHJJO01;g__JAHJJO01;s__JAHJJO01 sp018822835	Patescibacteria
MEGAHIT-group-1.402	1325288	91.01	1.4562e+06	30.77	d__Bacteria;p__Dependentiae;c__Babeliae;o__Babeliales;f__UASB340;g__;s__	Dependentiae
OSL_A.mb.9	815178	79.13	1.03018e+06	30.77	d__Archaea;p__Nanoarchaeota;c__Nanoarchaeia;o__SCGC-AAA011-G17;f__PNOQ01;g__JAHJUI01;s__JAHJUI01 sp018829185	Nanoarchaeota
OS_PC_MetaG.mb.31	641859	66.74	961731	30.78	d__Archaea;p__Nanoarchaeota;c__Nanoarchaeia;o__Pacearchaeales;f__GW2011-AR1;g__JAHJSW01;s__JAHJSW01 sp018830245	Nanoarchaeota
MM_PC_MetaG.mb.86	899882	70.56	1.27534e+06	30.79	d__Archaea;p__Nanoarchaeota;c__Nanoarchaeia;o__Pacearchaeales;f__GW2011-AR1;g__JAHIVP01;s__JAHIVP01 sp018816335	Nanoarchaeota
KR11_0.1_MetaG.mb.56	811274	76.09	1.0662e+06	30.81	d__Archaea;p__Nanoarchaeota;c__Nanoarchaeia;o__SCGC-AAA011-G17;f__PNOQ01;g__JAHJUI01;s__JAHJUI01 sp018829185	Nanoarchaeota
MEGAHIT-group-0.373	5162828	99.44	5.1919e+06	30.88	d__Bacteria;p__Bacteroidota;c__Ignavibacteria;o__Ignavibacteriales;f__Melioribacteraceae;g__;s__	Bacteroidota
MEGAHIT-group-0.857	5163864	99.44	5.19294e+06	30.88	d__Bacteria;p__Bacteroidota;c__Ignavibacteria;o__Ignavibacteriales;f__Melioribacteraceae;g__;s__	Bacteroidota
MEGAHIT-group-2.98	934606	63.86	1.46352e+06	30.9	d__Bacteria;p__Patescibacteria;c__ABY1;o__BM507;f__JAHJJO01;g__JAHJJO01;s__JAHJJO01 sp018822835	Patescibacteria
MEGAHIT-group-1.102	858216	76.32	1.1245e+06	30.92	d__Archaea;p__Nanoarchaeota;c__Nanoarchaeia;o__SCGC-AAA011-G17;f__PNOQ01;g__JAHJUI01;s__JAHJUI01 sp018829185	Nanoarchaeota
MEGAHIT-group-1.391	563301	62.72	898120	30.92	d__Bacteria;p__Patescibacteria;c__Paceibacteria;o__UBA9983_A;f__UBA9973;g__UBA9973;s__	Patescibacteria
Modern_marine.mb.232	733640	56.73	1.29321e+06	30.94	d__Bacteria;p__Patescibacteria;c__ABY1;o__BM507;f__JAHJJO01;g__JAHJJO01;s__JAHJJO01 sp018822835	Patescibacteria
Modern_marine_glass_biofilm.mb.103	735208	52.48	1.40093e+06	30.97	d__Bacteria;p__Patescibacteria;c__ABY1;o__BM507;f__GWC2-42-12;g__JAHITL01;s__JAHITL01 sp018817545	Patescibacteria
Modern_marine_glass_biofilm.mb.80	724421	63.12	1.14769e+06	31.02	d__Bacteria;p__Patescibacteria;c__ABY1;o__BM507;f__GWC2-42-12;g__JAHJAP01;s__JAHJAP01 sp018813805	Patescibacteria
MEGAHIT-group-0.93	1530210	80.34	1.90467e+06	31.11	d__Bacteria;p__Cyanobacteria;c__Vampirovibrionia;o__Gastranaerophilales;f__UBA9579;g__;s__	Cyanobacteria
MEGAHIT-group-1.67	1023455	58.58	1.74711e+06	31.11	d__Bacteria;p__Patescibacteria;c__ABY1;o__UBA2196;f__UBA2196;g__;s__	Patescibacteria
MEGAHIT-group-1.632	615668	63.79	965148	31.12	d__Archaea;p__Nanoarchaeota;c__Nanoarchaeia;o__Pacearchaeales;f__GW2011-AR1;g__MWBV01;s__	Nanoarchaeota
MEGAHIT-group-3.22	593092	58.73	1.00986e+06	31.12	d__Bacteria;p__Patescibacteria;c__Paceibacteria;o__Portnoybacterales;f__UBA2143;g__JAHJUH01;s__JAHJUH01 sp018829245	Patescibacteria
Modern_marine_glass_biofilm.mb.116	733972	57.92	1.26722e+06	31.14	d__Bacteria;p__Patescibacteria;c__ABY1;o__BM507;f__JAHJJO01;g__JAHJJO01;s__JAHJJO01 sp018822835	Patescibacteria
MEGAHIT-group-1.487	1778964	85.98	2.06904e+06	31.15	d__Archaea;p__Nanoarchaeota;c__Nanoarchaeia;o__Woesearchaeales;f__GCA-2686295;g__JAHIUF01;s__JAHIUF01 sp018817005	Nanoarchaeota
Old_saline.mb.93	690429	59.81	1.15437e+06	31.16	d__Bacteria;p__Patescibacteria;c__ABY1;o__BM507;f__JAHJJO01;g__JAHJJO01;s__JAHJJO01 sp018822835	Patescibacteria
MEGAHIT-group-1.361	824277	61.68	1.33638e+06	31.2	d__Bacteria;p__Patescibacteria;c__ABY1;o__BM507;f__VMTK01;g__VMTK01;s__	Patescibacteria
Modern_marine.mb.198	1669006	85.05	1.96238e+06	31.22	d__Archaea;p__Nanoarchaeota;c__Nanoarchaeia;o__Woesearchaeales;f__GCA-2686295;g__JAHIUF01;s__JAHIUF01 sp018817005	Nanoarchaeota
OSL_A.mb.20	696471	52.28	1.33219e+06	31.22	d__Bacteria;p__Patescibacteria;c__ABY1;o__BM507;f__JAHJJO01;g__JAHJJO01;s__JAHJJO01 sp018822835	Patescibacteria
MM_PC_MetaG.mb.241	1659209	79.91	2.07635e+06	31.24	d__Archaea;p__Nanoarchaeota;c__Nanoarchaeia;o__Woesearchaeales;f__GCA-2686295;g__JAHIUF01;s__JAHIUF01 sp018817005	Nanoarchaeota
MEGAHIT-group-1.605	489293	53.39	916451	31.31	d__Bacteria;p__Patescibacteria;c__Paceibacteria;o__Paceibacterales;f__RBG-13-42-11;g__CSSED10-83;s__	Patescibacteria
Modern_marine_glass_biofilm.mb.99	1594011	82.24	1.93824e+06	31.34	d__Archaea;p__Nanoarchaeota;c__Nanoarchaeia;o__Woesearchaeales;f__GCA-2686295;g__JAHIUF01;s__JAHIUF01 sp018817005	Nanoarchaeota
KR46_Ju.mb.1	511500	61.34	833877	31.35	d__Bacteria;p__Patescibacteria;c__Paceibacteria;o__UBA9983_A;f__UBA12079;g__JAHITU01;s__	Patescibacteria
KR13_N1.mb.32	912423	59.03	1.54569e+06	31.36	d__Archaea;p__Nanoarchaeota;c__Nanoarchaeia;o__SCGC-AAA011-G17;f__GW2011-AR17;g__JAHIMK01;s__JAHIMK01 sp018896675	Nanoarchaeota
Modern_marine.mb.92	4870840	97.77	4.98194e+06	31.42	d__Bacteria;p__Bacteroidota;c__Ignavibacteria;o__Ignavibacteriales;f__Melioribacteraceae;g__1-14-2-50-31-20;s__1-14-2-50-31-20 sp018818165	Bacteroidota
OSL_B.mb.5	544646	51.28	1.0621e+06	31.47	d__Archaea;p__Nanoarchaeota;c__Nanoarchaeia;o__SCGC-AAA011-G17;f__PNOQ01;g__JAHJUI01;s__JAHJUI01 sp018829185	Nanoarchaeota
MM_PC_MetaG.mb.18	4876841	98.32	4.96017e+06	31.5	d__Bacteria;p__Bacteroidota;c__Ignavibacteria;o__Ignavibacteriales;f__Melioribacteraceae;g__1-14-2-50-31-20;s__1-14-2-50-31-20 sp018818165	Bacteroidota
Modern_marine_planktonic.mb.6	4927547	97.77	5.03994e+06	31.52	d__Bacteria;p__Bacteroidota;c__Ignavibacteria;o__Ignavibacteriales;f__Melioribacteraceae;g__1-14-2-50-31-20;s__1-14-2-50-31-20 sp018818165	Bacteroidota
MM_PC_MetaG.mb.223	815563	85.63	952427	31.54	d__Bacteria;p__Patescibacteria;c__Paceibacteria;o__UBA9983_A;f__UBA12079;g__JAHITU01;s__JAHITU01 sp018817595	Patescibacteria
KR13_N2.mb.37	789834	64.21	1.23008e+06	31.62	d__Bacteria;p__Patescibacteria;c__Paceibacteria;o__UBA6257;f__02-FULL-45-10c;g__VMGU01;s__VMGU01 sp018896875	Patescibacteria
MEGAHIT-group-1.147	2148896	94.38	2.27686e+06	31.64	d__Bacteria;p__Firestonebacteria;c__D2-FULL-39-29;o__;f__;g__;s__	Firestonebacteria
MEGAHIT-group-1.544	714216	57.22	1.24819e+06	31.64	d__Bacteria;p__Patescibacteria;c__Paceibacteria;o__Portnoybacterales;f__UBA2143;g__;s__	Patescibacteria
Old_saline_planktonic.mb.13	749129	51.75	1.44759e+06	31.64	d__Bacteria;p__Patescibacteria;c__ABY1;o__BM507;f__JAHJJO01;g__JAHJJO01;s__JAHJJO01 sp018822835	Patescibacteria
MM_PC_MetaG.mb.44	698257	62.25	1.1217e+06	31.65	d__Bacteria;p__Patescibacteria;c__Microgenomatia;o__GWA2-44-7;f__UBA8517;g__JAHKAL01;s__JAHKAL01 sp018826545	Patescibacteria
OSL_B.mb.8	770183	54.52	1.41266e+06	31.66	d__Bacteria;p__Patescibacteria;c__ABY1;o__BM507;f__JAHJJO01;g__JAHJJO01;s__JAHJJO01 sp018822835	Patescibacteria
MEGAHIT-group-0.66	646679	78.74	821284	31.67	d__Bacteria;p__Patescibacteria;c__Paceibacteria;o__UBA9983_A;f__UBA12079;g__JAHITU01;s__	Patescibacteria
KR13_N2.mb.78	775502	63.86	1.21438e+06	31.71	d__Bacteria;p__Patescibacteria;c__ABY1;o__UBA2196;f__UBA2196;g__;s__	Patescibacteria
Modern_marine_planktonic.mb.58	727407	56.79	1.28087e+06	31.71	d__Bacteria;p__Patescibacteria;c__ABY1;o__BM507;f__JAHJJO01;g__JAHJJO01;s__JAHJJO01 sp018822835	Patescibacteria
Undefined_mixed_planktonic.mb.4	675480	57.28	1.17926e+06	31.75	d__Bacteria;p__Patescibacteria;c__Microgenomatia;o__GWA2-44-7;f__UBA8517;g__JAHKAL01;s__JAHKAL01 sp018826545	Patescibacteria
3300021805	772714	63.15	1.22362e+06	31.85	d__Bacteria;p__Patescibacteria;c__ABY1;o__BM507;f__JAHJJO01;g__JAHJJO01;s__JAHJJO01 sp018822835	Patescibacteria
MM_PC_MetaG.mb.128	1868933	97.33	1.9202e+06	31.85	d__Bacteria;p__Firmicutes;c__Bacilli;o__Izemoplasmatales;f__UBA5603;g__JAHIRM01;s__JAHIRM01 sp018818595	Firmicutes
2754412919	1209435	72	1.67977e+06	31.92	d__Bacteria;p__Firmicutes;c__Bacilli;o__Izemoplasmatales;f__UBA5603;g__JAHIRM01;s__JAHIRM01 sp018818595	Firmicutes
KR11_0.1_MetaG.mb.10	835007	82.24	1.01533e+06	31.94	d__Archaea;p__Aenigmatarchaeota;c__Aenigmatarchaeia;o__Aenigmatarchaeales;f__Aenigmatarchaeaceae;g__JAHIDZ01;s__JAHIDZ01 sp018901755	Aenigmatarchaeota
Modern_marine_rock_biofilm.mb.41	805503	63.37	1.27111e+06	31.94	d__Bacteria;p__Patescibacteria;c__ABY1;o__BM507;f__JAHJJO01;g__JAHJJO01;s__JAHJJO01 sp018822835	Patescibacteria
3300021806	705627	60.25	1.17117e+06	32	d__Bacteria;p__Patescibacteria;c__ABY1;o__BM507;f__JAHJJO01;g__JAHJJO01;s__JAHJJO01 sp018822835	Patescibacteria
MEGAHIT-group-3.116	983802	58.59	1.67913e+06	32	d__Bacteria;p__Patescibacteria;c__Microgenomatia;o__GWA2-44-7;f__UBA8517;g__JAHKAL01;s__	Patescibacteria
MEGAHIT-group-1.295	3809486	87.1	4.37369e+06	32.08	d__Bacteria;p__JAFGOL01;c__JAFGOL01;o__;f__;g__;s__	JAFGOL01
MEGAHIT-group-1.193	791253	62.06	1.27498e+06	32.1	d__Bacteria;p__Patescibacteria;c__Microgenomatia;o__GWA2-44-7;f__UBA8517;g__JAHKAL01;s__JAHKAL01 sp018826545	Patescibacteria
MEGAHIT-group-1.86	654699	61.6	1.06282e+06	32.11	d__Archaea;p__Nanoarchaeota;c__Nanoarchaeia;o__Pacearchaeales;f__GW2011-AR1;g__CABMGN01;s__	Nanoarchaeota
MEGAHIT-group-1.148	1461863	84.58	1.72838e+06	32.12	d__Archaea;p__Nanoarchaeota;c__Nanoarchaeia;o__Woesearchaeales;f__GW2011-AR9;g__JAHJGQ01;s__JAHJGQ01 sp018824365	Nanoarchaeota
KR13_S3.mb.138	1055072	74.14	1.42308e+06	32.13	d__Archaea;p__Nanoarchaeota;c__Nanoarchaeia;o__SCGC-AAA011-G17;f__GW2011-AR17;g__JAHIMK01;s__JAHIMK01 sp018896675	Nanoarchaeota
Modern_marine_rock_biofilm.mb.7	1287887	81.78	1.57482e+06	32.13	d__Archaea;p__Nanoarchaeota;c__Nanoarchaeia;o__Woesearchaeales;f__GW2011-AR9;g__JAHJGQ01;s__JAHJGQ01 sp018824365	Nanoarchaeota
MEGAHIT-group-0.64	474666	50.61	937890	32.15	d__Bacteria;p__Patescibacteria;c__Paceibacteria;o__Portnoybacterales;f__UBA2143;g__;s__	Patescibacteria
KR13_N2.mb.83	1098271	65.51	1.67649e+06	32.18	d__Bacteria;p__Patescibacteria;c__ABY1;o__UBA2591;f__UBA6264;g__JAHIMV01;s__JAHIMV01 sp018896315	Patescibacteria
KR13_S3.mb.40	619164	62.42	991932	32.18	d__Bacteria;p__Patescibacteria;c__ABY1;o__UBA2196;f__UBA2196;g__;s__	Patescibacteria
MEGAHIT-group-1.670	631241	65.48	964021	32.19	d__Bacteria;p__Patescibacteria;c__Paceibacteria;o__UBA9983_A;f__GWA1-40-21;g__Bog-1340;s__	Patescibacteria
Modern_marine.mb.323	1285803	83.64	1.53731e+06	32.2	d__Archaea;p__Nanoarchaeota;c__Nanoarchaeia;o__Woesearchaeales;f__GW2011-AR9;g__JAHJGQ01;s__JAHJGQ01 sp018824365	Nanoarchaeota
MEGAHIT-group-1.746	1647568	80.84	2.03806e+06	32.22	d__Archaea;p__Nanoarchaeota;c__Nanoarchaeia;o__Woesearchaeales;f__DSVV01;g__;s__	Nanoarchaeota
Modern_marine_glass_biofilm.mb.79	1228733	83.64	1.46907e+06	32.25	d__Archaea;p__Nanoarchaeota;c__Nanoarchaeia;o__Woesearchaeales;f__GW2011-AR9;g__JAHJGQ01;s__JAHJGQ01 sp018824365	Nanoarchaeota
MEGAHIT-group-1.3	1298117	79.44	1.63408e+06	32.26	d__Archaea;p__Iainarchaeota;c__Iainarchaeia;o__Iainarchaeales;f__1-14-0-10-31-34;g__1-14-0-10-31-34;s__1-14-0-10-31-34 sp018829335	Iainarchaeota
MEGAHIT-group-1.433	725281	68.22	1.06315e+06	32.27	d__Archaea;p__Nanoarchaeota;c__Nanoarchaeia;o__Pacearchaeales;f__GW2011-AR1;g__JAHKAF01;s__	Nanoarchaeota
OS_PC_MetaG.mb.82	1452985	86.92	1.67163e+06	32.29	d__Archaea;p__Iainarchaeota;c__Iainarchaeia;o__Iainarchaeales;f__1-14-0-10-31-34;g__1-14-0-10-31-34;s__1-14-0-10-31-34 sp018829335	Iainarchaeota
Modern_marine_glass_biofilm.mb.94	1123412	61.41	1.82936e+06	32.43	d__Archaea;p__Nanoarchaeota;c__Nanoarchaeia;o__Woesearchaeales;f__GCA-2686295;g__GCA-2686295;s__GCA-2686295 sp018812505	Nanoarchaeota
MEGAHIT-group-1.682	1029313	78.04	1.31896e+06	32.47	d__Archaea;p__Nanoarchaeota;c__Nanoarchaeia;o__SCGC-AAA011-G17;f__GW2011-AR17;g__;s__	Nanoarchaeota
Undefined_mixed_planktonic.mb.12	1298137	80.77	1.6072e+06	32.52	d__Archaea;p__Iainarchaeota;c__Iainarchaeia;o__Iainarchaeales;f__1-14-0-10-31-34;g__1-14-0-10-31-34;s__1-14-0-10-31-34 sp018829335	Iainarchaeota
MEGAHIT-group-1.395	504455	59.5	847824	32.53	d__Bacteria;p__Patescibacteria;c__Paceibacteria;o__Paceibacterales;f__DG-74-3;g__JAHJCL01;s__	Patescibacteria
MM_PC_MetaG.mb.192	2127156	94.13	2.25981e+06	32.55	d__Bacteria;p__Firmicutes;c__Bacilli;o__Acholeplasmatales;f__Acholeplasmataceae;g__UBA2284;s__UBA2284 sp018817915	Firmicutes
MEGAHIT-group-0.686	988012	51.56	1.91624e+06	32.56	d__Archaea;p__Aenigmatarchaeota;c__Aenigmatarchaeia;o__GW2011-AR5;f__JACRAC01;g__JACRAC01;s__	Aenigmatarchaeota
Undefined_mixed_planktonic.mb.106	614697	59.11	1.03992e+06	32.59	d__Archaea;p__Nanoarchaeota;c__Nanoarchaeia;o__Pacearchaeales;f__GW2011-AR1;g__ARS1301;s__	Nanoarchaeota
MEGAHIT-group-1.161	519466	58.18	892860	32.64	d__Archaea;p__Nanoarchaeota;c__Nanoarchaeia;o__Pacearchaeales;f__GW2011-AR1;g__;s__	Nanoarchaeota
Modern_marine.mb.57	1401081	73.54	1.9052e+06	32.77	d__Archaea;p__Nanoarchaeota;c__Nanoarchaeia;o__Woesearchaeales;f__GCA-2686295;g__GCA-2686295;s__GCA-2686295 sp018812505	Nanoarchaeota
MEGAHIT-group-0.16	1056705	59.93	1.76323e+06	32.78	d__Bacteria;p__Patescibacteria;c__ABY1;o__BM507;f__GWC2-42-12;g__JAHITL01;s__	Patescibacteria
2756170341	1086833	87.13	1.24737e+06	32.8	d__Bacteria;p__Firmicutes;c__Bacilli;o__Acholeplasmatales;f__Acholeplasmataceae;g__UBA2284;s__UBA2284 sp018817915	Firmicutes
MEGAHIT-group-1.914	995483	67.76	1.46913e+06	32.85	d__Archaea;p__Nanoarchaeota;c__Nanoarchaeia;o__Pacearchaeales;f__GW2011-AR1;g__;s__	Nanoarchaeota
MEGAHIT-group-2.131	4600091	73.76	6.23657e+06	32.86	d__Bacteria;p__Bacteroidota;c__Bacteroidia;o__Bacteroidales;f__GWF2-38-335;g__;s__	Bacteroidota
KR13_N2.mb.68	1433641	79.91	1.79407e+06	32.88	d__Archaea;p__Nanoarchaeota;c__Nanoarchaeia;o__SCGC-AAA011-G17;f__GW2011-AR17;g__JAHIMK01;s__JAHIMK01 sp018896675	Nanoarchaeota
Old_saline_planktonic.mb.89	748566	57.53	1.30118e+06	32.89	d__Bacteria;p__Patescibacteria;c__Paceibacteria;o__Portnoybacterales;f__UBA2143;g__JAHJUH01;s__JAHJUH01 sp018829245	Patescibacteria
MEGAHIT-group-1.58	937170	71.12	1.31773e+06	32.9	d__Bacteria;p__Patescibacteria;c__ABY1;o__UBA9570;f__JAHJKD01;g__;s__	Patescibacteria
KR11_0.1_MetaG.mb.113	824126	67.68	1.21768e+06	32.95	d__Archaea;p__Nanoarchaeota;c__Nanoarchaeia;o__Pacearchaeales;f__GW2011-AR1;g__JAHIEH01;s__JAHIEH01 sp018901675	Nanoarchaeota
MEGAHIT-group-0.239	670191	61.55	1.08886e+06	32.98	d__Bacteria;p__Patescibacteria;c__Microgenomatia;o__Levybacterales;f__UBA12049;g__GCA-002784865;s__	Patescibacteria
MEGAHIT-group-1.210	1051675	81.46	1.29103e+06	33.04	d__Archaea;p__Iainarchaeota;c__Iainarchaeia;o__;f__;g__;s__	Iainarchaeota
2757320324	556230	52.55	1.05848e+06	33.13	d__Bacteria;p__Firmicutes;c__Bacilli;o__Acholeplasmatales;f__Acholeplasmataceae;g__UBA2284;s__UBA2284 sp018817915	Firmicutes
OS_PC_MetaG.mb.100	895114	78.97	1.13349e+06	33.13	d__Archaea;p__Nanoarchaeota;c__Nanoarchaeia;o__Woesearchaeales;f__CG1-02-33-12;g__CG1-02-33-12;s__CG1-02-33-12 sp018819345	Nanoarchaeota
MEGAHIT-group-1.438	1137993	59.81	1.90268e+06	33.15	d__Archaea;p__Iainarchaeota;c__Iainarchaeia;o__Iainarchaeales;f__JAFGBZ01;g__JAFGBZ01;s__	Iainarchaeota
Modern_marine.mb.206	990583	50.02	1.98037e+06	33.18	d__Bacteria;p__GCA-001730085;c__GCA-001730085;o__;f__;g__;s__	GCA-001730085
KR11_S3.mb.17	655637	60.66	1.08084e+06	33.27	d__Archaea;p__Aenigmatarchaeota;c__Aenigmatarchaeia;o__Aenigmatarchaeales;f__Aenigmatarchaeaceae;g__JAHIDZ01;s__JAHIDZ01 sp018901755	Aenigmatarchaeota
KR13_N2.mb.101	951580	82.71	1.1505e+06	33.27	d__Archaea;p__Nanoarchaeota;c__Nanoarchaeia;o__Woesearchaeales;f__CG1-02-33-12;g__CG1-02-33-12;s__CG1-02-33-12 sp018819345	Nanoarchaeota
MM_PC_MetaG.mb.136	2233697	97.33	2.29497e+06	33.27	d__Bacteria;p__Firmicutes;c__Bacilli;o__Acholeplasmatales;f__Acholeplasmataceae;g__UBA2284;s__UBA2284 sp018818645	Firmicutes
MEGAHIT-group-1.309	383285	52.87	724957	33.32	d__Bacteria;p__Patescibacteria;c__Paceibacteria;o__Paceibacterales;f__DG-74-3;g__JAHJCL01;s__JAHJCL01 sp018813025	Patescibacteria
KR11_S3.mb.10	625138	80.46	776955	33.33	d__Bacteria;p__Patescibacteria;c__Paceibacteria;o__UBA9983_A;f__21-14-all-36-13;g__VMGX01;s__VMGX01 sp018899555	Patescibacteria
MEGAHIT-group-1.81	1142025	80.84	1.4127e+06	33.39	d__Archaea;p__Nanoarchaeota;c__Nanoarchaeia;o__Woesearchaeales;f__GW2011-AR9;g__JABHQR01;s__	Nanoarchaeota
KR11_0.1_MetaG.mb.89	605438	77.01	786181	33.4	d__Bacteria;p__Patescibacteria;c__Paceibacteria;o__UBA9983_A;f__21-14-all-36-13;g__VMGX01;s__VMGX01 sp018899555	Patescibacteria
MM_PC_MetaG.mb.173	982081	63.24	1.55294e+06	33.4	d__Archaea;p__Nanoarchaeota;c__Nanoarchaeia;o__Woesearchaeales;f__GW2011-AR9;g__JABHQR01;s__	Nanoarchaeota
MEGAHIT-group-3.110	601051	50.28	1.19541e+06	33.46	d__Bacteria;p__Patescibacteria;c__Paceibacteria;o__Portnoybacterales;f__UBA2143;g__JAHJOV01;s__JAHJOV01 sp018820085	Patescibacteria
KR11_0.1_MetaG.mb.55	871335	76.17	1.14393e+06	33.47	d__Archaea;p__Nanoarchaeota;c__Nanoarchaeia;o__Woesearchaeales;f__CG1-02-33-12;g__CG1-02-33-12;s__CG1-02-33-12 sp018901315	Nanoarchaeota
MEGAHIT-group-1.177	1020430	65.03	1.56917e+06	33.48	d__Bacteria;p__Patescibacteria;c__ABY1;o__BM507;f__JAHJJO01;g__;s__	Patescibacteria
Modern_marine.mb.304	542381	58.71	923831	33.49	d__Bacteria;p__Patescibacteria;c__Paceibacteria;o__Paceibacterales;f__DG-74-3;g__JAHJCL01;s__JAHJCL01 sp018813025	Patescibacteria
MEGAHIT-group-1.460	1121550	82.55	1.35863e+06	33.52	d__Archaea;p__Nanoarchaeota;c__Nanoarchaeia;o__Woesearchaeales;f__GCA-2686295;g__GCA-2686295;s__	Nanoarchaeota
MEGAHIT-group-0.701	521599	58.91	885417	33.53	d__Bacteria;p__Patescibacteria;c__Paceibacteria;o__Paceibacterales;f__DG-74-3;g__JAHJCL01;s__JAHJCL01 sp018813025	Patescibacteria
Modern_marine.mb.230	1105024	73.32	1.50712e+06	33.55	d__Bacteria;p__Patescibacteria;c__JAEDAM01;o__Absconditabacterales;f__X112;g__UM-FILTER-40-9;s__	Patescibacteria
Modern_marine.mb.67	1601583	82.71	1.93638e+06	33.55	d__Archaea;p__Nanoarchaeota;c__Nanoarchaeia;o__Woesearchaeales;f__GW2011-AR9;g__JAHJDQ01;s__JAHJDQ01 sp018812355	Nanoarchaeota
Modern_marine_glass_biofilm.mb.78	550114	58.71	937002	33.55	d__Bacteria;p__Patescibacteria;c__Paceibacteria;o__Paceibacterales;f__DG-74-3;g__JAHJCL01;s__JAHJCL01 sp018813025	Patescibacteria
MEGAHIT-group-1.733	1201004	69.13	1.73731e+06	33.6	d__Bacteria;p__Patescibacteria;c__ABY1;o__BM507;f__JAHJJO01;g__;s__	Patescibacteria
MM_PC_MetaG.mb.32	1337711	62.13	2.15308e+06	33.6	d__Bacteria;p__Firmicutes;c__Bacilli;o__Izemoplasmatales;f__Izemoplasmataceae;g__Izemoplasma_B;s__	Firmicutes
3300021802	626445	56.79	1.10309e+06	33.62	d__Bacteria;p__Patescibacteria;c__Paceibacteria;o__Portnoybacterales;f__UBA2143;g__JAHJOV01;s__JAHJOV01 sp018820085	Patescibacteria
MEGAHIT-group-0.687	653577	59.97	1.08984e+06	33.65	d__Bacteria;p__Patescibacteria;c__ABY1;o__BM507;f__UBA917;g__;s__	Patescibacteria
OS_PC_MetaG.mb.131	532252	58.38	911703	33.67	d__Bacteria;p__Patescibacteria;c__Paceibacteria;o__Paceibacterales;f__GWA2-38-27;g__;s__	Patescibacteria
MEGAHIT-group-0.412	4238615	94.7	4.47583e+06	33.72	d__Bacteria;p__Bacteroidota;c__Kapabacteria;o__Kapabacteriales;f__UBA2268;g__ChocPot-Mid;s__	Bacteroidota
MEGAHIT-group-1.443	1097220	74.3	1.47674e+06	33.73	d__Archaea;p__Nanoarchaeota;c__Nanoarchaeia;o__SCGC-AAA011-G17;f__JACPIM01;g__;s__	Nanoarchaeota
OS_PC_MetaG.mb.33	617556	56.91	1.08514e+06	33.73	d__Bacteria;p__Patescibacteria;c__Paceibacteria;o__Paceibacterales;f__GWA2-38-27;g__JAHJSY01;s__JAHJSY01 sp018830125	Patescibacteria
KR13_S3.mb.52	744649	71.96	1.03481e+06	33.79	d__Archaea;p__Nanoarchaeota;c__Nanoarchaeia;o__Woesearchaeales;f__CG1-02-33-12;g__CG1-02-33-12;s__CG1-02-33-12 sp018819345	Nanoarchaeota
KR11_0.1_MetaG.mb.31	524917	64.95	808186	33.8	d__Bacteria;p__Patescibacteria;c__Paceibacteria;o__UBA9983;f__UBA9983;g__JAHIER01;s__JAHIER01 sp018901555	Patescibacteria
MEGAHIT-group-1.615	1207843	66.14	1.82619e+06	33.81	d__Bacteria;p__Patescibacteria;c__ABY1;o__BM507;f__JAHJJO01;g__;s__	Patescibacteria
2754412896	2628009	61.46	4.27597e+06	33.89	d__Bacteria;p__Bacteroidota;c__Ignavibacteria;o__SJA-28;f__B-1AR;g__BS750m-G4;s__	Bacteroidota
Old_saline_planktonic.mb.43	556475	56.42	986308	33.89	d__Bacteria;p__Patescibacteria;c__Paceibacteria;o__Portnoybacterales;f__UBA2143;g__JAHJOV01;s__JAHJOV01 sp018820085	Patescibacteria
KR11_0.1_MetaG.mb.59	577049	51.96	1.11056e+06	33.93	d__Bacteria;p__Patescibacteria;c__Paceibacteria;o__Paceibacterales;f__GWA2-38-27;g__JAHJSY01;s__	Patescibacteria
Old_saline.mb.125	519494	56.86	913637	34.01	d__Bacteria;p__Patescibacteria;c__Paceibacteria;o__Portnoybacterales;f__UBA2143;g__JAHJOV01;s__JAHJOV01 sp018820085	Patescibacteria
Undefined_mixed_planktonic.mb.132	604266	57.04	1.05937e+06	34.02	d__Bacteria;p__Patescibacteria;c__Paceibacteria;o__Portnoybacterales;f__UBA2143;g__JAHJOV01;s__JAHJOV01 sp018820085	Patescibacteria
Old_saline.mb.14	792248	58.71	1.34943e+06	34.04	d__Bacteria;p__Patescibacteria;c__Paceibacteria;o__UBA9983_A;f__UBA12079;g__UBA12079;s__UBA12079 sp018821685	Patescibacteria
MEGAHIT-group-1.879	664648	50.4	1.31875e+06	34.05	d__Bacteria;p__Patescibacteria;c__ABY1;o__BM507;f__XYC2-FULL-47-12;g__;s__	Patescibacteria
Modern_marine_glass_biofilm.mb.132	879457	63.55	1.38388e+06	34.06	d__Archaea;p__Nanoarchaeota;c__Nanoarchaeia;o__Woesearchaeales;f__GW2011-AR9;g__JAHJDQ01;s__JAHJDQ01 sp018812355	Nanoarchaeota
KR13_N2.mb.59	1942413	50.09	3.87785e+06	34.07	d__Bacteria;p__Atribacterota;c__JS1;o__SB-45;f__34-128;g__34-128;s__34-128 sp018894595	Atribacterota
Modern_marine_rock_biofilm.mb.89	1306539	80.84	1.6162e+06	34.08	d__Archaea;p__Nanoarchaeota;c__Nanoarchaeia;o__Woesearchaeales;f__GW2011-AR9;g__JAHJDQ01;s__JAHJDQ01 sp018812355	Nanoarchaeota
MEGAHIT-group-0.609	2253831	86.45	2.60709e+06	34.09	d__Archaea;p__Nanoarchaeota;c__Nanoarchaeia;o__Woesearchaeales;f__GW2011-AR15;g__;s__	Nanoarchaeota
MEGAHIT-group-3.140	643623	57.71	1.11527e+06	34.09	d__Archaea;p__Nanoarchaeota;c__Nanoarchaeia;o__Pacearchaeales;f__GW2011-AR1;g__JAHKAF01;s__JAHKAF01 sp018825865	Nanoarchaeota
3300022132	3252735	81.97	3.9682e+06	34.1	d__Bacteria;p__Bacteroidota;c__Ignavibacteria;o__SJA-28;f__B-1AR;g__BS750m-G4;s__	Bacteroidota
MEGAHIT-group-0.699	1128793	60.4	1.86886e+06	34.12	d__Bacteria;p__Patescibacteria;c__ABY1;o__JAACEG01;f__;g__;s__	Patescibacteria
MEGAHIT-group-1.49	955985	59.89	1.59623e+06	34.12	d__Archaea;p__Nanoarchaeota;c__Nanoarchaeia;o__Pacearchaeales;f__GW2011-AR1;g__JAHKAF01;s__	Nanoarchaeota
MEGAHIT-group-1.37	451915	56.24	803547	34.14	d__Bacteria;p__Patescibacteria;c__Paceibacteria;o__Portnoybacterales;f__UBA2143;g__;s__	Patescibacteria
MM_PW_MetaG.mb.18	3524973	98.95	3.56238e+06	34.14	d__Bacteria;p__Bacteroidota;c__Bacteroidia;o__Flavobacteriales;f__Flavobacteriaceae;g__Flavobacterium;s__Flavobacterium kayseriense	Bacteroidota
MEGAHIT-group-0.164	878563	55.45	1.58442e+06	34.15	d__Bacteria;p__Patescibacteria;c__ABY1;o__CAIXNZ01;f__;g__;s__	Patescibacteria
OS_PC_MetaG.mb.199	801522	66.67	1.20222e+06	34.15	d__Bacteria;p__Patescibacteria;c__Paceibacteria;o__Paceibacterales;f__CG1-02-41-26;g__PFMI01;s__PFMI01 sp018830365	Patescibacteria
KR13_S3.mb.73	2170635	53	4.09554e+06	34.16	d__Bacteria;p__Atribacterota;c__JS1;o__SB-45;f__34-128;g__34-128;s__34-128 sp018894595	Atribacterota
MEGAHIT-group-1.289	838340	52.73	1.58987e+06	34.17	d__Archaea;p__Nanoarchaeota;c__Nanoarchaeia;o__Pacearchaeales;f__GW2011-AR1;g__JAHIEM01;s__	Nanoarchaeota
MEGAHIT-group-1.573	1444528	88.7	1.62855e+06	34.17	d__Bacteria;p__Elusimicrobiota;c__UBA8919;o__UBA8919;f__UBA8919;g__;s__	Elusimicrobiota
MEGAHIT-group-1.942	571507	68.85	830076	34.17	d__Archaea;p__Nanoarchaeota;c__Nanoarchaeia;o__Pacearchaeales;f__GW2011-AR1;g__JAGVXH01;s__	Nanoarchaeota
MM_PW_MetaG.mb.40	1090821	74.72	1.45988e+06	34.17	d__Bacteria;p__UBA9089;c__JAHJRX01;o__JAHJRX01;f__JAHJRX01;g__JAHJRX01;s__JAHJRX01 sp018830565	UBA9089
MEGAHIT-group-1.501	740566	60.75	1.21904e+06	34.21	d__Bacteria;p__Patescibacteria;c__WWE3;o__CG2-30-40-12;f__CG2-30-40-12;g__;s__	Patescibacteria
MM_PC_MetaG.mb.11	1353494	78.38	1.72684e+06	34.21	d__Bacteria;p__Patescibacteria;c__ABY1;o__Buchananbacterales;f__SURF-54;g__JAHIRB01;s__JAHIRB01 sp018818885	Patescibacteria
OS_PC_MetaG.mb.11	1528804	83.8	1.82435e+06	34.24	d__Archaea;p__Nanoarchaeota;c__Nanoarchaeia;o__Woesearchaeales;f__SM23-78;g__SM23-78;s__SM23-78 sp018819305	Nanoarchaeota
MEGAHIT-group-0.471	847238	51.24	1.65347e+06	34.25	d__Bacteria;p__Atribacterota;c__JS1;o__SB-45;f__34-128;g__34-128;s__	Atribacterota
MM_PC_MetaG.mb.79	1037202	64.23	1.61482e+06	34.26	d__Bacteria;p__Patescibacteria;c__Microgenomatia;o__UBA1400;f__PJMF01;g__VFLK01;s__VFLK01 sp018816485	Patescibacteria
Old_saline.mb.116	1490812	80.06	1.86212e+06	34.26	d__Archaea;p__Nanoarchaeota;c__Nanoarchaeia;o__Woesearchaeales;f__SM23-78;g__SM23-78;s__SM23-78 sp018819305	Nanoarchaeota
Old_saline_planktonic.mb.30	1523705	79.13	1.92557e+06	34.26	d__Archaea;p__Nanoarchaeota;c__Nanoarchaeia;o__Woesearchaeales;f__SM23-78;g__SM23-78;s__SM23-78 sp018819305	Nanoarchaeota
MEGAHIT-group-0.116	602325	61.37	981465	34.28	d__Archaea;p__Nanoarchaeota;c__Nanoarchaeia;o__Pacearchaeales;f__GW2011-AR1;g__JAGVXH01;s__	Nanoarchaeota
MEGAHIT-group-0.632	803735	73.32	1.0962e+06	34.31	d__Archaea;p__Nanoarchaeota;c__Nanoarchaeia;o__Woesearchaeales;f__GW2011-AR4;g__JACPJP01;s__	Nanoarchaeota
Modern_marine.mb.275	1893712	71.42	2.65151e+06	34.32	d__Bacteria;p__Margulisbacteria;c__Termititenacia;o__;f__;g__;s__	Margulisbacteria
MEGAHIT-group-1.688	1637262	97.75	1.67495e+06	34.33	d__Bacteria;p__UBA9089;c__JAHJRX01;o__JAHJRX01;f__JAHJRX01;g__JAHJRX01;s__JAHJRX01 sp018830565	UBA9089
MM_PC_MetaG.mb.225	1049905	71.29	1.47272e+06	34.33	d__Bacteria;p__Patescibacteria;c__ABY1;o__UBA1558;f__UBA10009;g__JAHITV01;s__JAHITV01 sp018817315	Patescibacteria
2757320338	3226700	68.67	4.69885e+06	34.34	d__Bacteria;p__Bacteroidota;c__Ignavibacteria;o__Ignavibacteriales;f__Melioribacteraceae;g__JAHJUE01;s__JAHJUE01 sp018829205	Bacteroidota
MEGAHIT-group-0.474	2340535	86.1	2.71839e+06	34.34	d__Bacteria;p__Bacteroidota;c__Bacteroidia;o__AKYH767;f__Palsa-948;g__;s__	Bacteroidota
OS_PC_MetaG.mb.9	4587546	100	4587546	34.37	d__Bacteria;p__Bacteroidota;c__Ignavibacteria;o__Ignavibacteriales;f__Melioribacteraceae;g__JAHJUE01;s__JAHJUE01 sp018829205	Bacteroidota
OS_PC_MetaG.mb.161	564663	60.05	940321	34.39	d__Archaea;p__Nanoarchaeota;c__Nanoarchaeia;o__Pacearchaeales;f__GW2011-AR1;g__GW2011-AR1;s__GW2011-AR1 sp018830845	Nanoarchaeota
OS_PC_MetaG.mb.128	692111	58.44	1.18431e+06	34.42	d__Bacteria;p__Patescibacteria;c__Microgenomatia;o__Levybacterales;f__UBA12049;g__GCA-002784865;s__	Patescibacteria
MEGAHIT-group-2.105	1795343	98.67	1.81954e+06	34.48	d__Bacteria;p__Firmicutes;c__Bacilli;o__Acholeplasmatales;f__Acholeplasmataceae;g__UBA2284;s__	Firmicutes
MEGAHIT-group-3.44	848028	53.01	1.59975e+06	34.48	d__Archaea;p__Iainarchaeota;c__Iainarchaeia;o__Iainarchaeales;f__1-14-0-10-31-34;g__;s__	Iainarchaeota
Undefined_mixed_planktonic.mb.23	590629	58.18	1.01518e+06	34.5	d__Archaea;p__Nanoarchaeota;c__Nanoarchaeia;o__Pacearchaeales;f__GW2011-AR1;g__JAHKAF01;s__JAHKAF01 sp018825865	Nanoarchaeota
OS_PC_MetaG.mb.171	1695465	94.38	1.79642e+06	34.54	d__Bacteria;p__UBA9089;c__JAHJRX01;o__JAHJRX01;f__JAHJRX01;g__JAHJRX01;s__JAHJRX01 sp018830565	UBA9089
MEGAHIT-group-0.291	548634	58.64	935597	34.57	d__Archaea;p__Nanoarchaeota;c__Nanoarchaeia;o__Pacearchaeales;f__GW2011-AR1;g__JAHKAF01;s__JAHKAF01 sp018825865	Nanoarchaeota
OS_PC_MetaG.mb.107	1521731	87.85	1.73219e+06	34.59	d__Archaea;p__Nanoarchaeota;c__Nanoarchaeia;o__Woesearchaeales;f__GCA-2686295;g__GCA-2686295;s__GCA-2686295 sp018819065	Nanoarchaeota
KR11_N3.mb.35	537399	61.69	871128	34.6	d__Bacteria;p__Patescibacteria;c__Paceibacteria;o__UBA9983_A;f__21-14-all-36-13;g__VMGX01;s__VMGX01 sp018899555	Patescibacteria
OSL_A.mb.32	1531326	80.06	1.91272e+06	34.6	d__Archaea;p__Nanoarchaeota;c__Nanoarchaeia;o__Woesearchaeales;f__SM23-78;g__SM23-78;s__SM23-78 sp018819305	Nanoarchaeota
MEGAHIT-group-1.353	1235492	86.45	1.42914e+06	34.61	d__Archaea;p__Iainarchaeota;c__Iainarchaeia;o__Iainarchaeales;f__1-14-0-10-31-34;g__;s__	Iainarchaeota
Modern_marine_rock_biofilm.mb.100	1107569	75.2	1.47283e+06	34.61	d__Bacteria;p__Patescibacteria;c__JAEDAM01;o__Absconditabacterales;f__X112;g__UM-FILTER-40-9;s__	Patescibacteria
MEGAHIT-group-3.97	805091	62.67	1.28465e+06	34.64	d__Bacteria;p__Patescibacteria;c__Paceibacteria;o__UBA9983_A;f__UBA1539;g__JAHIYV01;s__JAHIYV01 sp018814635	Patescibacteria
OS_PC_MetaG.mb.29	1056750	79.64	1.32691e+06	34.64	d__Bacteria;p__Actinobacteriota;c__Humimicrobiia;o__Humimicrobiales;f__Humimicrobiaceae;g__Hydromicrobium;s__Hydromicrobium sp018894445	Actinobacteriota
MEGAHIT-group-0.747	1088210	71.78	1.51604e+06	34.68	d__Bacteria;p__Patescibacteria;c__ABY1;o__UBA9570;f__JAHJKD01;g__;s__	Patescibacteria
MEGAHIT-group-1.69	690126	62.62	1.10209e+06	34.68	d__Archaea;p__Nanoarchaeota;c__Nanoarchaeia;o__Pacearchaeales;f__GW2011-AR1;g__JAGVXH01;s__	Nanoarchaeota
MEGAHIT-group-3.46	1942401	88.14	2.20377e+06	34.68	d__Bacteria;p__Atribacterota;c__JS1;o__SB-45;f__34-128;g__34-128;s__34-128 sp018819665	Atribacterota
Modern_marine.mb.251	1617484	89.68	1.80362e+06	34.69	d__Bacteria;p__UBA9089;c__JAHJRX01;o__JAHJRX01;f__JAHJRX01;g__JAHJRX01;s__JAHJRX01 sp018830565	UBA9089
OS_PC_MetaG.mb.42	739551	56.91	1.29951e+06	34.69	d__Bacteria;p__Patescibacteria;c__Paceibacteria;o__Paceibacterales;f__Staskawiczbacteraceae;g__JAHJTG01;s__JAHJTG01 sp018829965	Patescibacteria
Old_saline.mb.106	1430038	83.18	1.71921e+06	34.77	d__Archaea;p__Nanoarchaeota;c__Nanoarchaeia;o__Woesearchaeales;f__GCA-2686295;g__GCA-2686295;s__GCA-2686295 sp018819065	Nanoarchaeota
Old_saline_planktonic.mb.69	1447601	84.11	1.72108e+06	34.78	d__Archaea;p__Nanoarchaeota;c__Nanoarchaeia;o__Woesearchaeales;f__GCA-2686295;g__GCA-2686295;s__GCA-2686295 sp018819065	Nanoarchaeota
KR13_S3.mb.90	1245791	57.68	2.15983e+06	34.79	d__Bacteria;p__Atribacterota;c__JS1;o__SB-45;f__34-128;g__34-128;s__34-128 sp018819665	Atribacterota
MM_PC_MetaG.mb.196	4748720	98.32	4.82986e+06	34.79	d__Bacteria;p__Bacteroidota;c__Ignavibacteria;o__Ignavibacteriales;f__Melioribacteraceae;g__PGYT01;s__PGYT01 sp002839805	Bacteroidota
KR13_N2.mb.29	1495686	93.03	1.60775e+06	34.81	d__Bacteria;p__Actinobacteriota;c__Humimicrobiia;o__Humimicrobiales;f__Humimicrobiaceae;g__Hydromicrobium;s__Hydromicrobium sp018894445	Actinobacteriota
KR13_N2.mb.60	1689850	56.96	2.96673e+06	34.81	d__Bacteria;p__Atribacterota;c__JS1;o__SB-45;f__34-128;g__34-128;s__34-128 sp018903015	Atribacterota
MEGAHIT-group-1.245	746150	62.54	1.19308e+06	34.82	d__Bacteria;p__Patescibacteria;c__UBA1384;o__;f__;g__;s__	Patescibacteria
Modern_marine.mb.320	1921330	90.66	2.11927e+06	34.85	d__Bacteria;p__Marinisomatota;c__Marinisomatia;o__Marinisomatales;f__JAHJCW01;g__JAHJCW01;s__JAHJCW01 sp018812885	Marinisomatota
OSL_A.mb.18	733769	60.36	1.21565e+06	34.85	d__Bacteria;p__Patescibacteria;c__Paceibacteria;o__UBA9983_A;f__UBA1539;g__JAHIYV01;s__JAHIYV01 sp018814635	Patescibacteria
MEGAHIT-group-1.927	1461231	82.94	1.76179e+06	34.86	d__Archaea;p__Nanoarchaeota;c__Nanoarchaeia;o__Woesearchaeales;f__JAGVYU01;g__;s__	Nanoarchaeota
MM_PC_MetaG.mb.234	1238447	60.48	2.0477e+06	34.87	d__Bacteria;p__Atribacterota;c__JS1;o__SB-45;f__34-128;g__34-128;s__34-128 sp018819665	Atribacterota
MM_PC_MetaG.mb.88	1134961	66.6	1.70415e+06	34.88	d__Archaea;p__Nanoarchaeota;c__Nanoarchaeia;o__Pacearchaeales;f__GW2011-AR1;g__JAHIVR01;s__JAHIVR01 sp018816625	Nanoarchaeota
MEGAHIT-group-1.676	2349333	93.01	2.52589e+06	34.89	d__Bacteria;p__Omnitrophota;c__Koll11;o__B26-G9;f__B26-G9;g__;s__	Omnitrophota
KR11_0.1_MetaG.mb.14	662419	72.54	913178	34.9	d__Bacteria;p__Patescibacteria;c__Paceibacteria;o__Paceibacterales;f__PEYH01;g__JAHIEL01;s__JAHIEL01 sp018901715	Patescibacteria
KR13_S3.mb.64	1238583	91.82	1.34893e+06	34.91	d__Bacteria;p__Actinobacteriota;c__Humimicrobiia;o__Humimicrobiales;f__Humimicrobiaceae;g__Hydromicrobium;s__Hydromicrobium sp018894445	Actinobacteriota
KR13_N1.mb.34	2012880	64.86	3.10342e+06	34.92	d__Bacteria;p__Atribacterota;c__JS1;o__SB-45;f__34-128;g__34-128;s__34-128 sp018903015	Atribacterota
KR13_S3.mb.8	1730995	58.56	2.95593e+06	34.94	d__Bacteria;p__Atribacterota;c__JS1;o__SB-45;f__34-128;g__34-128;s__34-128 sp018903015	Atribacterota
Modern_marine_planktonic.mb.66	1172946	66.05	1.77585e+06	34.94	d__Bacteria;p__UBA9089;c__JAHJRX01;o__JAHJRX01;f__JAHJRX01;g__JAHJRX01;s__JAHJRX01 sp018830565	UBA9089
OSL_B.mb.6	756969	65.27	1.15975e+06	34.94	d__Bacteria;p__Patescibacteria;c__Paceibacteria;o__UBA9983_A;f__UBA1539;g__JAHIYV01;s__JAHIYV01 sp018814635	Patescibacteria
KR13_N2.mb.106	1658479	85	1.95115e+06	34.95	d__Bacteria;p__Actinobacteriota;c__Humimicrobiia;o__Humimicrobiales;f__Humimicrobiaceae;g__JAHILC01;s__JAHILC01 sp018897225	Actinobacteriota
MM_PC_MetaG.mb.120	1928509	97.75	1.9729e+06	34.95	d__Bacteria;p__UBA9089;c__JAHJRX01;o__JAHJRX01;f__JAHJRX01;g__JAHJRX01;s__JAHJRX01 sp018830565	UBA9089
Modern_marine.mb.145	762503	70.85	1.07622e+06	34.95	d__Bacteria;p__Patescibacteria;c__Paceibacteria;o__UBA9983_A;f__UBA1539;g__JAHIYV01;s__JAHIYV01 sp018814635	Patescibacteria
OSL_A.mb.35	1455789	82.24	1.77017e+06	34.96	d__Archaea;p__Nanoarchaeota;c__Nanoarchaeia;o__Woesearchaeales;f__GCA-2686295;g__GCA-2686295;s__GCA-2686295 sp018819065	Nanoarchaeota
MEGAHIT-group-0.184	1077490	89.25	1.20727e+06	34.99	d__Archaea;p__Iainarchaeota;c__Iainarchaeia;o__Iainarchaeales;f__JAFCCW01;g__;s__	Iainarchaeota
MEGAHIT-group-2.61	1501281	58.26	2.57686e+06	34.99	d__Archaea;p__Nanoarchaeota;c__Nanoarchaeia;o__Woesearchaeales;f__JAHJBD01;g__;s__	Nanoarchaeota
Old_saline_planktonic.mb.9	725543	72.22	1.00463e+06	34.99	d__Bacteria;p__Patescibacteria;c__Paceibacteria;o__UBA9983_A;f__UBA1539;g__JAHIYV01;s__JAHIYV01 sp018814635	Patescibacteria
MEGAHIT-group-1.445	507088	73.56	689353	35	d__Bacteria;p__Patescibacteria;c__Paceibacteria;o__Paceibacterales;f__RBG-13-42-11;g__;s__	Patescibacteria
MM_PC_MetaG.mb.133	1077015	60.61	1.77696e+06	35	d__Bacteria;p__Firmicutes;c__Bacilli;o__Acholeplasmatales;f__Acholeplasmataceae;g__UBA2284;s__	Firmicutes
2756170400	1478900	56.24	2.62962e+06	35.02	d__Bacteria;p__Atribacterota;c__JS1;o__SB-45;f__34-128;g__34-128;s__34-128 sp018819665	Atribacterota
MEGAHIT-group-0.234	556371	65.38	850980	35.02	d__Bacteria;p__Patescibacteria;c__Paceibacteria;o__Portnoybacterales_A;f__RBG-13-40-8-A;g__JAHILA01;s__	Patescibacteria
MEGAHIT-group-1.725	782950	66.83	1.17155e+06	35.05	d__Bacteria;p__Patescibacteria;c__ABY1;o__BM507;f__UBA917;g__;s__	Patescibacteria
MEGAHIT-group-1.908	575717	67.29	855576	35.06	d__Archaea;p__Nanoarchaeota;c__Nanoarchaeia;o__Pacearchaeales;f__GW2011-AR1;g__;s__	Nanoarchaeota
MEGAHIT-group-1.303	1582278	98.67	1.60361e+06	35.07	d__Bacteria;p__Firmicutes;c__Bacilli;o__Acholeplasmatales;f__Acholeplasmataceae;g__UBA2284;s__	Firmicutes
Undefined_mixed_planktonic.mb.62	720117	70.24	1.02522e+06	35.07	d__Bacteria;p__Patescibacteria;c__Paceibacteria;o__UBA9983_A;f__UBA1539;g__JAHIYV01;s__JAHIYV01 sp018814635	Patescibacteria
MEGAHIT-group-0.783	1474881	88.73	1.66221e+06	35.13	d__Bacteria;p__Firmicutes;c__Bacilli;o__Acholeplasmatales;f__Acholeplasmataceae;g__UBA2284;s__	Firmicutes
Modern_marine_rock_biofilm.mb.104	799245	70.49	1.13384e+06	35.13	d__Bacteria;p__Patescibacteria;c__Paceibacteria;o__UBA9983_A;f__UBA1539;g__JAHIYV01;s__JAHIYV01 sp018814635	Patescibacteria
MEGAHIT-group-1.784	1237545	90.65	1.36519e+06	35.14	d__Archaea;p__Iainarchaeota;c__Iainarchaeia;o__Iainarchaeales;f__Iainarchaeaceae;g__UBA493;s__	Iainarchaeota
Modern_marine_glass_biofilm.mb.14	754610	71.98	1.04836e+06	35.17	d__Bacteria;p__Patescibacteria;c__Paceibacteria;o__UBA9983_A;f__UBA1539;g__JAHIYV01;s__JAHIYV01 sp018814635	Patescibacteria
OSL_A.mb.33	1417461	64.84	2.18609e+06	35.17	d__Bacteria;p__Atribacterota;c__JS1;o__SB-45;f__34-128;g__34-128;s__34-128 sp018819665	Atribacterota
MEGAHIT-group-1.168	1168327	84.11	1.38905e+06	35.18	d__Archaea;p__Nanoarchaeota;c__Nanoarchaeia;o__Woesearchaeales;f__GCA-2686295;g__GCA-2686295;s__	Nanoarchaeota
OS_PC_MetaG.mb.16	693982	65.27	1.06325e+06	35.2	d__Archaea;p__Nanoarchaeota;c__Nanoarchaeia;o__Pacearchaeales;f__GW2011-AR1;g__ASMP01;s__ASMP01 sp018830685	Nanoarchaeota
KR13_S3.mb.110	1343430	73.3	1.83278e+06	35.21	d__Bacteria;p__Actinobacteriota;c__Humimicrobiia;o__Humimicrobiales;f__Humimicrobiaceae;g__JAHILC01;s__JAHILC01 sp018897225	Actinobacteriota
KR11_N3.mb.15	1154845	50.5	2.28682e+06	35.22	d__Bacteria;p__Atribacterota;c__JS1;o__SB-45;f__34-128;g__34-128;s__34-128 sp018819665	Atribacterota
MEGAHIT-group-1.820	571668	70.06	815969	35.26	d__Bacteria;p__Patescibacteria;c__Paceibacteria;o__UBA9983_A;f__UBA9973;g__UBA9973;s__UBA9973 sp018816985	Patescibacteria
Old_saline_planktonic.mb.52	1727936	94.07	1.83686e+06	35.28	d__Bacteria;p__Atribacterota;c__JS1;o__SB-45;f__34-128;g__34-128;s__34-128 sp018819665	Atribacterota
Old_saline.mb.86	1730836	93.22	1.85672e+06	35.29	d__Bacteria;p__Atribacterota;c__JS1;o__SB-45;f__34-128;g__34-128;s__34-128 sp018819665	Atribacterota
MEGAHIT-group-0.590	3382365	84.23	4.01563e+06	35.3	d__Bacteria;p__SZUA-182;c__SZUA-182;o__;f__;g__;s__	SZUA-182
MEGAHIT-group-1.112	371902	56.32	660337	35.31	d__Bacteria;p__Patescibacteria;c__Paceibacteria;o__Paceibacterales;f__MHMH01;g__;s__	Patescibacteria
MEGAHIT-group-1.382	2086758	72.9	2.86249e+06	35.31	d__Archaea;p__Nanoarchaeota;c__Nanoarchaeia;o__Woesearchaeales;f__JAHJBD01;g__;s__	Nanoarchaeota
Modern_marine_rock_biofilm.mb.51	2794080	95.49	2.92604e+06	35.32	d__Bacteria;p__Campylobacterota;c__Campylobacteria;o__Campylobacterales;f__Sulfurovaceae;g__UBA1140;s__UBA1140 sp018822805	Campylobacterota
KR11_N2.mb.4	777492	72.78	1.06828e+06	35.34	d__Bacteria;p__Patescibacteria;c__Paceibacteria;o__Paceibacterales;f__PEYH01;g__JAHIEL01;s__JAHIEL01 sp018901715	Patescibacteria
MEGAHIT-group-0.130	1232203	54.28	2.27009e+06	35.36	d__Bacteria;p__Dependentiae;c__Babeliae;o__Babeliales;f__RVW-14;g__GWF2-37-49;s__	Dependentiae
3300022121	2319544	53.45	4.33965e+06	35.37	d__Bacteria;p__Desulfobacterota;c__Desulfobacteria;o__Desulfobacterales;f__Desulfobacteraceae;g__;s__	Desulfobacterota
MEGAHIT-group-0.505	904044	61.16	1.47816e+06	35.38	d__Bacteria;p__Patescibacteria;c__Microgenomatia;o__Daviesbacterales;f__UBA10151;g__GWC1-40-9;s__	Patescibacteria
MEGAHIT-group-3.144	714747	60.48	1.18179e+06	35.38	d__Bacteria;p__Patescibacteria;c__Paceibacteria;o__UBA9983;f__UBA9983;g__JAHIER01;s__	Patescibacteria
Modern_marine_glass_biofilm.mb.130	1172151	82.24	1.42528e+06	35.39	d__Archaea;p__Nanoarchaeota;c__Nanoarchaeia;o__Woesearchaeales;f__GW2011-AR9;g__JAHJDB01;s__JAHJDB01 sp018812765	Nanoarchaeota
Modern_marine.mb.155	780230	65.84	1.18504e+06	35.4	d__Bacteria;p__Patescibacteria;c__ABY1;o__BM507;f__GWC2-42-12;g__JACPHD01;s__JACPHD01 sp018827685	Patescibacteria
Old_saline.mb.19	747887	67.68	1.10503e+06	35.4	d__Bacteria;p__Patescibacteria;c__Paceibacteria;o__UBA9983_A;f__UBA1539;g__JAHIYV01;s__JAHIYV01 sp018814635	Patescibacteria
KR13_S3.mb.84	1062223	75.55	1.40599e+06	35.42	d__Bacteria;p__Patescibacteria;c__Microgenomatia;o__UBA12405;f__UBA12405;g__JAHIPV01;s__JAHIPV01 sp018902845	Patescibacteria
KR13_S3.mb.5	1838947	79.13	2.32396e+06	35.43	d__Archaea;p__Nanoarchaeota;c__Nanoarchaeia;o__SCGC-AAA011-G17;f__VGLX01;g__JAHIPG01;s__JAHIPG01 sp018894775	Nanoarchaeota
MEGAHIT-group-0.480	2613866	74.5	3.50854e+06	35.44	d__Bacteria;p__Bacteroidota;c__Bacteroidia;o__Bacteroidales;f__UBA12170;g__UBA12170;s__	Bacteroidota
KR13_Ju.mb.9	1064210	75.55	1.40862e+06	35.5	d__Bacteria;p__Patescibacteria;c__Microgenomatia;o__UBA12405;f__UBA12405;g__JAHIPV01;s__JAHIPV01 sp018902845	Patescibacteria
MEGAHIT-group-0.177	865122	62.54	1.38331e+06	35.5	d__Archaea;p__Nanoarchaeota;c__Nanoarchaeia;o__Pacearchaeales;f__DTIR01;g__;s__	Nanoarchaeota
OS_PC_MetaG.mb.194	963380	71.34	1.35041e+06	35.5	d__Archaea;p__Nanoarchaeota;c__Nanoarchaeia;o__Pacearchaeales;f__GW2011-AR1;g__JAGVXH01;s__JAGVXH01 sp018830525	Nanoarchaeota
Modern_marine_rock_biofilm.mb.64	1149088	80.37	1.42975e+06	35.51	d__Archaea;p__Nanoarchaeota;c__Nanoarchaeia;o__Woesearchaeales;f__GW2011-AR9;g__JAHJDB01;s__JAHJDB01 sp018812765	Nanoarchaeota
KR13_N1.mb.63	1083351	75.55	1.43395e+06	35.53	d__Bacteria;p__Patescibacteria;c__Microgenomatia;o__UBA12405;f__UBA12405;g__JAHIPV01;s__JAHIPV01 sp018902845	Patescibacteria
KR13_N2.mb.89	1091880	75.55	1.44524e+06	35.54	d__Bacteria;p__Patescibacteria;c__Microgenomatia;o__UBA12405;f__UBA12405;g__JAHIPV01;s__JAHIPV01 sp018902845	Patescibacteria
MEGAHIT-group-1.422	1318495	66.29	1.98898e+06	35.54	d__Bacteria;p__Omnitrophota;c__Koll11;o__UBA1572;f__JABMQK01;g__;s__	Omnitrophota
MEGAHIT-group-0.532	562122	55.95	1.00469e+06	35.55	d__Bacteria;p__Patescibacteria;c__Microgenomatia;o__UBA1406;f__GWC2-37-13;g__GWC2-37-13;s__	Patescibacteria
MEGAHIT-group-1.373	700084	61.91	1.13081e+06	35.55	d__Bacteria;p__Patescibacteria;c__WWE3;o__UBA101185;f__UBA10185;g__JAHIRX01;s__JAHIRX01 sp018818485	Patescibacteria
MM_PC_MetaG.mb.146	564558	63.87	883917	35.55	d__Bacteria;p__Patescibacteria;c__WWE3;o__UBA101185;f__UBA10185;g__JAHIRX01;s__JAHIRX01 sp018818485	Patescibacteria
MEGAHIT-group-1.60	1008203	72.94	1.38224e+06	35.58	d__Bacteria;p__Patescibacteria;c__JABMPQ01;o__;f__;g__;s__	Patescibacteria
Modern_marine_glass_biofilm.mb.145	2934268	99.18	2.95853e+06	35.58	d__Bacteria;p__Campylobacterota;c__Campylobacteria;o__Campylobacterales;f__Sulfurovaceae;g__UBA1140;s__UBA1140 sp018822805	Campylobacterota
KR13_S2_MetaG.mb.6	1100408	75.55	1.45653e+06	35.62	d__Bacteria;p__Patescibacteria;c__Microgenomatia;o__UBA12405;f__UBA12405;g__JAHIPV01;s__JAHIPV01 sp018902845	Patescibacteria
Modern_marine.mb.327	1091134	82.24	1.32677e+06	35.62	d__Archaea;p__Nanoarchaeota;c__Nanoarchaeia;o__Woesearchaeales;f__GW2011-AR9;g__JAHJDB01;s__JAHJDB01 sp018812765	Nanoarchaeota
KR13_S1_MetaG.mb.4	1041445	70.38	1.47975e+06	35.63	d__Bacteria;p__Patescibacteria;c__Microgenomatia;o__UBA12405;f__UBA12405;g__JAHIPV01;s__JAHIPV01 sp018902845	Patescibacteria
MEGAHIT-group-3.130	1173723	62.54	1.87676e+06	35.63	d__Bacteria;p__Patescibacteria;c__ABY1;o__Magasanikbacterales;f__UBA922;g__JABIBU01;s__	Patescibacteria
Modern_marine_rock_biofilm.mb.118	1161138	80.9	1.43528e+06	35.65	d__Bacteria;p__Patescibacteria;c__ABY1;o__Magasanikbacterales;f__UBA922;g__JAHJIX01;s__JAHJIX01 sp018823045	Patescibacteria
MEGAHIT-group-0.358	1638825	84.81	1.93235e+06	35.66	d__Archaea;p__Nanoarchaeota;c__Nanoarchaeia;o__Woesearchaeales;f__JAGVYU01;g__;s__	Nanoarchaeota
MEGAHIT-group-1.104	830685	66.5	1.24915e+06	35.68	d__Bacteria;p__Patescibacteria;c__Microgenomatia;o__Levybacterales;f__UBA12049;g__;s__	Patescibacteria
Modern_marine_glass_biofilm.mb.22	756503	53.51	1.41376e+06	35.68	d__Bacteria;p__Campylobacterota;c__Campylobacteria;o__Campylobacterales;f__Sulfurimonadaceae;g__Sulfurimonas;s__Sulfurimonas sp018824795	Campylobacterota
MM_PC_MetaG.mb.53	4139065	96.51	4.28874e+06	35.73	d__Bacteria;p__Bacteroidota;c__Bacteroidia;o__Bacteroidales;f__GCA-2711565;g__GCA-002840985;s__GCA-002840985 sp018816945	Bacteroidota
KR11_0.1_MetaG.mb.19	1211373	68.38	1.77153e+06	35.74	d__Archaea;p__Nanoarchaeota;c__Nanoarchaeia;o__Pacearchaeales;f__GW2011-AR1;g__JAHIEM01;s__JAHIEM01 sp018901625	Nanoarchaeota
MEGAHIT-group-0.456	1428361	67.82	2.10611e+06	35.74	d__Bacteria;p__Patescibacteria;c__ABY1;o__JAACEG01;f__;g__;s__	Patescibacteria
MEGAHIT-group-1.903	840945	77.1	1.09072e+06	35.74	d__Archaea;p__Aenigmatarchaeota;c__Aenigmatarchaeia;o__QMZP01;f__QMZP01;g__JAHIRU01;s__JAHIRU01 sp018818465	Aenigmatarchaeota
OS_PC_MetaG.mb.39	1088629	58.71	1.85425e+06	35.75	d__Bacteria;p__Patescibacteria;c__ABY1;o__Magasanikbacterales;f__UBA922;g__JABIBU01;s__	Patescibacteria
MEGAHIT-group-1.626	921390	68.69	1.34137e+06	35.76	d__Archaea;p__Nanoarchaeota;c__Nanoarchaeia;o__Pacearchaeales;f__GW2011-AR1;g__;s__	Nanoarchaeota
Old_saline.mb.71	1066852	78.13	1.36548e+06	35.76	d__Bacteria;p__Patescibacteria;c__Gracilibacteria;o__UBA1369;f__PNNO01;g__JAHJMX01;s__JAHJMX01 sp018821175	Patescibacteria
MEGAHIT-group-1.518	1345167	69.8	1.92717e+06	35.77	d__Bacteria;p__Patescibacteria;c__ABY1;o__JAACEG01;f__;g__;s__	Patescibacteria
MM_PW_MetaG.mb.49	861787	78.04	1.10429e+06	35.78	d__Archaea;p__Aenigmatarchaeota;c__Aenigmatarchaeia;o__QMZP01;f__QMZP01;g__JAHIRU01;s__JAHIRU01 sp018818465	Aenigmatarchaeota
3300022117	2716703	67.56	4.02117e+06	35.79	d__Bacteria;p__Bacteroidota;c__Bacteroidia;o__Bacteroidales;f__GCA-2711565;g__GCA-002840985;s__GCA-002840985 sp018816945	Bacteroidota
MM_PC_MetaG.mb.195	794147	60.89	1.30423e+06	35.82	d__Bacteria;p__Patescibacteria;c__Microgenomatia;o__UBA12405;f__UBA12405;g__JAHIPV01;s__JAHIPV01 sp018902845	Patescibacteria
MEGAHIT-group-1.22	1198174	91.36	1.31149e+06	35.84	d__Archaea;p__Micrarchaeota;c__Micrarchaeia;o__Anstonellales;f__Bilamarchaeaceae;g__Bilamarchaeum;s__	Micrarchaeota
MEGAHIT-group-1.760	779368	67.76	1.15019e+06	35.84	d__Archaea;p__Nanoarchaeota;c__Nanoarchaeia;o__Woesearchaeales;f__GW2011-AR9;g__JAHJDB01;s__JAHJDB01 sp018812765	Nanoarchaeota
MM_PC_MetaG.mb.117	512120	56.84	900985	35.84	d__Bacteria;p__Patescibacteria;c__Paceibacteria;o__UBA9983;f__UBA9983;g__;s__	Patescibacteria
Modern_marine.mb.233	549334	73.53	747088	35.85	d__Bacteria;p__Patescibacteria;c__Paceibacteria;o__UBA9983_A;f__UBA9973;g__UBA9973;s__UBA9973 sp018813625	Patescibacteria
MEGAHIT-group-1.885	1484159	87.62	1.69386e+06	35.86	d__Archaea;p__Nanoarchaeota;c__Nanoarchaeia;o__Woesearchaeales;f__JACPBV01;g__JAHJAV01;s__JAHJAV01 sp018813685	Nanoarchaeota
MM_PC_MetaG.mb.42	1619738	89.49	1.80997e+06	35.87	d__Archaea;p__Nanoarchaeota;c__Nanoarchaeia;o__Woesearchaeales;f__JACPBV01;g__JAHJAV01;s__JAHJAV01 sp018813685	Nanoarchaeota
Modern_marine.mb.228	1561238	89.49	1.74459e+06	35.87	d__Archaea;p__Nanoarchaeota;c__Nanoarchaeia;o__Woesearchaeales;f__JACPBV01;g__JAHJAV01;s__JAHJAV01 sp018813685	Nanoarchaeota
Modern_marine_rock_biofilm.mb.46	841456	68.32	1.23164e+06	35.87	d__Bacteria;p__Patescibacteria;c__ABY1;o__BM507;f__GWC2-42-12;g__JACPHD01;s__JACPHD01 sp018827685	Patescibacteria
MM_PC_MetaG.mb.231	849425	65.84	1.29014e+06	35.88	d__Bacteria;p__Patescibacteria;c__Microgenomatia;o__UBA1400;f__PJMF01;g__UBA1364;s__UBA1364 sp001029715	Patescibacteria
KR13_S3.mb.34	890876	65.88	1.35227e+06	35.89	d__Bacteria;p__Patescibacteria;c__Paceibacteria;o__UBA9983_A;f__UBA12079;g__UBA12079;s__UBA12079 sp018894995	Patescibacteria
Modern_marine_glass_biofilm.mb.155	1597359	88.55	1.80391e+06	35.89	d__Archaea;p__Nanoarchaeota;c__Nanoarchaeia;o__Woesearchaeales;f__JACPBV01;g__JAHJAV01;s__JAHJAV01 sp018813685	Nanoarchaeota
MM_PC_MetaG.mb.142	872921	79.91	1.09238e+06	35.9	d__Archaea;p__Aenigmatarchaeota;c__Aenigmatarchaeia;o__QMZP01;f__QMZP01;g__JAHIRU01;s__JAHIRU01 sp018818465	Aenigmatarchaeota
Modern_marine_glass_biofilm.mb.162	829256	71.62	1.15786e+06	35.9	d__Bacteria;p__Patescibacteria;c__ABY1;o__BM507;f__GWC2-42-12;g__JACPHD01;s__JACPHD01 sp018827685	Patescibacteria
MEGAHIT-group-1.64	723875	67.45	1.0732e+06	35.91	d__Archaea;p__Nanoarchaeota;c__Nanoarchaeia;o__Pacearchaeales;f__GW2011-AR1;g__JAGVXH01;s__	Nanoarchaeota
MEGAHIT-group-0.233	824069	80.84	1.01938e+06	35.92	d__Archaea;p__Aenigmatarchaeota;c__Aenigmatarchaeia;o__QMZP01;f__QMZP01;g__JAHIRU01;s__JAHIRU01 sp018818465	Aenigmatarchaeota
MM_PC_MetaG.mb.159	627049	53.61	1.16965e+06	35.92	d__Bacteria;p__Patescibacteria;c__Microgenomatia;o__PFEM01;f__JAHIFH01;g__;s__	Patescibacteria
OS_PC_MetaG.mb.56	847868	69.78	1.21506e+06	35.96	d__Archaea;p__Nanoarchaeota;c__Nanoarchaeia;o__Pacearchaeales;f__JAHJTO01;g__JAHJTO01;s__JAHJTO01 sp018829845	Nanoarchaeota
MM_PC_MetaG.mb.149	714428	55.85	1.27919e+06	35.97	d__Bacteria;p__Patescibacteria;c__Microgenomatia;o__UBA12405;f__UBA12405;g__JAHIPV01;s__	Patescibacteria
MEGAHIT-group-3.94	1126476	66.65	1.69014e+06	35.99	d__Bacteria;p__Patescibacteria;c__ABY1;o__UBA2196;f__GWA2-42-15;g__GCA-002787375;s__	Patescibacteria
KR11_N3.mb.8	584227	61.34	952440	36	d__Bacteria;p__Patescibacteria;c__Paceibacteria;o__Paceibacterales;f__PEYH01;g__JAHIEL01;s__JAHIEL01 sp018901715	Patescibacteria
KR13_N2.mb.40	2234222	70.25	3.18039e+06	36.01	d__Bacteria;p__Omnitrophota;c__Koll11;o__UBA10015;f__Kpj58rc;g__UBA12451;s__UBA12451 sp018812705	Omnitrophota
OS_PC_MetaG.mb.59	866103	81.78	1.05906e+06	36.04	d__Archaea;p__Aenigmatarchaeota;c__Aenigmatarchaeia;o__QMZP01;f__QMZP01;g__JAHIRU01;s__JAHIRU01 sp018818465	Aenigmatarchaeota
KR13_N2.mb.10	611002	60.15	1.0158e+06	36.05	d__Bacteria;p__Patescibacteria;c__Paceibacteria;o__Portnoybacterales_A;f__RBG-13-40-8-A;g__JAHILA01;s__JAHILA01 sp018897295	Patescibacteria
MM_PC_MetaG.mb.168	649148	72.18	899346	36.06	d__Bacteria;p__Patescibacteria;c__Dojkabacteria;o__SC72;f__SC72;g__UBA12078;s__UBA12078 sp018818345	Patescibacteria
Modern_marine.mb.324	2694147	89.43	3.01258e+06	36.06	d__Bacteria;p__Omnitrophota;c__Koll11;o__UBA10015;f__Kpj58rc;g__UBA12451;s__UBA12451 sp018812705	Omnitrophota
MEGAHIT-group-1.975	608679	50.29	1.21034e+06	36.07	d__Bacteria;p__Patescibacteria;c__Microgenomatia;o__PFEM01;f__JAHIFH01;g__;s__	Patescibacteria
Modern_marine_rock_biofilm.mb.55	2507095	98.78	2.53806e+06	36.07	d__Bacteria;p__Campylobacterota;c__Campylobacteria;o__Campylobacterales;f__Sulfurimonadaceae;g__Sulfurimonas;s__Sulfurimonas sp018822665	Campylobacterota
Undefined_mixed_planktonic.mb.65	750710	75.86	989599	36.07	d__Bacteria;p__Patescibacteria;c__ABY1;o__BM507;f__GWC2-42-12;g__JACPHD01;s__JACPHD01 sp018827685	Patescibacteria
MEGAHIT-group-1.319	862238	71.78	1.20122e+06	36.09	d__Bacteria;p__Patescibacteria;c__ABY1;o__UBA1558;f__UBA1558;g__UBA1558;s__	Patescibacteria
OS_PC_MetaG.mb.102	706533	69.63	1.0147e+06	36.1	d__Archaea;p__Nanoarchaeota;c__Nanoarchaeia;o__SCGC-AAA011-G17;f__GW2011-AR20;g__JAHJQH01;s__JAHJQH01 sp018819375	Nanoarchaeota
KR13_S3.mb.135	592710	60.15	985387	36.11	d__Bacteria;p__Patescibacteria;c__Paceibacteria;o__Portnoybacterales_A;f__RBG-13-40-8-A;g__JAHILA01;s__JAHILA01 sp018897295	Patescibacteria
Modern_marine_glass_biofilm.mb.114	2531931	85.75	2.95269e+06	36.12	d__Bacteria;p__Omnitrophota;c__Koll11;o__UBA10015;f__Kpj58rc;g__UBA12451;s__UBA12451 sp018812705	Omnitrophota
SAG.0316G10.S22	3052041	68.74	4.43998e+06	36.16	d__Bacteria;p__Bacteroidota;c__Bacteroidia;o__Bacteroidales;f__GCA-2711565;g__GCA-002840985;s__	Bacteroidota
Modern_marine_glass_biofilm.mb.104	2529354	98.37	2.57127e+06	36.17	d__Bacteria;p__Campylobacterota;c__Campylobacteria;o__Campylobacterales;f__Sulfurimonadaceae;g__Sulfurimonas;s__Sulfurimonas sp018822665	Campylobacterota
MEGAHIT-group-3.35	1010473	72.43	1.3951e+06	36.18	d__Archaea;p__Aenigmatarchaeota;c__Aenigmatarchaeia;o__QMZP01;f__QMZP01;g__;s__	Aenigmatarchaeota
Modern_marine_rock_biofilm.mb.109	588140	72.78	808107	36.21	d__Bacteria;p__Patescibacteria;c__Paceibacteria;o__UBA9983_A;f__UBA9973;g__UBA9973;s__UBA9973 sp018813625	Patescibacteria
KR13_N1.mb.69	880647	66.8	1.31833e+06	36.24	d__Bacteria;p__Patescibacteria;c__Paceibacteria;o__Paceibacterales;f__Staskawiczbacteraceae;g__JAHIOM01;s__JAHIOM01 sp018895235	Patescibacteria
MM_PC_MetaG.mb.171	2032329	86.38	2.35278e+06	36.26	d__Bacteria;p__Omnitrophota;c__Koll11;o__4484-171;f__4484-171;g__JAHISK01;s__JAHISK01 sp018818105	Omnitrophota
KR13_S3.mb.134	837229	65.81	1.27219e+06	36.27	d__Bacteria;p__Patescibacteria;c__Paceibacteria;o__Paceibacterales;f__Staskawiczbacteraceae;g__JAHIOM01;s__JAHIOM01 sp018895235	Patescibacteria
KR46_Ju.mb.15	2135156	100	2135156	36.3	d__Archaea;p__Methanobacteriota;c__Methanobacteria;o__Methanobacteriales;f__Methanobacteriaceae;g__UBA588;s__UBA588 sp019084405	Methanobacteriota
Modern_marine_glass_biofilm.mb.56	1309726	82.02	1.59684e+06	36.3	d__Bacteria;p__Patescibacteria;c__ABY1;o__Magasanikbacterales;f__UBA922;g__JAHJIX01;s__JAHJIX01 sp018823045	Patescibacteria
OS_PC_MetaG.mb.152	598022	62.47	957295	36.31	d__Archaea;p__Nanoarchaeota;c__Nanoarchaeia;o__Pacearchaeales;f__GW2011-AR1;g__ASMP01;s__ASMP01 sp018830905	Nanoarchaeota
UML_B.mb.8	791373	63.37	1.24881e+06	36.31	d__Bacteria;p__Patescibacteria;c__ABY1;o__BM507;f__GWC2-42-12;g__JACPHD01;s__JACPHD01 sp018827685	Patescibacteria
KR11_S3.mb.1	933597	64.49	1.44766e+06	36.34	d__Archaea;p__Nanoarchaeota;c__Nanoarchaeia;o__Pacearchaeales;f__GW2011-AR1;g__JAHIEM01;s__JAHIEM01 sp018901625	Nanoarchaeota
KR13_N2.mb.74	805935	65.81	1.22464e+06	36.36	d__Bacteria;p__Patescibacteria;c__Paceibacteria;o__Paceibacterales;f__Staskawiczbacteraceae;g__JAHIOM01;s__JAHIOM01 sp018895235	Patescibacteria
MEGAHIT-group-0.684	877429	57.37	1.52942e+06	36.36	d__Bacteria;p__Patescibacteria;c__ABY1;o__;f__;g__;s__	Patescibacteria
MEGAHIT-group-1.580	4474262	100	4474262	36.36	d__Bacteria;p__Bacteroidota;c__Ignavibacteria;o__Ignavibacteriales;f__Melioribacteraceae;g__JAHJTX01;s__JAHJTX01 sp018829545	Bacteroidota
Modern_marine_rock_biofilm.mb.53	4359696	98.88	4.40908e+06	36.36	d__Bacteria;p__Bacteroidota;c__Ignavibacteria;o__Ignavibacteriales;f__Melioribacteraceae;g__JAHJTX01;s__JAHJTX01 sp018829545	Bacteroidota
Modern_marine.mb.286	4451033	97.37	4.57126e+06	36.38	d__Bacteria;p__Bacteroidota;c__Ignavibacteria;o__Ignavibacteriales;f__Melioribacteraceae;g__JAHJTX01;s__JAHJTX01 sp018829545	Bacteroidota
MEGAHIT-group-1.880	1737177	80.03	2.17066e+06	36.39	d__Bacteria;p__Omnitrophota;c__Koll11;o__4484-171;f__4484-171;g__JAHISK01;s__JAHISK01 sp018818105	Omnitrophota
MEGAHIT-group-3.143	886861	69	1.28531e+06	36.41	d__Bacteria;p__Patescibacteria;c__Microgenomatia;o__UBA1400;f__PJMF01;g__JABBGTR01;s__JABBGTR01 sp018813375	Patescibacteria
2757320390	1881910	51	3.69002e+06	36.42	d__Bacteria;p__JACRDZ01;c__;o__;f__;g__;s__	JACRDZ01
2756170439	1605577	81.33	1.97415e+06	36.45	d__Bacteria;p__Firmicutes;c__Bacilli;o__Izemoplasmatales;f__UBA5603;g__JAHIVB01;s__JAHIVB01 sp018816905	Firmicutes
Modern_marine_glass_biofilm.mb.7	1045381	61.25	1.70674e+06	36.46	d__Bacteria;p__Patescibacteria;c__Microgenomatia;o__UBA1400;f__PJMF01;g__JABBGTR01;s__JABBGTR01 sp018813375	Patescibacteria
MEGAHIT-group-2.65	1053150	59.87	1.75906e+06	36.48	d__Bacteria;p__Patescibacteria;c__Microgenomatia;o__UBA1400;f__CG1-02-47-37;g__;s__	Patescibacteria
MEGAHIT-group-2.88	4375483	97.21	4.50106e+06	36.49	d__Bacteria;p__Bacteroidota;c__Ignavibacteria;o__Ignavibacteriales;f__Melioribacteraceae;g__JAHJTX01;s__JAHJTX01 sp018829545	Bacteroidota
MEGAHIT-group-1.587	1264911	81.54	1.55128e+06	36.5	d__Archaea;p__Micrarchaeota;c__Micrarchaeia;o__Anstonellales;f__Bilamarchaeaceae;g__Bilamarchaeum;s__	Micrarchaeota
MEGAHIT-group-1.819	629266	72.7	865565	36.51	d__Bacteria;p__Patescibacteria;c__Paceibacteria;o__UBA9983_A;f__UBA12079;g__JAHITU01;s__	Patescibacteria
Modern_marine.mb.244	847897	73.41	1.15502e+06	36.52	d__Bacteria;p__Patescibacteria;c__ABY1;o__Magasanikbacterales;f__UBA922;g__JAHJGG01;s__JAHJGG01 sp018824545	Patescibacteria
MEGAHIT-group-0.217	938403	58.05	1.61654e+06	36.53	d__Bacteria;p__Patescibacteria;c__ABY1;o__CAIXNZ01;f__;g__;s__	Patescibacteria
MEGAHIT-group-0.642	1056433	58.91	1.7933e+06	36.53	d__Bacteria;p__Patescibacteria;c__Microgenomatia;o__JACOXO01;f__;g__;s__	Patescibacteria
OS_PC_MetaG.mb.2	2867677	78.03	3.6751e+06	36.53	d__Bacteria;p__Bacteroidota;c__Ignavibacteria;o__Ch128b;f__Ch128b;g__JAHJVF01;s__JAHJVF01 sp018828505	Bacteroidota
OS_PC_MetaG.mb.71	4105780	98.88	4.15229e+06	36.53	d__Bacteria;p__Bacteroidota;c__Ignavibacteria;o__Ignavibacteriales;f__Melioribacteraceae;g__JAHJTX01;s__JAHJTX01 sp018829545	Bacteroidota
MEGAHIT-group-1.613	1702242	85.3	1.99559e+06	36.54	d__Bacteria;p__Omnitrophota;c__Koll11;o__4484-171;f__4484-171;g__;s__	Omnitrophota
OS_PC_MetaG.mb.1	1035212	72.61	1.42572e+06	36.54	d__Bacteria;p__Patescibacteria;c__ABY1;o__UBA1558;f__GWA2-36-10;g__XYD1-37-29;s__XYD1-37-29 sp018819405	Patescibacteria
MEGAHIT-group-1.804	598401	59.3	1.00911e+06	36.56	d__Bacteria;p__Patescibacteria;c__Paceibacteria;o__Portnoybacterales_A;f__;g__;s__	Patescibacteria
Modern_marine_glass_biofilm.mb.63	908306	69.6	1.30504e+06	36.57	d__Bacteria;p__Patescibacteria;c__ABY1;o__Magasanikbacterales;f__UBA922;g__JAHJGG01;s__JAHJGG01 sp018824545	Patescibacteria
2757320330	1115882	54.67	2.04112e+06	36.59	d__Bacteria;p__Firmicutes;c__Bacilli;o__Izemoplasmatales;f__UBA5603;g__JAHIVB01;s__JAHIVB01 sp018816905	Firmicutes
MEGAHIT-group-0.681	773100	76.1	1.0159e+06	36.6	d__Bacteria;p__Patescibacteria;c__ABY1;o__Magasanikbacterales;f__UBA922;g__1-14-0-20-39-34;s__	Patescibacteria
3300021826	2963052	62.93	4.70849e+06	36.64	d__Bacteria;p__Bacteroidota;c__Ignavibacteria;o__Ch128b;f__Ch128b;g__JAHJVF01;s__JAHJVF01 sp018828505	Bacteroidota
MM_PC_MetaG.mb.200	1030590	62.05	1.6609e+06	36.64	d__Bacteria;p__Patescibacteria;c__Microgenomatia;o__UBA1400;f__CG1-02-47-37;g__;s__	Patescibacteria
3300022122	2267191	65.61	3.45556e+06	36.67	d__Bacteria;p__JACRDZ01;c__;o__;f__;g__;s__	JACRDZ01
KR13_S3.mb.42	2178231	77.96	2.79404e+06	36.68	d__Bacteria;p__Delongbacteria;c__UBA4055;o__UBA4055;f__UBA4055;g__UBA12480;s__	Delongbacteria
KR46_S_MetaG.mb.10	1945734	93.6	2.07878e+06	36.73	d__Archaea;p__Methanobacteriota;c__Methanobacteria;o__Methanobacteriales;f__Methanobacteriaceae;g__UBA588;s__UBA588 sp019084405	Methanobacteriota
OS_PC_MetaG.mb.50	1586373	69.67	2.27698e+06	36.74	d__Bacteria;p__Elusimicrobiota;c__Elusimicrobia;o__Elusimicrobiales;f__UBA9959;g__;s__	Elusimicrobiota
MM_PC_MetaG.mb.55	1081320	69.44	1.5572e+06	36.76	d__Bacteria;p__Patescibacteria;c__Microgenomatia;o__Daviesbacterales;f__UBA10151;g__UBA10151;s__UBA10151 sp018816815	Patescibacteria
MEGAHIT-group-1.583	1160370	90.65	1.28006e+06	36.78	d__Archaea;p__Iainarchaeota;c__Iainarchaeia;o__Iainarchaeales;f__1-14-0-10-31-34;g__;s__	Iainarchaeota
Modern_marine.mb.272	1134104	64.96	1.74585e+06	36.8	d__Bacteria;p__Patescibacteria;c__Microgenomatia;o__UBA1400;f__PJMF01;g__JABBGTR01;s__JABBGTR01 sp018813375	Patescibacteria
MM_PC_MetaG.mb.47	1023301	73.8	1.38659e+06	36.81	d__Bacteria;p__Patescibacteria;c__Paceibacteria;o__UBA9983_A;f__UBA9973;g__UBA9973;s__UBA9973 sp018816985	Patescibacteria
OSL_B.mb.4	3904059	90.15	4.33063e+06	36.82	d__Bacteria;p__Bacteroidota;c__Ignavibacteria;o__Ch128b;f__Ch128b;g__JAHJVF01;s__JAHJVF01 sp018828505	Bacteroidota
3300022142	3739073	74.12	5.04462e+06	36.85	d__Bacteria;p__Bacteroidota;c__Bacteroidia;o__Bacteroidales;f__Prolixibacteraceae;g__JABMQB01;s__	Bacteroidota
KR13_N2.mb.46	1399097	67.07	2.08603e+06	36.86	d__Bacteria;p__Patescibacteria;c__Paceibacteria;o__Portnoybacterales;f__JAHIHE01;g__JAHIHE01;s__JAHIHE01 sp018896765	Patescibacteria
MEGAHIT-group-1.552	1235558	85.06	1.45257e+06	36.87	d__Bacteria;p__CAIJMQ01;c__CAIJMQ01;o__CAIJMQ01;f__CAIJMQ01;g__CAIJMQ01;s__CAIJMQ01 sp018812925	CAIJMQ01
MM_PC_MetaG.mb.157	715885	62.1	1.15279e+06	36.88	d__Archaea;p__Iainarchaeota;c__Iainarchaeia;o__Iainarchaeales;f__1-14-0-10-31-34;g__;s__	Iainarchaeota
Modern_marine_rock_biofilm.mb.75	1354103	89.96	1.50523e+06	36.88	d__Bacteria;p__CAIJMQ01;c__CAIJMQ01;o__CAIJMQ01;f__CAIJMQ01;g__CAIJMQ01;s__CAIJMQ01 sp018812925	CAIJMQ01
KR46_M_MetaG.mb.8	1073227	58.76	1.82646e+06	36.89	d__Archaea;p__Methanobacteriota;c__Methanobacteria;o__Methanobacteriales;f__Methanobacteriaceae;g__UBA588;s__UBA588 sp019084405	Methanobacteriota
MEGAHIT-group-1.996	972871	58.09	1.67477e+06	36.9	d__Bacteria;p__Patescibacteria;c__Microgenomatia;o__UBA1400;f__CG1-02-47-37;g__;s__	Patescibacteria
2757320328	1159385	80.27	1.44436e+06	36.92	d__Bacteria;p__CAIJMQ01;c__CAIJMQ01;o__CAIJMQ01;f__CAIJMQ01;g__CAIJMQ01;s__CAIJMQ01 sp018812925	CAIJMQ01
Modern_marine.mb.60	511353	53.46	956515	36.92	d__Bacteria;p__Patescibacteria;c__Paceibacteria;o__Paceibacterales;f__RBG-13-36-15;g__;s__	Patescibacteria
MEGAHIT-group-0.391	1241792	60.36	2.05731e+06	36.94	d__Bacteria;p__Patescibacteria;c__Paceibacteria;o__Portnoybacterales;f__JAHIHE01;g__JAHIHE01;s__JAHIHE01 sp018896765	Patescibacteria
MM_PC_MetaG.mb.228	3081164	95.16	3.23788e+06	36.94	d__Bacteria;p__Omnitrophota;c__Koll11;o__B26-G9;f__B26-G9;g__JAHITE01;s__JAHITE01 sp018817165	Omnitrophota
MEGAHIT-group-0.262	670500	63.48	1.05624e+06	36.95	d__Bacteria;p__Patescibacteria;c__Paceibacteria;o__;f__;g__;s__	Patescibacteria
MM_PC_MetaG.mb.19	3955776	84.36	4.68916e+06	36.95	d__Bacteria;p__Bacteroidota;c__Ignavibacteria;o__Ignavibacteriales;f__Melioribacteraceae;g__JAHISV01;s__JAHISV01 sp018818065	Bacteroidota
Modern_marine.mb.132	1501119	80.15	1.87289e+06	37	d__Bacteria;p__Proteobacteria;c__Gammaproteobacteria;o__UBA9339;f__UBA9339;g__UBA9339;s__UBA9339 sp018814965	Proteobacteria
MM_PW_MetaG.mb.36	2802379	70.69	3.96432e+06	37.02	d__Bacteria;p__Firmicutes;c__Bacilli;o__Bacillales_A;f__Planococcaceae;g__Paenisporosarcina;s__Paenisporosarcina sp018816185	Firmicutes
MEGAHIT-group-0.214	5022015	100	5022015	37.03	d__Bacteria;p__Bacteroidota;c__Ignavibacteria;o__Ignavibacteriales;f__Melioribacteraceae;g__XYB12-FULL-38-5;s__	Bacteroidota
UML_A.mb.15	864750	69.31	1.24766e+06	37.05	d__Bacteria;p__Patescibacteria;c__ABY1;o__BM507;f__GWC2-42-12;g__JACPHD01;s__JACPHD01 sp018827685	Patescibacteria
MEGAHIT-group-0.10	511478	69.45	736469	37.07	d__Bacteria;p__Patescibacteria;c__Paceibacteria;o__UBA9983_A;f__UBA9973;g__UBA9973;s__	Patescibacteria
KR13_N2.mb.1	1008873	66.75	1.51142e+06	37.08	d__Bacteria;p__Patescibacteria;c__Paceibacteria;o__Paceibacterales;f__JAHIOY01;g__JAHIOY01;s__JAHIOY01 sp018894495	Patescibacteria
MEGAHIT-group-3.54	549049	64.72	848345	37.09	d__Archaea;p__Nanoarchaeota;c__Nanoarchaeia;o__Pacearchaeales;f__GW2011-AR1;g__ASMP01;s__ASMP01 sp018821425	Nanoarchaeota
2756170327	4352792	82.96	5.24686e+06	37.11	d__Bacteria;p__Bacteroidota;c__Ignavibacteria;o__Ignavibacteriales;f__Melioribacteraceae;g__JAHISV01;s__JAHISV01 sp018818065	Bacteroidota
Old_saline.mb.30	613446	67.99	902259	37.11	d__Archaea;p__Nanoarchaeota;c__Nanoarchaeia;o__Pacearchaeales;f__GW2011-AR1;g__ASMP01;s__ASMP01 sp018821425	Nanoarchaeota
Modern_marine.mb.142	1034134	77.59	1.33282e+06	37.12	d__Bacteria;p__Patescibacteria;c__Gracilibacteria;o__UM-FILTER-43-11;f__UM-FILTER-43-11;g__JAHIYT01;s__JAHIYT01 sp018814945	Patescibacteria
MEGAHIT-group-3.28	924098	54.42	1.69809e+06	37.13	d__Bacteria;p__Patescibacteria;c__Paceibacteria;o__Paceibacterales;f__Staskawiczbacteraceae;g__;s__	Patescibacteria
KR11_0.1_MetaG.mb.62	2483974	100	2483974	37.14	d__Bacteria;p__Campylobacterota;c__Campylobacteria;o__Campylobacterales;f__Sulfurimonadaceae;g__Sulfurimonas;s__Sulfurimonas sp013791885	Campylobacterota
MEGAHIT-group-0.551	729340	56.93	1.28112e+06	37.15	d__Bacteria;p__Patescibacteria;c__Paceibacteria;o__Paceibacterales;f__CG1-02-41-26;g__DTQG01;s__	Patescibacteria
2754412900	4100722	72.9	5.62513e+06	37.16	d__Bacteria;p__Bacteroidota;c__Ignavibacteria;o__Ignavibacteriales;f__Melioribacteraceae;g__JAHISV01;s__JAHISV01 sp018818065	Bacteroidota
MEGAHIT-group-0.853	700467	54.95	1.27474e+06	37.16	d__Bacteria;p__Patescibacteria;c__Paceibacteria;o__Paceibacterales;f__CG1-02-41-26;g__DTQG01;s__	Patescibacteria
MM_PC_MetaG.mb.226	1424653	92.05	1.54769e+06	37.16	d__Bacteria;p__CAIJMQ01;c__CAIJMQ01;o__CAIJMQ01;f__CAIJMQ01;g__CAIJMQ01;s__CAIJMQ01 sp018812925	CAIJMQ01
MEGAHIT-group-1.764	2119234	90.5	2.3417e+06	37.17	d__Bacteria;p__Omnitrophota;c__Koll11;o__GIF10;f__UBA6249;g__;s__	Omnitrophota
MM_PC_MetaG.mb.222	871944	74.75	1.16648e+06	37.17	d__Bacteria;p__Patescibacteria;c__ABY1;o__Veblenbacterales;f__UBA10138;g__JAHITT01;s__JAHITT01 sp018817715	Patescibacteria
KR13_S3.mb.83	1451809	68.06	2.13313e+06	37.19	d__Bacteria;p__Patescibacteria;c__Paceibacteria;o__Portnoybacterales;f__JAHIHE01;g__JAHIHE01;s__JAHIHE01 sp018896765	Patescibacteria
KR11_0.1_MetaG.mb.28	1194955	68.38	1.74752e+06	37.2	d__Bacteria;p__Patescibacteria;c__Paceibacteria;o__Portnoybacterales;f__JAHIHE01;g__JAHIHE01;s__JAHIHE01 sp018896765	Patescibacteria
MEGAHIT-group-2.95	2480170	100	2480170	37.2	d__Bacteria;p__Campylobacterota;c__Campylobacteria;o__Campylobacterales;f__Sulfurimonadaceae;g__Sulfurimonas;s__Sulfurimonas sp013791885	Campylobacterota
Old_saline_glass_biofilm.mb.12	2538993	100	2538993	37.2	d__Bacteria;p__Campylobacterota;c__Campylobacteria;o__Campylobacterales;f__Sulfurimonadaceae;g__Sulfurimonas;s__Sulfurimonas sp013791885	Campylobacterota
Old_saline_planktonic.mb.85	627409	67.06	935593	37.21	d__Archaea;p__Nanoarchaeota;c__Nanoarchaeia;o__Pacearchaeales;f__GW2011-AR1;g__ASMP01;s__ASMP01 sp018821425	Nanoarchaeota
Old_saline_rock_biofilm.mb.18	2539631	100	2539631	37.21	d__Bacteria;p__Campylobacterota;c__Campylobacteria;o__Campylobacterales;f__Sulfurimonadaceae;g__Sulfurimonas;s__Sulfurimonas sp013791885	Campylobacterota
KR13_S3.mb.32	1010314	62.07	1.6277e+06	37.22	d__Bacteria;p__Patescibacteria;c__Paceibacteria;o__Paceibacterales;f__JAHIOY01;g__JAHIOY01;s__JAHIOY01 sp018894495	Patescibacteria
MEGAHIT-group-1.240	919545	68.32	1.34594e+06	37.23	d__Bacteria;p__Patescibacteria;c__ABY1;o__BM507;f__UBA12075;g__;s__	Patescibacteria
MEGAHIT-group-0.51	960017	79.55	1.20681e+06	37.24	d__Bacteria;p__Patescibacteria;c__Paceibacteria;o__Moranbacterales;f__SCTJ01;g__;s__	Patescibacteria
Modern_marine.mb.322	1151291	63.01	1.82716e+06	37.28	d__Archaea;p__Nanoarchaeota;c__Nanoarchaeia;o__Pacearchaeales;f__GW2011-AR1;g__UBA73;s__UBA73 sp018817405	Nanoarchaeota
Old_saline.mb.23	2556304	100	2556304	37.28	d__Bacteria;p__Campylobacterota;c__Campylobacteria;o__Campylobacterales;f__Sulfurimonadaceae;g__Sulfurimonas;s__Sulfurimonas sp013791885	Campylobacterota
MEGAHIT-group-0.649	1086435	77.05	1.41004e+06	37.3	d__Bacteria;p__Dependentiae;c__Babeliae;o__Babeliales;f__RVW-14;g__;s__	Dependentiae
MEGAHIT-group-1.947	1002554	68.81	1.45699e+06	37.3	d__Bacteria;p__Patescibacteria;c__ABY1;o__Magasanikbacterales;f__GWA2-37-8;g__SCQK01;s__	Patescibacteria
MM_PC_MetaG.mb.229	1069192	66.51	1.60757e+06	37.3	d__Archaea;p__Nanoarchaeota;c__Nanoarchaeia;o__Pacearchaeales;f__GW2011-AR1;g__UBA73;s__UBA73 sp018817405	Nanoarchaeota
MM_PC_MetaG.mb.5	1671691	96	1.74134e+06	37.3	d__Bacteria;p__Firmicutes;c__Bacilli;o__Izemoplasmatales;f__UBA5603;g__JAHIVB01;s__JAHIVB01 sp018816905	Firmicutes
MEGAHIT-group-1.1042	1519359	86.45	1.7575e+06	37.31	d__Bacteria;p__Dependentiae;c__Babeliae;o__Babeliales;f__RVW-14;g__;s__	Dependentiae
KR11_N2.mb.8	2417994	98.37	2.45806e+06	37.32	d__Bacteria;p__Campylobacterota;c__Campylobacteria;o__Campylobacterales;f__Sulfurimonadaceae;g__Sulfurimonas;s__Sulfurimonas sp013791885	Campylobacterota
Modern_marine_glass_biofilm.mb.11	1007616	52.8	1.90836e+06	37.32	d__Archaea;p__Nanoarchaeota;c__Nanoarchaeia;o__Pacearchaeales;f__GW2011-AR1;g__UBA73;s__UBA73 sp018817405	Nanoarchaeota
Modern_marine.mb.319	1470419	93.13	1.57889e+06	37.33	d__Bacteria;p__CAIJMQ01;c__CAIJMQ01;o__CAIJMQ01;f__CAIJMQ01;g__CAIJMQ01;s__CAIJMQ01 sp018812925	CAIJMQ01
Modern_marine_glass_biofilm.mb.66	1474250	92.05	1.60158e+06	37.33	d__Bacteria;p__CAIJMQ01;c__CAIJMQ01;o__CAIJMQ01;f__CAIJMQ01;g__CAIJMQ01;s__CAIJMQ01 sp018812925	CAIJMQ01
MEGAHIT-group-0.545	1563791	76.74	2.03778e+06	37.36	d__Bacteria;p__Elusimicrobiota;c__UBA8919;o__UBA8919;f__UBA8919;g__;s__	Elusimicrobiota
MEGAHIT-group-1.550	751492	65.36	1.14977e+06	37.37	d__Bacteria;p__Patescibacteria;c__Dojkabacteria;o__SC72;f__;g__;s__	Patescibacteria
OS_PC_MetaG.mb.77	545105	61.81	881904	37.37	d__Archaea;p__Nanoarchaeota;c__Nanoarchaeia;o__Pacearchaeales;f__GW2011-AR1;g__ASMP01;s__ASMP01 sp018829425	Nanoarchaeota
MEGAHIT-group-0.97	994965	58.72	1.69442e+06	37.38	d__Archaea;p__Nanoarchaeota;c__Nanoarchaeia;o__Woesearchaeales;f__GW2011-AR9;g__JACRPH01;s__	Nanoarchaeota
KR11_S3.mb.52	1116753	55.03	2.02935e+06	37.4	d__Bacteria;p__Patescibacteria;c__Paceibacteria;o__Portnoybacterales;f__JAHIHE01;g__JAHIHE01;s__JAHIHE01 sp018896765	Patescibacteria
MEGAHIT-group-1.660	859335	82.71	1.03897e+06	37.41	d__Archaea;p__Aenigmatarchaeota;c__Aenigmatarchaeia;o__QMZP01;f__QMZP01;g__JAHIRU01;s__	Aenigmatarchaeota
KR11_N3.mb.29	2394520	100	2394520	37.44	d__Bacteria;p__Campylobacterota;c__Campylobacteria;o__Campylobacterales;f__Sulfurimonadaceae;g__Sulfurimonas;s__Sulfurimonas sp013791885	Campylobacterota
MEGAHIT-group-1.298	1439907	81.96	1.75684e+06	37.44	d__Bacteria;p__RUG730;c__RUG730;o__;f__;g__;s__	RUG730
MEGAHIT-group-1.415	1219693	66.67	1.82945e+06	37.45	d__Bacteria;p__Omnitrophota;c__Koll11;o__JABMRG01;f__JABMRG01;g__;s__	Omnitrophota
KR13_N2.mb.80	919124	57.62	1.59515e+06	37.49	d__Bacteria;p__Patescibacteria;c__ABY1;o__BM507;f__VMTK01;g__VMTK01;s__VMTK01 sp013791585	Patescibacteria
MEGAHIT-group-1.972	2372093	89.89	2.63888e+06	37.5	d__Bacteria;p__Elusimicrobiota;c__;o__;f__;g__;s__	Elusimicrobiota
KR11_S3.mb.38	1304069	70.3	1.85501e+06	37.54	d__Bacteria;p__Patescibacteria;c__ABY1;o__BM507;f__VMTK01;g__VMTK01;s__VMTK01 sp013791585	Patescibacteria
KR13_S3.mb.89	1012338	60.1	1.68442e+06	37.54	d__Bacteria;p__Patescibacteria;c__ABY1;o__BM507;f__VMTK01;g__VMTK01;s__VMTK01 sp013791585	Patescibacteria
2756170323	1037869	52.91	1.96157e+06	37.56	d__Bacteria;p__Dependentiae;c__Babeliae;o__Babeliales;f__RVW-14;g__;s__	Dependentiae
KR11_Ju.mb.5	1297866	66.34	1.95639e+06	37.56	d__Bacteria;p__Patescibacteria;c__ABY1;o__BM507;f__VMTK01;g__VMTK01;s__VMTK01 sp013791585	Patescibacteria
MEGAHIT-group-1.582	1012691	61.39	1.6496e+06	37.57	d__Bacteria;p__Patescibacteria;c__ABY1;o__UM-FILTER-42-10;f__UM-FILTER-42-10;g__JAHJEX01;s__JAHJEX01 sp018825385	Patescibacteria
KR11_S3.mb.22	2250723	95.86	2.34793e+06	37.6	d__Bacteria;p__Campylobacterota;c__Campylobacteria;o__Campylobacterales;f__Sulfurimonadaceae;g__Sulfurimonas;s__Sulfurimonas sp013791885	Campylobacterota
MEGAHIT-group-0.183	5581773	95.53	5.84295e+06	37.61	d__Bacteria;p__Bacteroidota;c__Ignavibacteria;o__Ignavibacteriales;f__Melioribacteraceae;g__;s__	Bacteroidota
Modern_marine.mb.20	1385389	82.02	1.68909e+06	37.61	d__Bacteria;p__Patescibacteria;c__ABY1;o__Magasanikbacterales;f__UBA922;g__JAHJIX01;s__JAHJIX01 sp018823045	Patescibacteria
MEGAHIT-group-0.739	772429	70.64	1.09347e+06	37.62	d__Archaea;p__Nanoarchaeota;c__Nanoarchaeia;o__Pacearchaeales;f__GW2011-AR1;g__JAGVXH01;s__	Nanoarchaeota
MEGAHIT-group-1.534	2624973	91.01	2.88427e+06	37.63	d__Bacteria;p__UBA9089;c__CG2-30-40-21;o__CG2-30-40-21;f__SBAY01;g__SBAY01;s__	UBA9089
MM_PC_MetaG.mb.2	2640833	93.01	2.8393e+06	37.65	d__Bacteria;p__Omnitrophota;c__Koll11;o__B26-G9;f__B26-G9;g__JAHITE01;s__JAHITE01 sp018817585	Omnitrophota
Undefined_mixed_planktonic.mb.1	561353	76.85	730453	37.65	d__Bacteria;p__Patescibacteria;c__Paceibacteria;o__UBA9983;f__UBA9983;g__JAHIER01;s__JAHIER01 sp018827845	Patescibacteria
KR11_N3.mb.42	1322025	70.3	1.88055e+06	37.66	d__Bacteria;p__Patescibacteria;c__ABY1;o__BM507;f__VMTK01;g__VMTK01;s__VMTK01 sp013791585	Patescibacteria
KR13_Ju.mb.16	1112356	62.25	1.78692e+06	37.66	d__Archaea;p__Thermoplasmatota;c__Thermoplasmata;o__;f__;g__;s__	Thermoplasmatota
KR11_0.1_MetaG.mb.110	1298127	70.3	1.84655e+06	37.68	d__Bacteria;p__Patescibacteria;c__ABY1;o__BM507;f__VMTK01;g__VMTK01;s__VMTK01 sp013791585	Patescibacteria
UML_A.mb.14	558660	75.55	739457	37.72	d__Bacteria;p__Patescibacteria;c__Paceibacteria;o__UBA9983;f__UBA9983;g__JAHIER01;s__JAHIER01 sp018827845	Patescibacteria
Modern_marine.mb.116	2338097	84.58	2.76436e+06	37.73	d__Archaea;p__Nanoarchaeota;c__Nanoarchaeia;o__Woesearchaeales;f__GW2011-AR15;g__JAHIYL01;s__JAHIYL01 sp018815145	Nanoarchaeota
OS_PC_MetaG.mb.63	972404	55.94	1.7383e+06	37.74	d__Bacteria;p__Omnitrophota;c__Koll11;o__4484-171;f__4484-171;g__JAHJHM01;s__JAHJHM01 sp018823915	Omnitrophota
MEGAHIT-group-3.8	1886577	73.23	2.57624e+06	37.75	d__Bacteria;p__Omnitrophota;c__Koll11;o__4484-171;f__4484-171;g__JAHJHM01;s__JAHJHM01 sp018823915	Omnitrophota
2756170445	1162462	56.39	2.06147e+06	37.77	d__Bacteria;p__Omnitrophota;c__Koll11;o__4484-171;f__4484-171;g__JAHJHM01;s__JAHJHM01 sp018823915	Omnitrophota
MEGAHIT-group-3.115	613983	51.25	1.19802e+06	37.77	d__Bacteria;p__Patescibacteria;c__Paceibacteria;o__UBA9983;f__Tagabacteraceae;g__JAHISW01;s__	Patescibacteria
Modern_marine.mb.318	1268415	93.22	1.36067e+06	37.78	d__Archaea;p__Micrarchaeota;c__Micrarchaeia;o__Anstonellales;f__Bilamarchaeaceae;g__Bilamarchaeum;s__Bilamarchaeum sp018812715	Micrarchaeota
OSL_A.mb.24	582851	66.59	875283	37.79	d__Archaea;p__Nanoarchaeota;c__Nanoarchaeia;o__Pacearchaeales;f__GW2011-AR1;g__ASMP01;s__ASMP01 sp018821425	Nanoarchaeota
MEGAHIT-group-0.75	765188	63.86	1.19823e+06	37.81	d__Bacteria;p__Patescibacteria;c__ABY1;o__JAACEG01;f__;g__;s__	Patescibacteria
MEGAHIT-group-1.262	926277	57.8	1.60256e+06	37.82	d__Bacteria;p__Patescibacteria;c__ABY1;o__UBA9629;f__UBA9629;g__;s__	Patescibacteria
MEGAHIT-group-1.887	882668	73.83	1.19554e+06	37.82	d__Archaea;p__Nanoarchaeota;c__Nanoarchaeia;o__SCGC-AAA011-G17;f__GW2011-AR17;g__;s__	Nanoarchaeota
MEGAHIT-group-1.892	4601638	82.67	5.56627e+06	37.82	d__Bacteria;p__Bacteroidota;c__Bacteroidia;o__Flavobacteriales;f__NORP154;g__;s__	Bacteroidota
KR13_Ju.mb.28	584295	54.15	1.07903e+06	37.83	d__Bacteria;p__Patescibacteria;c__Paceibacteria;o__Paceibacterales;f__Staskawiczbacteraceae;g__JAHIOM01;s__JAHIOM01 sp018895235	Patescibacteria
MEGAHIT-group-1.185	1009640	68.38	1.47651e+06	37.84	d__Bacteria;p__Patescibacteria;c__ABY1;o__Magasanikbacterales;f__GWA2-37-8;g__SCQK01;s__	Patescibacteria
UML_B.mb.1	531358	73.01	727788	37.85	d__Bacteria;p__Patescibacteria;c__Paceibacteria;o__UBA9983;f__UBA9983;g__JAHIER01;s__JAHIER01 sp018827845	Patescibacteria
MM_PC_MetaG.mb.185	1192100	66.67	1.78806e+06	37.86	d__Archaea;p__Nanoarchaeota;c__Nanoarchaeia;o__Pacearchaeales;f__GW2011-AR1;g__UBA73;s__UBA73 sp018817905	Nanoarchaeota
KR11_0.1_MetaG.mb.97	654511	71.68	913101	37.87	d__Bacteria;p__Patescibacteria;c__Paceibacteria;o__Paceibacterales;f__PEYH01;g__PEYH01;s__PEYH01 sp018900835	Patescibacteria
KR13_S3.mb.92	1181861	71.29	1.65782e+06	37.88	d__Bacteria;p__Patescibacteria;c__ABY1;o__BM507;f__UBA12075;g__JAHILH01;s__JAHILH01 sp018897195	Patescibacteria
KR11_S3.mb.8	533379	56.74	940041	37.89	d__Bacteria;p__Patescibacteria;c__Paceibacteria;o__Paceibacterales;f__PEYH01;g__PEYH01;s__PEYH01 sp018900835	Patescibacteria
KR13_N1.mb.10	1171319	71.29	1.64303e+06	37.9	d__Bacteria;p__Patescibacteria;c__ABY1;o__BM507;f__UBA12075;g__JAHILH01;s__JAHILH01 sp018897195	Patescibacteria
KR13_N2.mb.13	1171162	71.29	1.64281e+06	37.9	d__Bacteria;p__Patescibacteria;c__ABY1;o__BM507;f__UBA12075;g__JAHILH01;s__JAHILH01 sp018897195	Patescibacteria
MEGAHIT-group-0.550	892415	55.12	1.61904e+06	37.9	d__Bacteria;p__Patescibacteria;c__ABY1;o__BM507;f__VMTK01;g__VMTK01;s__	Patescibacteria
MEGAHIT-group-1.781	1387597	84.95	1.63343e+06	37.9	d__Bacteria;p__Omnitrophota;c__Koll11;o__SKK-01;f__SKK-01;g__BS750m-G21;s__	Omnitrophota
KR11_S2_MetaG.mb.11	1279930	70.3	1.82067e+06	37.92	d__Bacteria;p__Patescibacteria;c__ABY1;o__BM507;f__VMTK01;g__VMTK01;s__VMTK01 sp013791585	Patescibacteria
KR11_Ju.mb.2	1450313	55.12	2.63119e+06	37.94	d__Bacteria;p__Patescibacteria;c__Microgenomatia;o__Levybacterales;f__UBA12049;g__JAHIGH01;s__JAHIGH01 sp018900295	Patescibacteria
MEGAHIT-group-3.50	2023981	85.71	2.36143e+06	37.94	d__Bacteria;p__JAHJDO01;c__JAHJDO01;o__JAHJDO01;f__JAHJDO01;g__JAHJDO01;s__	JAHJDO01
KR11_N2.mb.20	1379355	69.8	1.97615e+06	37.95	d__Bacteria;p__Patescibacteria;c__ABY1;o__BM507;f__VMTK01;g__VMTK01;s__VMTK01 sp013791585	Patescibacteria
MEGAHIT-group-2.59	1875204	85.98	2.18098e+06	37.95	d__Archaea;p__Nanoarchaeota;c__Nanoarchaeia;o__Woesearchaeales;f__GW2011-AR15;g__GW2011-AR15;s__	Nanoarchaeota
MM_PC_MetaG.mb.143	1725233	70.43	2.44957e+06	37.96	d__Bacteria;p__Omnitrophota;c__Koll11;o__4484-171;f__4484-171;g__JAHJHM01;s__JAHJHM01 sp018823915	Omnitrophota
KR11_S2_MetaG.mb.5	1573283	66.4	2.3694e+06	37.97	d__Bacteria;p__Patescibacteria;c__Microgenomatia;o__Levybacterales;f__UBA12049;g__JAHIGH01;s__JAHIGH01 sp018900295	Patescibacteria
Modern_marine.mb.174	2023458	86.04	2.35176e+06	37.97	d__Bacteria;p__Omnitrophota;c__Koll11;o__4484-171;f__4484-171;g__JAHJHM01;s__JAHJHM01 sp018823915	Omnitrophota
KR11_N2.mb.17	1568556	58.14	2.69789e+06	37.98	d__Bacteria;p__Patescibacteria;c__Microgenomatia;o__Levybacterales;f__UBA12049;g__JAHIGH01;s__JAHIGH01 sp018900295	Patescibacteria
MEGAHIT-group-1.186	1409165	89.78	1.56958e+06	38	d__Bacteria;p__Omnitrophota;c__Koll11;o__UBA10183;f__UBA10183;g__;s__	Omnitrophota
MML_B.mb.2	1145578	57.27	2.00031e+06	38	d__Bacteria;p__Omnitrophota;c__Koll11;o__4484-171;f__4484-171;g__JAHJHM01;s__JAHJHM01 sp018823915	Omnitrophota
MEGAHIT-group-1.80	826321	62.34	1.32551e+06	38.01	d__Bacteria;p__Patescibacteria;c__WWE3;o__CG2-30-40-12;f__CG2-30-40-12;g__CG2-30-40-12;s__CG2-30-40-12 sp018817085	Patescibacteria
MEGAHIT-group-3.61	737365	69.67	1.05837e+06	38.02	d__Bacteria;p__Patescibacteria;c__WWE3;o__UBA101185;f__UBA10185;g__JAAZNV01;s__JAAZNV01 sp018825365	Patescibacteria
MM_PC_MetaG.mb.190	706581	76.55	923032	38.02	d__Bacteria;p__Patescibacteria;c__Paceibacteria;o__UBA9983;f__Tagabacteraceae;g__JAHISW01;s__JAHISW01 sp018817995	Patescibacteria
Modern_marine_planktonic.mb.3	2089851	86.04	2.42893e+06	38.02	d__Bacteria;p__Omnitrophota;c__Koll11;o__4484-171;f__4484-171;g__JAHJHM01;s__JAHJHM01 sp018823915	Omnitrophota
Old_saline.mb.169	1765223	79.04	2.23333e+06	38.03	d__Bacteria;p__Omnitrophota;c__Koll11;o__4484-171;f__4484-171;g__JAHJHM01;s__JAHJHM01 sp018823915	Omnitrophota
Old_saline_planktonic.mb.12	1744595	79.04	2.20723e+06	38.05	d__Bacteria;p__Omnitrophota;c__Koll11;o__4484-171;f__4484-171;g__JAHJHM01;s__JAHJHM01 sp018823915	Omnitrophota
OS_PC_MetaG.mb.132	646715	78.25	826473	38.05	d__Bacteria;p__Patescibacteria;c__Paceibacteria;o__UBA9983;f__Tagabacteraceae;g__JAHISW01;s__JAHISW01 sp018817995	Patescibacteria
MEGAHIT-group-0.828	785491	71.03	1.10586e+06	38.08	d__Archaea;p__Nanoarchaeota;c__Nanoarchaeia;o__SCGC-AAA011-G17;f__GW2011-AR17;g__;s__	Nanoarchaeota
s-sag2.2	1771048	70.32	2.51856e+06	38.08	d__Bacteria;p__Omnitrophota;c__Koll11;o__4484-171;f__4484-171;g__JAHJHM01;s__JAHJHM01 sp018823915	Omnitrophota
MEGAHIT-group-1.965	2061635	88.7	2.32428e+06	38.09	d__Bacteria;p__JACRDZ01;c__;o__;f__;g__;s__	JACRDZ01
3300022105	1509881	60.48	2.4965e+06	38.11	d__Bacteria;p__Omnitrophota;c__Koll11;o__4484-171;f__4484-171;g__JAHJHM01;s__JAHJHM01 sp018823915	Omnitrophota
KR13_N1.mb.6	963023	72.44	1.32941e+06	38.12	d__Archaea;p__Thermoplasmatota;c__Thermoplasmata;o__;f__;g__;s__	Thermoplasmatota
Modern_marine.mb.108	1131547	65.11	1.7379e+06	38.12	d__Archaea;p__Nanoarchaeota;c__Nanoarchaeia;o__Pacearchaeales;f__GW2011-AR1;g__UBA73;s__UBA73 sp018817905	Nanoarchaeota
2802429749	893424	53.73	1.6628e+06	38.13	d__Archaea;p__Thermoplasmatota;c__Thermoplasmata;o__;f__;g__;s__	Thermoplasmatota
MML_A.mb.5	1527535	65.19	2.3432e+06	38.13	d__Bacteria;p__Omnitrophota;c__Koll11;o__4484-171;f__4484-171;g__JAHJHM01;s__JAHJHM01 sp018823915	Omnitrophota
s-sag1.2	1385894	54.89	2.52486e+06	38.13	d__Bacteria;p__Omnitrophota;c__Koll11;o__4484-171;f__4484-171;g__JAHJHM01;s__JAHJHM01 sp018823915	Omnitrophota
Modern_marine.mb.62	2677670	94.51	2.83321e+06	38.14	d__Bacteria;p__JAHJDO01;c__JAHJDO01;o__JAHJDO01;f__JAHJDO01;g__JAHJDO01;s__JAHJDO01 sp018812485	JAHJDO01
Modern_marine_glass_biofilm.mb.19	1363725	76.08	1.79249e+06	38.14	d__Bacteria;p__Patescibacteria;c__Gracilibacteria;o__UM-FILTER-43-11;f__UM-FILTER-43-11;g__JAHJBZ01;s__JAHJBZ01 sp018813295	Patescibacteria
MEGAHIT-group-0.638	3899853	87.95	4.43417e+06	38.15	d__Bacteria;p__Bacteroidota;c__Bacteroidia;o__Bacteroidales;f__CG2-30-32-10;g__;s__	Bacteroidota
MM_PC_MetaG.mb.172	762325	72.83	1.04672e+06	38.17	d__Bacteria;p__Patescibacteria;c__Microgenomatia;o__UBA12405;f__UBA12405;g__UBA12158;s__UBA12158 sp018818185	Patescibacteria
Modern_marine.mb.301	730322	75.71	964631	38.17	d__Bacteria;p__Patescibacteria;c__WWE3;o__UBA101185;f__UBA10185;g__JAAZNV01;s__JAAZNV01 sp018825365	Patescibacteria
MEGAHIT-group-0.303	885810	61.39	1.44292e+06	38.18	d__Bacteria;p__Patescibacteria;c__ABY1;o__Veblenbacterales;f__UBA10138;g__;s__	Patescibacteria
KR13_S2_MetaG.mb.4	1200609	71.29	1.68412e+06	38.19	d__Bacteria;p__Patescibacteria;c__ABY1;o__BM507;f__UBA12075;g__JAHILH01;s__JAHILH01 sp018897195	Patescibacteria
Modern_marine_glass_biofilm.mb.140	732238	75.71	967162	38.19	d__Bacteria;p__Patescibacteria;c__WWE3;o__UBA101185;f__UBA10185;g__JAAZNV01;s__JAAZNV01 sp018825365	Patescibacteria
OS_PC_MetaG.mb.61	1456149	70.89	2.0541e+06	38.22	d__Bacteria;p__Patescibacteria;c__Gracilibacteria;o__UBA1369;f__JAHJTR01;g__JAHJTR01;s__JAHJTR01 sp018829865	Patescibacteria
Modern_marine.mb.280	1529596	79.17	1.93204e+06	38.23	d__Bacteria;p__Patescibacteria;c__Gracilibacteria;o__UM-FILTER-43-11;f__UM-FILTER-43-11;g__JAHJBZ01;s__JAHJBZ01 sp018813295	Patescibacteria
3300022101	1410578	56.9	2.47905e+06	38.24	d__Bacteria;p__Omnitrophota;c__Koll11;o__4484-171;f__4484-171;g__JAHJHM01;s__JAHJHM01 sp018823915	Omnitrophota
OSL_A.mb.37	1474176	66.82	2.20619e+06	38.24	d__Bacteria;p__Omnitrophota;c__Koll11;o__4484-171;f__4484-171;g__JAHJHM01;s__JAHJHM01 sp018823915	Omnitrophota
2756170436	3107641	92.66	3.35381e+06	38.25	d__Bacteria;p__Bacteroidota;c__Bacteroidia;o__Flavobacteriales;f__Flavobacteriaceae;g__Aequorivita;s__	Bacteroidota
KR11_0.1_MetaG.mb.49	642671	56.6	1.13546e+06	38.26	d__Bacteria;p__Patescibacteria;c__Paceibacteria;o__Paceibacterales;f__Staskawiczbacteraceae;g__JAHIOM01;s__	Patescibacteria
MEGAHIT-group-1.87	1865900	93.45	1.99668e+06	38.27	d__Bacteria;p__Omnitrophota;c__Koll11;o__SKK-01;f__SKK-01;g__BS750m-G21;s__BS750m-G21 sp018814505	Omnitrophota
MEGAHIT-group-0.379	2462003	89.78	2.74226e+06	38.29	d__Bacteria;p__Omnitrophota;c__Koll11;o__B26-G9;f__B26-G9;g__JAHITE01;s__	Omnitrophota
OS_PC_MetaG.mb.22	1080219	82.38	1.31126e+06	38.29	d__Archaea;p__Thermoplasmatota;c__Thermoplasmata;o__;f__;g__;s__	Thermoplasmatota
Modern_marine_glass_biofilm.mb.59	1003572	63.45	1.58167e+06	38.3	d__Bacteria;p__Omnitrophota;c__Koll11;o__SKK-01;f__SKK-01;g__BS750m-G21;s__BS750m-G21 sp018814505	Omnitrophota
MEGAHIT-group-0.802	1171344	72.26	1.62101e+06	38.32	d__Bacteria;p__Patescibacteria;c__Microgenomatia;o__UBA1406;f__GWC2-37-13;g__;s__	Patescibacteria
Modern_marine.mb.243	730503	54.8	1.33303e+06	38.32	d__Bacteria;p__Patescibacteria;c__ABY1;o__SG8-24;f__UBA9934;g__UM-FILTER-41-35;s__	Patescibacteria
Modern_marine_rock_biofilm.mb.38	1639212	81.02	2.02322e+06	38.35	d__Bacteria;p__Patescibacteria;c__Gracilibacteria;o__UM-FILTER-43-11;f__UM-FILTER-43-11;g__JAHJBZ01;s__JAHJBZ01 sp018813295	Patescibacteria
MEGAHIT-group-1.500	827464	55.99	1.47788e+06	38.36	d__Bacteria;p__Patescibacteria;c__ABY1;o__BM507;f__GWC2-42-12;g__JACPHD01;s__	Patescibacteria
Modern_marine.mb.185	1576494	87.21	1.8077e+06	38.37	d__Bacteria;p__Omnitrophota;c__Koll11;o__SKK-01;f__SKK-01;g__BS750m-G21;s__BS750m-G21 sp018814505	Omnitrophota
Modern_marine_rock_biofilm.mb.83	2862857	60.05	4.76746e+06	38.38	d__Bacteria;p__B130-G9;c__;o__;f__;g__;s__	B130-G9
Modern_marine.mb.245	1247880	75.74	1.64758e+06	38.39	d__Bacteria;p__Patescibacteria;c__ABY1;o__UM-FILTER-42-10;f__UM-FILTER-42-10;g__JAHJEX01;s__JAHJEX01 sp018825385	Patescibacteria
3300021765	1299518	61.36	2.11786e+06	38.41	d__Bacteria;p__Patescibacteria;c__Microgenomatia;o__Levybacterales;f__UBA12049;g__JAHIGH01;s__JAHIGH01 sp018900295	Patescibacteria
MEGAHIT-group-1.846	403983	50.8	795242	38.41	d__Bacteria;p__Patescibacteria;c__Paceibacteria;o__UBA6257;f__UBA9933;g__QYPD01;s__	Patescibacteria
Modern_marine_glass_biofilm.mb.144	1269209	74.75	1.69794e+06	38.41	d__Bacteria;p__Patescibacteria;c__ABY1;o__UM-FILTER-42-10;f__UM-FILTER-42-10;g__JAHJEX01;s__JAHJEX01 sp018825385	Patescibacteria
KR11_0.1_MetaG.mb.108	692255	68.86	1.00531e+06	38.42	d__Archaea;p__Thermoplasmatota;c__Thermoplasmata;o__;f__;g__;s__	Thermoplasmatota
MM_PC_MetaG.mb.209	1135439	72.11	1.57459e+06	38.45	d__Bacteria;p__Patescibacteria;c__ABY1;o__UM-FILTER-42-10;f__UM-FILTER-42-10;g__JAHJEX01;s__JAHJEX01 sp018825385	Patescibacteria
MEGAHIT-group-0.198	849225	73.41	1.15682e+06	38.46	d__Bacteria;p__Patescibacteria;c__Paceibacteria;o__UBA6257;f__Colwellbacteraceae;g__;s__	Patescibacteria
MEGAHIT-group-0.126	586986	51.98	1.12925e+06	38.48	d__Archaea;p__Micrarchaeota;c__Micrarchaeia;o__Norongarragalinales;f__UBA8480;g__;s__	Micrarchaeota
MM_PC_MetaG.mb.34	825658	61.35	1.34582e+06	38.48	d__Bacteria;p__Patescibacteria;c__WWE3;o__CG2-30-40-12;f__CG2-30-40-12;g__CG2-30-40-12;s__CG2-30-40-12 sp018817085	Patescibacteria
UML_B.mb.4	777857	59.17	1.31461e+06	38.48	d__Bacteria;p__Patescibacteria;c__ABY1;o__UM-FILTER-42-10;f__UM-FILTER-42-10;g__JAHJEX01;s__JAHJEX01 sp018825385	Patescibacteria
KR13_S3.mb.1	832716	57.43	1.44997e+06	38.49	d__Bacteria;p__Patescibacteria;c__ABY1;o__GCA-002772895;f__GCA-002772895;g__GCA-002772895;s__GCA-002772895 sp018895765	Patescibacteria
MEGAHIT-group-1.976	1062526	66.51	1.59754e+06	38.5	d__Archaea;p__Nanoarchaeota;c__Nanoarchaeia;o__Pacearchaeales;f__GW2011-AR1;g__UBA73;s__UBA73 sp018817905	Nanoarchaeota
2756170447	1170713	59.9	1.95445e+06	38.52	d__Bacteria;p__Patescibacteria;c__Gracilibacteria;o__UBA1369;f__JAHJTR01;g__JAHJTR01;s__JAHJTR01 sp018829865	Patescibacteria
MEGAHIT-group-1.735	613660	50.62	1.21229e+06	38.52	d__Archaea;p__Nanoarchaeota;c__Nanoarchaeia;o__Pacearchaeales;f__GW2011-AR1;g__UBA73;s__	Nanoarchaeota
MEGAHIT-group-1.556	1679162	76.57	2.19298e+06	38.53	d__Bacteria;p__Patescibacteria;c__Dojkabacteria;o__JAHIVN01;f__JAHIVN01;g__JAHIVN01;s__JAHIVN01 sp018816645	Patescibacteria
MM_PC_MetaG.mb.24	894355	71.29	1.25453e+06	38.53	d__Bacteria;p__Patescibacteria;c__Microgenomatia;o__Daviesbacterales;f__UBA10151;g__UBA10151;s__UBA10151 sp018817205	Patescibacteria
3300021810	1011935	50.91	1.98769e+06	38.55	d__Bacteria;p__Patescibacteria;c__Gracilibacteria;o__UBA1369;f__JAHJTR01;g__JAHJTR01;s__JAHJTR01 sp018829865	Patescibacteria
MEGAHIT-group-1.1043	2202907	96.24	2.28897e+06	38.56	d__Bacteria;p__Omnitrophota;c__Koll11;o__SKK-01;f__SKK-01;g__;s__	Omnitrophota
2814122944	1678375	52.84	3.17633e+06	38.58	d__Bacteria;p__Cloacimonadota;c__Cloacimonadia;o__JGIOTU-2;f__JGIOTU-2;g__JGIOTU-2;s__	Cloacimonadota
MM_PC_MetaG.mb.80	1649557	76.57	2.15431e+06	38.58	d__Bacteria;p__Patescibacteria;c__Dojkabacteria;o__JAHIVN01;f__JAHIVN01;g__JAHIVN01;s__JAHIVN01 sp018816645	Patescibacteria
MEGAHIT-group-0.506	574180	65.58	875541	38.6	d__Archaea;p__Aenigmatarchaeota;c__Aenigmatarchaeia;o__GW2011-AR5;f__GW2011-AR5;g__;s__	Aenigmatarchaeota
MEGAHIT-group-1.387	679237	74.3	914182	38.62	d__Archaea;p__Aenigmatarchaeota;c__Aenigmatarchaeia;o__GW2011-AR5;f__JACRAC01;g__;s__	Aenigmatarchaeota
Modern_marine_glass_biofilm.mb.69	1485483	92.29	1.60958e+06	38.63	d__Archaea;p__Micrarchaeota;c__Micrarchaeia;o__Anstonellales;f__Bilamarchaeaceae;g__Bilamarchaeum;s__Bilamarchaeum sp018813505	Micrarchaeota
OS_PC_MetaG.mb.4	1648231	89.43	1.84304e+06	38.63	d__Bacteria;p__Omnitrophota;c__Koll11;o__GIF10;f__JAHJTE01;g__JAHJTE01;s__JAHJTE01 sp018830005	Omnitrophota
MM_PW_MetaG.mb.35	753036	57.59	1.30758e+06	38.65	d__Bacteria;p__Patescibacteria;c__Microgenomatia;o__GWA2-44-7;f__UBA8517;g__JAHJHG01;s__JAHJHG01 sp018823885	Patescibacteria
UML_A.mb.8	825706	58.09	1.42143e+06	38.66	d__Bacteria;p__Patescibacteria;c__ABY1;o__UM-FILTER-42-10;f__UM-FILTER-42-10;g__JAHJEX01;s__JAHJEX01 sp018825385	Patescibacteria
MM_PC_MetaG.mb.104	1475141	93.69	1.57449e+06	38.71	d__Archaea;p__Micrarchaeota;c__Micrarchaeia;o__Anstonellales;f__Bilamarchaeaceae;g__Bilamarchaeum;s__Bilamarchaeum sp018813505	Micrarchaeota
MM_PC_MetaG.mb.203	3426641	92.49	3.70488e+06	38.72	d__Bacteria;p__Spirochaetota;c__JAHITG01;o__JAHITG01;f__JAHITG01;g__JAHITG01;s__JAHITG01 sp018817865	Spirochaetota
Modern_marine.mb.58	2132691	87.65	2.43319e+06	38.72	d__Archaea;p__Thermoplasmatota;c__E2;o__DHVEG-1;f__DHVEG-1;g__JAHJFH01;s__JAHJFH01 sp018824925	Thermoplasmatota
MEGAHIT-group-1.324	572824	57.33	999170	38.73	d__Bacteria;p__Patescibacteria;c__Paceibacteria;o__Portnoybacterales;f__UBA2143;g__UM-FILTER-43-11-A;s__	Patescibacteria
Modern_marine.mb.268	916956	78.58	1.16691e+06	38.73	d__Archaea;p__Micrarchaeota;c__Micrarchaeia;o__Anstonellales;f__Bilamarchaeaceae;g__JAHJBR01;s__JAHJBR01 sp018813445	Micrarchaeota
MEGAHIT-group-2.84	1551312	93.69	1.65579e+06	38.74	d__Archaea;p__Micrarchaeota;c__Micrarchaeia;o__Anstonellales;f__Bilamarchaeaceae;g__Bilamarchaeum;s__Bilamarchaeum sp018813505	Micrarchaeota
MEGAHIT-group-3.98	889506	75.25	1.18207e+06	38.75	d__Bacteria;p__Patescibacteria;c__ABY1;o__Veblenbacterales;f__UBA10138;g__;s__	Patescibacteria
Modern_marine.mb.254	1541956	93.69	1.64581e+06	38.75	d__Archaea;p__Micrarchaeota;c__Micrarchaeia;o__Anstonellales;f__Bilamarchaeaceae;g__Bilamarchaeum;s__Bilamarchaeum sp018813505	Micrarchaeota
MEGAHIT-group-3.141	703053	60.86	1.1552e+06	38.77	d__Bacteria;p__Patescibacteria;c__WWE3;o__CG2-30-40-12;f__CG2-30-40-12;g__CG2-30-40-12;s__CG2-30-40-12 sp018817085	Patescibacteria
KR13_N2.mb.6	719088	57.21	1.25693e+06	38.8	d__Bacteria;p__Patescibacteria;c__Paceibacteria;o__Paceibacterales;f__GWA2-46-15;g__GWA2-46-15;s__GWA2-46-15 sp018895125	Patescibacteria
Modern_marine.mb.284	1102965	58.53	1.88444e+06	38.81	d__Bacteria;p__Patescibacteria;c__Microgenomatia;o__GWA2-44-7;f__UBA8517;g__;s__	Patescibacteria
KR13_S3.mb.140	631906	58.78	1.07504e+06	38.82	d__Bacteria;p__Patescibacteria;c__Paceibacteria;o__Paceibacterales;f__GWA2-46-15;g__GWA2-46-15;s__GWA2-46-15 sp018895125	Patescibacteria
MEGAHIT-group-1.137	1677365	88.53	1.89469e+06	38.82	d__Bacteria;p__Omnitrophota;c__Koll11;o__;f__;g__;s__	Omnitrophota
MEGAHIT-group-1.610	1490241	89.43	1.66638e+06	38.82	d__Bacteria;p__Omnitrophota;c__Koll11;o__GIF10;f__JAHJTE01;g__JAHJTE01;s__JAHJTE01 sp018830005	Omnitrophota
MEGAHIT-group-0.225	1263474	86.92	1.45361e+06	38.83	d__Bacteria;p__Omnitrophota;c__Koll11;o__GIF10;f__UBA6249;g__;s__	Omnitrophota
Modern_marine.mb.23	2448034	98.78	2.47827e+06	38.83	d__Bacteria;p__Campylobacterota;c__Campylobacteria;o__Campylobacterales;f__Sulfurimonadaceae;g__CAITKP01;s__CAITKP01 sp018824305	Campylobacterota
MEGAHIT-group-0.508	622847	50.71	1.22825e+06	38.85	d__Bacteria;p__Patescibacteria;c__ABY1;o__BM507;f__GWC2-42-12;g__JACPHD01;s__	Patescibacteria
MEGAHIT-group-1.825	3077215	93.7	3.28411e+06	38.86	d__Bacteria;p__UBA10199;c__UBA10199;o__UBA10199;f__JADGCS01;g__JAHJDR01;s__JAHJDR01 sp018812345	UBA10199
Modern_marine_glass_biofilm.mb.128	1512693	71.5	2.11565e+06	38.87	d__Archaea;p__Nanoarchaeota;c__Nanoarchaeia;o__Woesearchaeales;f__JAHJEM01;g__JAHJEM01;s__JAHJEM01 sp018825425	Nanoarchaeota
MEGAHIT-group-1.96	1530016	92.76	1.64944e+06	38.89	d__Archaea;p__Micrarchaeota;c__Micrarchaeia;o__Anstonellales;f__Bilamarchaeaceae;g__Bilamarchaeum;s__Bilamarchaeum sp018813505	Micrarchaeota
MEGAHIT-group-1.142	764949	81.78	935374	38.9	d__Archaea;p__Micrarchaeota;c__Micrarchaeia;o__Norongarragalinales;f__UBA10210;g__JABWCK01;s__	Micrarchaeota
MEGAHIT-group-1.222	2821827	89.69	3.1462e+06	38.91	d__Bacteria;p__Omnitrophota;c__Koll11;o__;f__;g__;s__	Omnitrophota
MEGAHIT-group-1.553	836404	53.96	1.55004e+06	38.91	d__Bacteria;p__Patescibacteria;c__Microgenomatia;o__Daviesbacterales;f__UBA10151;g__UBA10151;s__UBA10151 sp018817205	Patescibacteria
Modern_marine.mb.68	3061376	90.97	3.36526e+06	38.95	d__Bacteria;p__UBA10199;c__UBA10199;o__UBA10199;f__JADGCS01;g__JAHJDR01;s__JAHJDR01 sp018812345	UBA10199
OS_PC_MetaG.mb.195	623858	65.57	951438	38.97	d__Bacteria;p__Patescibacteria;c__ABY1;o__UBA2169;f__UBA2169;g__CG1-02-41-12;s__CG1-02-41-12 sp018830465	Patescibacteria
KR13_S3.mb.99	2943996	100	2943996	39	d__Bacteria;p__Bacteroidota;c__Bacteroidia;o__Flavobacteriales;f__Weeksellaceae;g__Kaistella;s__Kaistella sp018902795	Bacteroidota
Modern_marine_glass_biofilm.mb.71	2412288	99.13	2.43346e+06	39.01	d__Bacteria;p__Campylobacterota;c__Campylobacteria;o__Campylobacterales;f__Sulfurimonadaceae;g__CAITKP01;s__CAITKP01 sp018824305	Campylobacterota
Modern_marine_glass_biofilm.mb.47	2936059	88.37	3.32246e+06	39.02	d__Bacteria;p__UBA10199;c__UBA10199;o__UBA10199;f__JADGCS01;g__JAHJDR01;s__JAHJDR01 sp018812345	UBA10199
MEGAHIT-group-1.367	1076881	79.44	1.35559e+06	39.03	d__Archaea;p__Micrarchaeota;c__Micrarchaeia;o__Anstonellales;f__Bilamarchaeaceae;g__Bilamarchaeum;s__Bilamarchaeum sp018812625	Micrarchaeota
Modern_marine_rock_biofilm.mb.42	1079001	83.41	1.29361e+06	39.04	d__Archaea;p__Micrarchaeota;c__Micrarchaeia;o__Anstonellales;f__Bilamarchaeaceae;g__Bilamarchaeum;s__Bilamarchaeum sp018812625	Micrarchaeota
MEGAHIT-group-1.657	1651802	89.78	1.83983e+06	39.07	d__Bacteria;p__Omnitrophota;c__Koll11;o__UBA10183;f__UBA10183;g__;s__	Omnitrophota
MEGAHIT-group-0.510	3975434	96.56	4.11706e+06	39.08	d__Bacteria;p__Spirochaetota;c__UBA4802;o__UBA4802;f__JAFGDQ01;g__JAFGSG01;s__	Spirochaetota
MEGAHIT-group-1.202	876784	60.52	1.44875e+06	39.09	d__Bacteria;p__Patescibacteria;c__Paceibacteria;o__2-02-FULL-40-12;f__IGHO2-01-FULL-4-A;g__;s__	Patescibacteria
Modern_marine_glass_biofilm.mb.18	1861104	83.79	2.22115e+06	39.09	d__Archaea;p__Thermoplasmatota;c__E2;o__DHVEG-1;f__DHVEG-1;g__JAHJFH01;s__JAHJFH01 sp018824925	Thermoplasmatota
MEGAHIT-group-1.354	1060416	74.31	1.42702e+06	39.1	d__Bacteria;p__Omnitrophota;c__Koll11;o__VGKH01;f__VGKH01;g__;s__	Omnitrophota
KR11_0.1_MetaG.mb.26	818707	57.49	1.42409e+06	39.11	d__Archaea;p__Nanoarchaeota;c__Nanoarchaeia;o__Pacearchaeales;f__GW2011-AR1;g__JAGVXH01;s__JAGVXH01 sp018901375	Nanoarchaeota
Modern_marine.mb.197	796532	59.4	1.34096e+06	39.11	d__Bacteria;p__Patescibacteria;c__ABY1;o__UBA9570;f__JAHJKD01;g__JAHJKD01;s__	Patescibacteria
KR13_S3.mb.79	1336246	70.96	1.8831e+06	39.12	d__Bacteria;p__Patescibacteria;c__ABY1;o__JABMQE01;f__JABMQE01;g__JAHIMF01;s__JAHIMF01 sp018896645	Patescibacteria
MEGAHIT-group-2.86	4770443	99.35	4.80165e+06	39.12	d__Bacteria;p__Desulfobacterota;c__Desulfobacteria;o__Desulfobacterales;f__RPRI01;g__RPRI01;s__	Desulfobacterota
Modern_marine_planktonic.mb.71	1430856	83.2	1.71978e+06	39.13	d__Bacteria;p__CAIJMQ01;c__CAIJMQ01;o__CAIJMQ01;f__CAIJMQ01;g__CAIJMQ01;s__CAIJMQ01 sp018812925	CAIJMQ01
Modern_marine.mb.41	1274305	89.95	1.41668e+06	39.18	d__Archaea;p__Micrarchaeota;c__Micrarchaeia;o__Anstonellales;f__Bilamarchaeaceae;g__Bilamarchaeum;s__Bilamarchaeum sp018812625	Micrarchaeota
MEGAHIT-group-1.344	810792	60.69	1.33596e+06	39.2	d__Bacteria;p__Patescibacteria;c__Paceibacteria;o__Paceibacterales;f__;g__;s__	Patescibacteria
MEGAHIT-group-1.699	472154	51.7	913257	39.2	d__Bacteria;p__Patescibacteria;c__Paceibacteria;o__Portnoybacterales;f__UBA2143;g__JAHJOV01;s__	Patescibacteria
OS_PC_MetaG.mb.20	743519	61.39	1.21114e+06	39.21	d__Bacteria;p__Patescibacteria;c__Paceibacteria;o__Portnoybacterales;f__UBA2143;g__JAHJSM01;s__JAHJSM01 sp018830295	Patescibacteria
MM_PC_MetaG.mb.84	1336626	81.68	1.63642e+06	39.24	d__Bacteria;p__Patescibacteria;c__ABY1;o__UBA10025;f__JAHIVO01;g__JAHIVO01;s__JAHIVO01 sp018816445	Patescibacteria
Modern_marine.mb.157	2202864	92.94	2.3702e+06	39.24	d__Bacteria;p__Campylobacterota;c__Campylobacteria;o__Campylobacterales;f__Sulfurimonadaceae;g__Sulfurimonas;s__Sulfurimonas sp018825665	Campylobacterota
MEGAHIT-group-1.281	564925	59.7	946273	39.27	d__Bacteria;p__Patescibacteria;c__Paceibacteria;o__Paceibacterales;f__RBG-13-42-11;g__;s__	Patescibacteria
MEGAHIT-group-1.815	648600	70.69	917527	39.3	d__Bacteria;p__Patescibacteria;c__WWE3;o__0-14-0-20-40-13;f__0-14-0-20-40-13;g__JAHINB01;s__JAHINB01 sp018896215	Patescibacteria
Modern_marine_glass_biofilm.mb.119	2340223	98.56	2.37441e+06	39.31	d__Bacteria;p__Campylobacterota;c__Campylobacteria;o__Campylobacterales;f__Sulfurimonadaceae;g__Sulfurimonas;s__Sulfurimonas sp018825665	Campylobacterota
OS_PC_MetaG.mb.108	1558481	92.95	1.67669e+06	39.32	d__Bacteria;p__Omnitrophota;c__Koll11;o__UBA10183;f__UBA10183;g__UBA10183;s__UBA10183 sp018819285	Omnitrophota
Modern_marine.mb.241	1475482	82.48	1.7889e+06	39.33	d__Archaea;p__Nanoarchaeota;c__Nanoarchaeia;o__Woesearchaeales;f__JAHJBD01;g__JAHJBD01;s__JAHJBD01 sp018813725	Nanoarchaeota
KR13_N2.mb.57	1329252	70.96	1.87324e+06	39.34	d__Bacteria;p__Patescibacteria;c__ABY1;o__JABMQE01;f__JABMQE01;g__JAHIMF01;s__JAHIMF01 sp018896645	Patescibacteria
MEGAHIT-group-1.7	2498781	95.51	2.61625e+06	39.34	d__Bacteria;p__Eremiobacterota;c__JACPDS01;o__JACPDS01;f__;g__;s__	Eremiobacterota
MEGAHIT-group-0.462	1395108	59.67	2.33804e+06	39.35	d__Archaea;p__Thermoplasmatota;c__E2;o__DHVEG-1;f__DHVEG-1;g__EX4572-165;s__	Thermoplasmatota
MEGAHIT-group-1.1036	1888692	86.51	2.18321e+06	39.36	d__Bacteria;p__UBA10199;c__UBA10199;o__2-02-FULL-44-16;f__;g__;s__	UBA10199
MM_PC_MetaG.mb.215	1324688	86.64	1.52896e+06	39.36	d__Bacteria;p__Omnitrophota;c__Koll11;o__UBA10183;f__UBA10183;g__JAHJHC01;s__JAHJHC01 sp018824145	Omnitrophota
MEGAHIT-group-1.765	612632	69.77	878074	39.37	d__Bacteria;p__Patescibacteria;c__Paceibacteria;o__Paceibacterales;f__DG-74-1;g__DG-74-1;s__	Patescibacteria
MEGAHIT-group-2.110	730622	72.41	1.00901e+06	39.38	d__Bacteria;p__Patescibacteria;c__WWE3;o__0-14-0-20-40-13;f__0-14-0-20-40-13;g__JAHINB01;s__JAHINB01 sp018896215	Patescibacteria
MEGAHIT-group-1.195	971730	68.81	1.41219e+06	39.39	d__Bacteria;p__Patescibacteria;c__ABY1;o__UBA9570;f__JAHJKD01;g__JAHJKD01;s__	Patescibacteria
Modern_marine_glass_biofilm.mb.28	1070805	78.04	1.37212e+06	39.39	d__Archaea;p__Iainarchaeota;c__Iainarchaeia;o__Iainarchaeales;f__JAGVWC01;g__JAHJAQ01;s__JAHJAQ01 sp018813975	Iainarchaeota
2754412917	617522	63.64	970336	39.42	d__Bacteria;p__Patescibacteria;c__Microgenomatia;o__UBA1400;f__MFAQ01;g__JAHITH01;s__JAHITH01 sp018819325	Patescibacteria
Modern_marine_glass_biofilm.mb.96	1730823	85.96	2.01352e+06	39.42	d__Bacteria;p__Omnitrophota;c__Koll11;o__UBA10183;f__UBA10183;g__JAHJHC01;s__JAHJHC01 sp018824145	Omnitrophota
OS_PC_MetaG.mb.117	1198522	58.81	2.03796e+06	39.42	d__Bacteria;p__Patescibacteria;c__ABY1;o__GCA-002772895;f__GCA-002772895;g__;s__	Patescibacteria
MEGAHIT-group-1.630	1075976	73.3	1.46791e+06	39.43	d__Bacteria;p__Omnitrophota;c__Koll11;o__4484-171;f__4484-171;g__;s__	Omnitrophota
OS_PC_MetaG.mb.146	1858946	80.75	2.3021e+06	39.43	d__Bacteria;p__Bacteroidota;c__UBA10030;o__UBA10030;f__BY39;g__JAHJRJ01;s__JAHJRJ01 sp018830765	Bacteroidota
MEGAHIT-group-0.710	719242	65.81	1.09291e+06	39.44	d__Archaea;p__Nanoarchaeota;c__Nanoarchaeia;o__Pacearchaeales;f__DTIR01;g__JAGVXL01;s__	Nanoarchaeota
MEGAHIT-group-1.331	928678	70.88	1.31021e+06	39.46	d__Archaea;p__Nanoarchaeota;c__Nanoarchaeia;o__Woesearchaeales;f__GW2011-AR9;g__;s__	Nanoarchaeota
Undefined_mixed_planktonic.mb.32	643954	66.27	971713	39.46	d__Bacteria;p__Patescibacteria;c__Paceibacteria;o__Moranbacterales;f__UBA2206;g__GCA-002790615;s__	Patescibacteria
Modern_marine.mb.22	1065161	80.84	1.31762e+06	39.47	d__Archaea;p__Iainarchaeota;c__Iainarchaeia;o__Iainarchaeales;f__JAGVWC01;g__JAHJAQ01;s__JAHJAQ01 sp018813975	Iainarchaeota
OS_PC_MetaG.mb.40	875842	71.81	1.21967e+06	39.47	d__Bacteria;p__Patescibacteria;c__Microgenomatia;o__UBA1400;f__PJMF01;g__JABBGTR01;s__JABBGTR01 sp018830045	Patescibacteria
1208238	1549967	78.67	1.97021e+06	39.48	d__Bacteria;p__Omnitrophota;c__Koll11;o__VGKH01;f__VGKH01;g__VGKH01;s__	Omnitrophota
MM_PC_MetaG.mb.227	5123197	99.35	5.15672e+06	39.48	d__Bacteria;p__Desulfobacterota;c__Desulfobacteria;o__Desulfobacterales;f__RPRI01;g__RPRI01;s__RPRI01 sp018817425	Desulfobacterota
MM_PC_MetaG.mb.97	1595353	94.01	1.697e+06	39.48	d__Bacteria;p__Elusimicrobiota;c__Endomicrobia;o__CG1-02-37-114;f__XYA2-FULL-39-19;g__OXYB2-FULL-48-7;s__OXYB2-FULL-48-7 sp018816525	Elusimicrobiota
MEGAHIT-group-1.52	534288	59.93	891520	39.49	d__Bacteria;p__Patescibacteria;c__Paceibacteria;o__Paceibacterales;f__MHMH01;g__2-02-FULL-43-13;s__	Patescibacteria
3300022095	1313535	76.59	1.71502e+06	39.51	d__Bacteria;p__Elusimicrobiota;c__Endomicrobia;o__CG1-02-37-114;f__XYA2-FULL-39-19;g__OXYB2-FULL-48-7;s__OXYB2-FULL-48-7 sp018816525	Elusimicrobiota
MM_PC_MetaG.mb.153	1225946	79.93	1.53377e+06	39.53	d__Bacteria;p__Patescibacteria;c__ABY1;o__UBA1558;f__UBA10009;g__JAHISB01;s__JAHISB01 sp018818425	Patescibacteria
KR11_0.1_MetaG.mb.87	958411	62.5	1.53346e+06	39.54	d__Bacteria;p__Patescibacteria;c__Paceibacteria;o__Portnoybacterales;f__JAHIHE01;g__JAHIHE01;s__JAHIHE01 sp018899995	Patescibacteria
MEGAHIT-group-1.697	660101	57.72	1.14363e+06	39.56	d__Bacteria;p__Patescibacteria;c__Paceibacteria;o__Paceibacterales;f__RBG-13-42-11;g__;s__	Patescibacteria
Modern_marine_glass_biofilm.mb.92	3185036	95.7	3.32815e+06	39.56	d__Bacteria;p__Omnitrophota;c__Omnitrophia;o__JAHJGZ01;f__JAHJGZ01;g__JAHJGZ01;s__JAHJGZ01 sp018823795	Omnitrophota
Modern_marine_rock_biofilm.mb.25	1190137	76.19	1.56206e+06	39.56	d__Archaea;p__Nanoarchaeota;c__Nanoarchaeia;o__Woesearchaeales;f__JAHJBD01;g__JAHJBD01;s__JAHJBD01 sp018813725	Nanoarchaeota
OS_PC_MetaG.mb.156	1487595	88.94	1.67258e+06	39.56	d__Bacteria;p__Elusimicrobiota;c__Endomicrobia;o__CG1-02-37-114;f__XYA2-FULL-39-19;g__OXYB2-FULL-48-7;s__OXYB2-FULL-48-7 sp018816525	Elusimicrobiota
KR13_N2.mb.82	1026916	64.35	1.59583e+06	39.62	d__Bacteria;p__Patescibacteria;c__Paceibacteria;o__Portnoybacterales;f__JAHIHE01;g__JAHIHE01;s__JAHIHE01 sp018899995	Patescibacteria
MM_PC_MetaG.mb.169	1407982	77.72	1.81161e+06	39.62	d__Bacteria;p__Patescibacteria;c__JABMPQ01;o__JABMPQ01;f__JAHIRA01;g__JAHISJ01;s__JAHISJ01 sp018818205	Patescibacteria
MM_PC_MetaG.mb.184	690591	67.24	1.02705e+06	39.62	d__Bacteria;p__Patescibacteria;c__WWE3;o__0-14-0-20-40-13;f__0-14-0-20-40-13;g__JAHINB01;s__JAHINB01 sp018896215	Patescibacteria
KR13_N2.mb.93	772008	73.28	1.0535e+06	39.63	d__Bacteria;p__Patescibacteria;c__WWE3;o__0-14-0-20-40-13;f__0-14-0-20-40-13;g__JAHINB01;s__JAHINB01 sp018896215	Patescibacteria
Modern_marine.mb.269	833486	69.56	1.19823e+06	39.63	d__Bacteria;p__Patescibacteria;c__Microgenomatia;o__UBA1400;f__PJMF01;g__JABBGTR01;s__JABBGTR01 sp018830045	Patescibacteria
Old_saline.mb.91	2454040	93.42	2.62689e+06	39.64	d__Bacteria;p__Bacteroidota;c__UBA10030;o__UBA10030;f__BY39;g__JAHJRJ01;s__JAHJRJ01 sp018830765	Bacteroidota
MEGAHIT-group-1.962	901525	56.63	1.59196e+06	39.65	d__Archaea;p__Nanoarchaeota;c__Nanoarchaeia;o__Pacearchaeales;f__GW2011-AR1;g__UBA73;s__	Nanoarchaeota
MEGAHIT-group-1.241	1571603	77.89	2.01772e+06	39.69	d__Bacteria;p__Omnitrophota;c__Koll11;o__4484-171;f__4484-171;g__;s__	Omnitrophota
MM_PC_MetaG.mb.197	616770	71.69	860329	39.69	d__Bacteria;p__Patescibacteria;c__Kazan-3B-28;o__Kazan-3B-28;f__UBA10110;g__JAHITC01;s__JAHITC01 sp018817805	Patescibacteria
MEGAHIT-group-3.10	581390	66.93	868654	39.7	d__Bacteria;p__Patescibacteria;c__WWE3;o__0-14-0-20-40-13;f__0-14-0-20-40-13;g__JAHINB01;s__JAHINB01 sp018896215	Patescibacteria
KR11_N3.mb.38	1018427	68.57	1.48524e+06	39.71	d__Bacteria;p__Patescibacteria;c__Paceibacteria;o__Portnoybacterales;f__JAHIHE01;g__JAHIHE01;s__JAHIHE01 sp018899995	Patescibacteria
MEGAHIT-group-2.14	2581971	92.95	2.77781e+06	39.71	d__Bacteria;p__Omnitrophota;c__Koll11;o__B26-G9;f__B26-G9;g__;s__	Omnitrophota
3300021827	1672158	62.19	2.68879e+06	39.72	d__Bacteria;p__Bacteroidota;c__UBA10030;o__UBA10030;f__BY39;g__JAHJRJ01;s__JAHJRJ01 sp018830765	Bacteroidota
KR11_0.1_MetaG.mb.78	708194	53.7	1.3188e+06	39.72	d__Bacteria;p__Patescibacteria;c__Microgenomatia;o__PFEM01;f__JAHIFH01;g__JAHIFH01;s__JAHIFH01 sp018900995	Patescibacteria
OS_PC_MetaG.mb.105	873080	60.37	1.44622e+06	39.72	d__Bacteria;p__Patescibacteria;c__Microgenomatia;o__UBA1400;f__MFAQ01;g__JAHITH01;s__JAHITH01 sp018819325	Patescibacteria
Old_saline_planktonic.mb.41	2489729	91.97	2.70711e+06	39.73	d__Bacteria;p__Bacteroidota;c__UBA10030;o__UBA10030;f__BY39;g__JAHJRJ01;s__JAHJRJ01 sp018830765	Bacteroidota
MEGAHIT-group-1.477	912686	72.1	1.26586e+06	39.74	d__Bacteria;p__Patescibacteria;c__Microgenomatia;o__UBA12405;f__BS750m-G30;g__BS750m-G30;s__	Patescibacteria
MEGAHIT-group-1.217	545226	50	1090452	39.75	d__Bacteria;p__Patescibacteria;c__Paceibacteria;o__Paceibacterales;f__MHMH01;g__2-02-FULL-43-13;s__	Patescibacteria
MEGAHIT-group-1.569	1073926	81.68	1.3148e+06	39.77	d__Bacteria;p__Patescibacteria;c__Gracilibacteria;o__UBA1369;f__LOWO2-01-FULL-3;g__JAACEU01;s__	Patescibacteria
MEGAHIT-group-1.649	807958	76.17	1.06073e+06	39.78	d__Archaea;p__Aenigmatarchaeota;c__Aenigmatarchaeia;o__Aenigmatarchaeales;f__Aenigmatarchaeaceae;g__JAFGAZ01;s__	Aenigmatarchaeota
MEGAHIT-group-1.337	1467721	87.2	1.68317e+06	39.79	d__Bacteria;p__Elusimicrobiota;c__Endomicrobia;o__CG1-02-37-114;f__XYA2-FULL-39-19;g__OXYB2-FULL-48-7;s__OXYB2-FULL-48-7 sp018816525	Elusimicrobiota
OSL_A.mb.19	1537603	65.87	2.3343e+06	39.81	d__Bacteria;p__Bacteroidota;c__UBA10030;o__UBA10030;f__BY39;g__JAHJRJ01;s__JAHJRJ01 sp018830765	Bacteroidota
1207509	658707	50.02	1.31689e+06	39.82	d__Bacteria;p__Patescibacteria;c__WWE3;o__0-14-0-20-40-13;f__0-14-0-20-40-13;g__JAHINB01;s__JAHINB01 sp018896215	Patescibacteria
MM_PC_MetaG.mb.204	718150	60.89	1.17942e+06	39.82	d__Bacteria;p__Patescibacteria;c__Microgenomatia;o__UBA1400;f__MFAQ01;g__JAHITH01;s__JAHITH01 sp018817845	Patescibacteria
KR11_N2.mb.6	530437	56.81	933704	39.84	d__Bacteria;p__Patescibacteria;c__Paceibacteria;o__Portnoybacterales;f__UBA2143;g__JAHJSM01;s__JAHJSM01 sp018830295	Patescibacteria
MEGAHIT-group-1.1010	639195	53.27	1.19992e+06	39.84	d__Bacteria;p__Patescibacteria;c__Paceibacteria;o__Paceibacterales;f__JAHIOY01;g__;s__	Patescibacteria
MEGAHIT-group-0.309	2244981	86.5	2.59535e+06	39.86	d__Bacteria;p__Omnitrophota;c__Koll11;o__B26-G9;f__B26-G9;g__;s__	Omnitrophota
OS_PC_MetaG.mb.25	1231525	71.58	1.72049e+06	39.88	d__Bacteria;p__Patescibacteria;c__ABY1;o__SG8-24;f__2-12-FULL-60-25;g__MWCR01;s__MWCR01 sp018830085	Patescibacteria
KR11_N2.mb.10	1073823	71.62	1.49933e+06	39.89	d__Bacteria;p__Patescibacteria;c__Paceibacteria;o__Portnoybacterales;f__JAHIHE01;g__JAHIHE01;s__JAHIHE01 sp018899995	Patescibacteria
KR13_S3.mb.78	1673891	76.66	2.18353e+06	39.9	d__Bacteria;p__Desulfobacterota;c__Desulfobacteria;o__Desulfobacterales;f__ETH-SRB1;g__B13-G4;s__B13-G4 sp013792055	Desulfobacterota
MEGAHIT-group-0.565	1602258	77.34	2.07171e+06	39.92	d__Bacteria;p__Zixibacteria;c__MSB-5A5;o__MSB-5A5;f__RBG-16-43-9;g__RBG-16-43-9;s__	Zixibacteria
Modern_marine_glass_biofilm.mb.136	863649	70.31	1.22834e+06	39.92	d__Bacteria;p__Patescibacteria;c__Microgenomatia;o__UBA1400;f__PJMF01;g__JABBGTR01;s__JABBGTR01 sp018830045	Patescibacteria
MEGAHIT-group-1.799	1185217	67.33	1.76031e+06	39.93	d__Bacteria;p__Patescibacteria;c__ABY1;o__SG8-24;f__GWF2-40-263;g__;s__	Patescibacteria
MEGAHIT-group-1.85	2177315	89.68	2.42787e+06	39.93	d__Bacteria;p__Elusimicrobiota;c__;o__;f__;g__;s__	Elusimicrobiota
MEGAHIT-group-0.646	4252983	94.23	4.51341e+06	39.94	d__Bacteria;p__Bacteroidota;c__Bacteroidia;o__Bacteroidales;f__JAHJDW01;g__;s__	Bacteroidota
MEGAHIT-group-1.778	2575526	88.17	2.92109e+06	39.94	d__Bacteria;p__Omnitrophota;c__Omnitrophia;o__JAHJGZ01;f__JAHJGZ01;g__JAHJGZ01;s__JAHJGZ01 sp018823795	Omnitrophota
Old_saline_planktonic.mb.87	678830	56.53	1.20083e+06	39.96	d__Bacteria;p__Patescibacteria;c__Microgenomatia;o__UBA1400;f__MFAQ01;g__JAHITH01;s__JAHITH01 sp018819325	Patescibacteria
KR13_N2.mb.107	2863327	85.62	3.34423e+06	39.97	d__Bacteria;p__Desulfobacterota;c__Desulfobacteria;o__Desulfobacterales;f__ETH-SRB1;g__B13-G4;s__B13-G4 sp018897415	Desulfobacterota
MEGAHIT-group-3.37	1813840	75.59	2.39958e+06	39.99	d__Bacteria;p__Bacteroidota;c__UBA10030;o__UBA10030;f__BY39;g__JAHJRJ01;s__JAHJRJ01 sp018830765	Bacteroidota
KR13_N2.mb.81	1788373	77.18	2.31715e+06	40	d__Bacteria;p__Desulfobacterota;c__Desulfobacteria;o__Desulfobacterales;f__ETH-SRB1;g__B13-G4;s__B13-G4 sp013792055	Desulfobacterota
KR13_S2_MetaG.mb.33	1952032	78.39	2.49015e+06	40.02	d__Bacteria;p__Desulfobacterota;c__Desulfobacteria;o__Desulfobacterales;f__ETH-SRB1;g__B13-G4;s__B13-G4 sp013792055	Desulfobacterota
MEGAHIT-group-2.91	2402675	85.81	2.79999e+06	40.03	d__Bacteria;p__Desulfobacterota;c__UBA8473;o__UBA8473;f__UBA8473;g__;s__	Desulfobacterota
KR13_Ju.mb.5	1718447	70.25	2.44619e+06	40.04	d__Bacteria;p__Desulfobacterota;c__Desulfobacteria;o__Desulfobacterales;f__ETH-SRB1;g__B13-G4;s__B13-G4 sp013792055	Desulfobacterota
MM_PC_MetaG.mb.115	1310035	58.33	2.2459e+06	40.04	d__Bacteria;p__Desulfobacterota;c__Desulfobacteria;o__Desulfobacterales;f__ETH-SRB1;g__B13-G4;s__B13-G4 sp013792055	Desulfobacterota
KR13_S2_MetaG.mb.24	2034211	72.52	2.80503e+06	40.06	d__Bacteria;p__Desulfobacterota;c__Desulfobacteria;o__Desulfobacterales;f__ETH-SRB1;g__B13-G4;s__B13-G4 sp018897415	Desulfobacterota
KR13_N1.mb.65	2484333	74.13	3.35132e+06	40.08	d__Bacteria;p__Desulfobacterota;c__Desulfobacteria;o__Desulfobacterales;f__ETH-SRB1;g__B13-G4;s__B13-G4 sp018897415	Desulfobacterota
MEGAHIT-group-0.212	2549958	66.92	3.81046e+06	40.08	d__Bacteria;p__Planctomycetota;c__MHYJ01;o__JACQXL01;f__JACQXL01;g__JACRIK01;s__	Planctomycetota
MEGAHIT-group-1.747	2366616	69.04	3.42789e+06	40.08	d__Bacteria;p__Planctomycetota;c__DTLF01;o__DTLF01;f__;g__;s__	Planctomycetota
Undefined_mixed_planktonic.mb.121	536896	70.93	756938	40.08	d__Bacteria;p__Patescibacteria;c__Paceibacteria;o__UBA10092;f__UBA10092;g__UBA10092;s__UBA10092 sp018826255	Patescibacteria
MEGAHIT-group-0.730	1114298	77.15	1.44433e+06	40.11	d__Bacteria;p__Elusimicrobiota;c__Endomicrobia;o__CG1-02-37-114;f__XYA2-FULL-39-19;g__OXYB2-FULL-48-7;s__OXYB2-FULL-48-7 sp018816525	Elusimicrobiota
Old_saline.mb.64	719603	57.78	1.24542e+06	40.11	d__Bacteria;p__Patescibacteria;c__Microgenomatia;o__UBA1400;f__MFAQ01;g__JAHITH01;s__JAHITH01 sp018819325	Patescibacteria
Modern_marine.mb.172	1381188	75.91	1.81951e+06	40.12	d__Bacteria;p__Patescibacteria;c__ABY1;o__UM-FILTER-42-10;f__JAHIZJ01;g__JAHIZJ01;s__JAHIZJ01 sp018814765	Patescibacteria
MEGAHIT-group-0.207	825902	67.99	1.21474e+06	40.13	d__Bacteria;p__Patescibacteria;c__ABY1;o__BM507;f__GWC2-42-12;g__;s__	Patescibacteria
KR11_N3.mb.6	540914	61.19	883991	40.18	d__Bacteria;p__Patescibacteria;c__Paceibacteria;o__Portnoybacterales;f__UBA2143;g__JAHJSM01;s__JAHJSM01 sp018830295	Patescibacteria
MEGAHIT-group-0.35	576433	63.87	902510	40.2	d__Bacteria;p__Patescibacteria;c__Kazan-3B-28;o__Kazan-3B-28;f__UBA10110;g__UBA10110;s__	Patescibacteria
MM_PC_MetaG.mb.189	764793	56.94	1.34316e+06	40.23	d__Bacteria;p__Patescibacteria;c__Kazan-3B-28;o__Kazan-3B-28;f__UBA10110;g__UBA10110;s__	Patescibacteria
MEGAHIT-group-0.297	2732585	91.01	3.00251e+06	40.24	d__Bacteria;p__UBA9089;c__CG2-30-40-21;o__CG2-30-40-21;f__CG2-30-40-21;g__CG2-30-40-21;s__	UBA9089
MEGAHIT-group-0.630	2310769	97.73	2.36444e+06	40.25	d__Bacteria;p__Planctomycetota;c__MHYJ01;o__JACQXL01;f__JACQXL01;g__JACRIK01;s__	Planctomycetota
KR13_Ju.mb.13	1890462	57.5	3287760	40.27	d__Bacteria;p__Desulfobacterota;c__Desulfobacteria;o__Desulfobacterales;f__ETH-SRB1;g__B13-G4;s__B13-G4 sp018897415	Desulfobacterota
KR11_0.1_MetaG.mb.69	4452515	98.71	4.5107e+06	40.29	d__Bacteria;p__Desulfobacterota;c__Desulfobacteria;o__Desulfobacterales;f__RPRI01;g__RPRI01;s__RPRI01 sp018901125	Desulfobacterota
MEGAHIT-group-1.890	1525582	83.5	1.82704e+06	40.29	d__Archaea;p__Thermoproteota;c__Bathyarchaeia;o__B25;f__;g__;s__	Thermoproteota
MEGAHIT-group-2.34	3406970	87.3	3.9026e+06	40.29	d__Bacteria;p__Zixibacteria;c__MSB-5A5;o__GN15;f__FEB-12;g__;s__	Zixibacteria
KR13_S3.mb.119	3580200	91.14	3.92824e+06	40.32	d__Bacteria;p__Marinisomatota;c__UBA2242;o__UBA2242;f__UBA2242;g__UBA9312;s__UBA9312 sp018895675	Marinisomatota
MEGAHIT-group-3.145	447469	60.49	739740	40.33	d__Bacteria;p__Patescibacteria;c__Paceibacteria;o__UBA10092;f__UBA10092;g__UBA10092;s__UBA10092 sp018826255	Patescibacteria
Old_saline_planktonic.mb.53	513630	52.32	981709	40.34	d__Bacteria;p__Patescibacteria;c__Paceibacteria;o__Portnoybacterales;f__UBA2143;g__JAHJSM01;s__JAHJSM01 sp018830295	Patescibacteria
KR11_0.1_MetaG.mb.9	2263890	91.29	2.47989e+06	40.35	d__Bacteria;p__Desulfobacterota;c__Desulfobacteria;o__Desulfobacterales;f__ETH-SRB1;g__B13-G4;s__B13-G4 sp013792055	Desulfobacterota
Modern_marine_glass_biofilm.mb.29	1685616	90.15	1.86979e+06	40.36	d__Bacteria;p__Omnitrophota;c__Koll11;o__GIF10;f__UBA6249;g__UBA6249;s__UBA6249 sp018812825	Omnitrophota
MEGAHIT-group-1.335	1880972	88.11	2.1348e+06	40.37	d__Bacteria;p__Omnitrophota;c__Koll11;o__UBA1572;f__UBA1572;g__;s__	Omnitrophota
3300022112	1548788	66.03	2.34558e+06	40.39	d__Bacteria;p__Desulfobacterota;c__Desulfobacteria;o__Desulfobacterales;f__ETH-SRB1;g__B13-G4;s__B13-G4 sp018897415	Desulfobacterota
Modern_marine.mb.300	1628928	90.44	1.80111e+06	40.4	d__Bacteria;p__Omnitrophota;c__Koll11;o__GIF10;f__UBA6249;g__UBA6249;s__UBA6249 sp018812825	Omnitrophota
KR13_N1.mb.20	504094	59.42	848357	40.41	d__Bacteria;p__Patescibacteria;c__Paceibacteria;o__UBA9983;f__UBA9983;g__JAHIOX01;s__JAHIOX01 sp018895015	Patescibacteria
MEGAHIT-group-0.50	434802	56.17	774082	40.41	d__Bacteria;p__Patescibacteria;c__Paceibacteria;o__Paceibacterales;f__GCA-002788555;g__GCA-002788555;s__	Patescibacteria
MEGAHIT-group-0.859	444164	66.82	664717	40.43	d__Archaea;p__Aenigmatarchaeota;c__Aenigmatarchaeia;o__CG10238-14;f__SCSR01;g__JAGVVV01;s__	Aenigmatarchaeota
MEGAHIT-group-1.1014	2499033	96.07	2.60126e+06	40.43	d__Bacteria;p__UBA9089;c__CG2-30-40-21;o__CG2-30-40-21;f__CG2-30-40-21;g__CG2-30-40-21;s__	UBA9089
OS_PC_MetaG.mb.58	2201654	89.3	2.46546e+06	40.43	d__Bacteria;p__Desulfobacterota;c__Desulfobacteria;o__Desulfobacterales;f__ETH-SRB1;g__B13-G4;s__B13-G4 sp013792055	Desulfobacterota
KR11_S2_MetaG.mb.12	2598018	96.77	2.68473e+06	40.45	d__Bacteria;p__Desulfobacterota;c__Desulfobacteria;o__Desulfobacterales;f__ETH-SRB1;g__B13-G4;s__B13-G4 sp013792055	Desulfobacterota
MEGAHIT-group-0.784	880155	52.39	1.68001e+06	40.46	d__Bacteria;p__Patescibacteria;c__Microgenomatia;o__UBA10105;f__UBA927;g__CAIJMI01;s__	Patescibacteria
MEGAHIT-group-0.811	1609106	66.96	2.40309e+06	40.49	d__Bacteria;p__Omnitrophota;c__Koll11;o__GIF10;f__UBA6249;g__;s__	Omnitrophota
MEGAHIT-group-3.64	814953	54.13	1.50555e+06	40.49	d__Bacteria;p__Patescibacteria;c__Microgenomatia;o__GWA2-44-7;f__UBA8517;g__;s__	Patescibacteria
KR11_N2.mb.22	2662294	50.18	5.30549e+06	40.51	d__Bacteria;p__Desulfobacterota;c__Desulfobacteria;o__Desulfobacterales;f__RPRI01;g__RPRI01;s__RPRI01 sp018901125	Desulfobacterota
KR13_S3.mb.30	570189	79.28	719209	40.52	d__Bacteria;p__Patescibacteria;c__Paceibacteria;o__UBA9983;f__UBA9983;g__JAHIOX01;s__JAHIOX01 sp018895015	Patescibacteria
MM_PW_MetaG.mb.4	1081627	59.04	1.83202e+06	40.52	d__Archaea;p__Nanoarchaeota;c__Nanoarchaeia;o__Pacearchaeales;f__GW2011-AR1;g__UBA73;s__UBA73 sp018816205	Nanoarchaeota
2754412880	628569	71.13	883690	40.53	d__Bacteria;p__Patescibacteria;c__Paceibacteria;o__UBA9983;f__Tagabacteraceae;g__JAHJQY01;s__JAHJQY01 sp018819015	Patescibacteria
MEGAHIT-group-1.658	1426502	92.52	1.54183e+06	40.53	d__Archaea;p__EX4484-52;c__EX4484-52;o__EX4484-52;f__LFW-46;g__LFW-46;s__LFW-46 sp018897155	EX4484-52
KR11_S3.mb.28	2728204	95	2.87179e+06	40.54	d__Bacteria;p__Desulfobacterota;c__Desulfobacteria;o__Desulfobacterales;f__ETH-SRB1;g__B13-G4;s__B13-G4 sp013792055	Desulfobacterota
MEGAHIT-group-1.138	479174	53.98	887688	40.54	d__Bacteria;p__Patescibacteria;c__Paceibacteria;o__Paceibacterales;f__MHMH01;g__;s__	Patescibacteria
MEGAHIT-group-1.921	1111405	92.29	1.20425e+06	40.55	d__Archaea;p__Micrarchaeota;c__Micrarchaeia;o__Anstonellales;f__Anstonellaceae;g__1-14-0-10-45-29;s__	Micrarchaeota
MEGAHIT-group-1.307	2520498	95.57	2.63733e+06	40.56	d__Bacteria;p__Nitrospirota;c__Thermodesulfovibrionia;o__Thermodesulfovibrionales;f__SM23-35;g__JACAEY01;s__	Nitrospirota
MEGAHIT-group-1.867	620041	56.93	1.08913e+06	40.56	d__Bacteria;p__Omnitrophota;c__Koll11;o__JABMRN01;f__RBG-13-46-9;g__;s__	Omnitrophota
MEGAHIT-group-1.920	814988	68.69	1.18647e+06	40.56	d__Archaea;p__Nanoarchaeota;c__Nanoarchaeia;o__SCGC-AAA011-G17;f__VGLX01;g__;s__	Nanoarchaeota
KR11_N3.mb.43	2909571	94.19	3.08904e+06	40.58	d__Bacteria;p__Desulfobacterota;c__Desulfobacteria;o__Desulfobacterales;f__ETH-SRB1;g__B13-G4;s__B13-G4 sp013792055	Desulfobacterota
KR13_N2.mb.113	1426221	92.06	1.54923e+06	40.58	d__Archaea;p__EX4484-52;c__EX4484-52;o__EX4484-52;f__LFW-46;g__LFW-46;s__LFW-46 sp018897155	EX4484-52
MEGAHIT-group-0.17	907153	68.22	1.32975e+06	40.58	d__Bacteria;p__Omnitrophota;c__Koll11;o__GIF10;f__UBA6249;g__;s__	Omnitrophota
MEGAHIT-group-3.124	3110389	93.26	3.33518e+06	40.58	d__Bacteria;p__UBA9089;c__CG2-30-40-21;o__CG2-30-40-21;f__CG2-30-40-21;g__CG2-30-40-21;s__CG2-30-40-21 sp018814245	UBA9089
KR13_N2.mb.69	569734	77.72	733060	40.59	d__Bacteria;p__Patescibacteria;c__Paceibacteria;o__UBA9983;f__UBA9983;g__JAHIOX01;s__JAHIOX01 sp018895015	Patescibacteria
KR11_N2.mb.12	2956397	96.77	3.05508e+06	40.62	d__Bacteria;p__Desulfobacterota;c__Desulfobacteria;o__Desulfobacterales;f__ETH-SRB1;g__B13-G4;s__B13-G4 sp013792055	Desulfobacterota
MEGAHIT-group-2.116	1325056	92.76	1.42848e+06	40.64	d__Archaea;p__Micrarchaeota;c__Micrarchaeia;o__Anstonellales;f__Bilamarchaeaceae;g__;s__	Micrarchaeota
MEGAHIT-group-1.1006	1974896	63.34	3.11793e+06	40.65	d__Bacteria;p__UBA9089;c__CG2-30-40-21;o__CG2-30-40-21;f__CG2-30-40-21;g__CG2-30-40-21;s__	UBA9089
Old_saline.mb.11	1710676	68.35	2.50282e+06	40.65	d__Bacteria;p__UBA9089;c__UBA9088;o__UBA9088;f__;g__;s__	UBA9089
MEGAHIT-group-1.191	1223960	66.74	1.83392e+06	40.68	d__Archaea;p__Nanoarchaeota;c__Nanoarchaeia;o__Pacearchaeales;f__GW2011-AR1;g__UBA73;s__	Nanoarchaeota
Modern_marine.mb.211	925018	62.74	1.47437e+06	40.68	d__Bacteria;p__Patescibacteria;c__JAHJAL01;o__JAHJAL01;f__JAHJAL01;g__JAHJAL01;s__JAHJAL01 sp018814055	Patescibacteria
Old_saline_planktonic.mb.75	1512374	74.46	2.03112e+06	40.69	d__Bacteria;p__UBA9089;c__UBA9088;o__UBA9088;f__;g__;s__	UBA9089
MEGAHIT-group-0.478	696591	60.07	1.15963e+06	40.72	d__Bacteria;p__Patescibacteria;c__ABY1;o__BM507;f__UBA917;g__;s__	Patescibacteria
KR13_N2.mb.53	970377	66.34	1.46273e+06	40.73	d__Bacteria;p__Patescibacteria;c__ABY1;o__BM507;f__VMTK01;g__JAHIME01;s__JAHIME01 sp018896595	Patescibacteria
MM_PC_MetaG.mb.60	1077281	56.03	1.92269e+06	40.75	d__Archaea;p__Nanoarchaeota;c__Nanoarchaeia;o__Pacearchaeales;f__GW2011-AR1;g__UBA73;s__UBA73 sp018816205	Nanoarchaeota
Modern_marine_rock_biofilm.mb.65	1324827	78.38	1.69026e+06	40.75	d__Bacteria;p__Patescibacteria;c__ABY1;o__UBA9570;f__JAHJKD01;g__JAHJKD01;s__JAHJKD01 sp018822435	Patescibacteria
MEGAHIT-group-0.96	2404792	96.75	2.48557e+06	40.76	d__Bacteria;p__Campylobacterota;c__Campylobacteria;o__Campylobacterales;f__Sulfurimonadaceae;g__Sulfuricurvum;s__	Campylobacterota
Modern_marine.mb.231	844750	68.54	1.23249e+06	40.76	d__Bacteria;p__Patescibacteria;c__Microgenomatia;o__UBA1400;f__JAHJAY01;g__JAHJAY01;s__JAHJAY01 sp018813815	Patescibacteria
Modern_marine.mb.317	1354381	78.5	1.72533e+06	40.77	d__Archaea;p__Nanoarchaeota;c__Nanoarchaeia;o__Woesearchaeales;f__UBA12501;g__WJJV01;s__WJJV01 sp018812465	Nanoarchaeota
OS_PC_MetaG.mb.122	552524	67.13	823066	40.77	d__Bacteria;p__Patescibacteria;c__Paceibacteria;o__UBA9983;f__Tagabacteraceae;g__JAHJQY01;s__JAHJQY01 sp018819015	Patescibacteria
KR13_N1.mb.2	1070557	75.39	1.42003e+06	40.78	d__Archaea;p__EX4484-52;c__EX4484-52;o__EX4484-52;f__LFW-46;g__LFW-46;s__LFW-46 sp018897155	EX4484-52
MEGAHIT-group-0.789	2228809	81.76	2.72604e+06	40.78	d__Bacteria;p__UBA9089;c__UBA9088;o__UBA9088;f__UBA9088;g__;s__	UBA9089
KR11_N3.mb.14	3367914	68.04	4.9499e+06	40.79	d__Bacteria;p__Desulfobacterota;c__Desulfobacteria;o__Desulfobacterales;f__RPRI01;g__RPRI01;s__RPRI01 sp018901125	Desulfobacterota
OSL_A.mb.15	1103267	53.66	2.05603e+06	40.79	d__Bacteria;p__UBA9089;c__UBA9088;o__UBA9088;f__UBA9088;g__;s__	UBA9089
MEGAHIT-group-2.49	4531216	98.49	4.60069e+06	40.81	d__Bacteria;p__Desulfobacterota;c__Desulfobacteria;o__Desulfobacterales;f__Desulfobacteraceae;g__Desulfobacula;s__	Desulfobacterota
Modern_marine.mb.176	3105713	89.89	3.45502e+06	40.82	d__Bacteria;p__UBA9089;c__CG2-30-40-21;o__CG2-30-40-21;f__CG2-30-40-21;g__CG2-30-40-21;s__CG2-30-40-21 sp018814245	UBA9089
MEGAHIT-group-0.405	1849388	71.15	2.59928e+06	40.83	d__Bacteria;p__Firestonebacteria;c__D2-FULL-39-29;o__D2-FULL-39-29;f__D2-FULL-39-29;g__D2-FULL-39-29;s__	Firestonebacteria
MEGAHIT-group-0.746	543281	62.07	875271	40.83	d__Bacteria;p__Patescibacteria;c__Paceibacteria;o__UBA9983_A;f__Zambryskibacteraceae_A;g__WO2-35-19;s__	Patescibacteria
MEGAHIT-group-0.771	785373	59.54	1.31907e+06	40.83	d__Bacteria;p__Patescibacteria;c__Paceibacteria;o__Paceibacterales;f__GWA2-46-15;g__;s__	Patescibacteria
MEGAHIT-group-1.230	3149437	64.83	4.85799e+06	40.86	d__Bacteria;p__Fibrobacterota;c__OXYB2-FULL-49-7;o__;f__;g__;s__	Fibrobacterota
MM_PC_MetaG.mb.108	1135469	68.81	1.65015e+06	40.86	d__Bacteria;p__Patescibacteria;c__JABMPQ01;o__JABMPQ01;f__JAHIRA01;g__JAHIRA01;s__JAHIRA01 sp018818905	Patescibacteria
MEGAHIT-group-1.63	1818303	76.28	2.38372e+06	40.87	d__Bacteria;p__Omnitrophota;c__Koll11;o__GIF10;f__UBA6249;g__JAHKBC01;s__JAHKBC01 sp018825725	Omnitrophota
Modern_marine.mb.253	1626246	80.12	2.02976e+06	40.87	d__Bacteria;p__Patescibacteria;c__ABY1;o__UBA10025;f__JAHIVO01;g__JAHIVO01;s__JAHIVO01 sp018816445	Patescibacteria
MEGAHIT-group-1.696	543307	52.11	1.04262e+06	40.88	d__Bacteria;p__Patescibacteria;c__Paceibacteria;o__Paceibacterales;f__GWA2-46-15;g__;s__	Patescibacteria
Modern_marine_glass_biofilm.mb.137	1292642	81.35	1.58899e+06	40.88	d__Bacteria;p__Patescibacteria;c__ABY1;o__UBA9570;f__JAHJKD01;g__JAHJKD01;s__JAHJKD01 sp018822435	Patescibacteria
MEGAHIT-group-0.723	642955	67.45	953232	40.89	d__Archaea;p__Nanoarchaeota;c__Nanoarchaeia;o__Pacearchaeales;f__GW2011-AR1;g__JAGVXH01;s__	Nanoarchaeota
Modern_marine_glass_biofilm.mb.64	1372720	74.55	1.84134e+06	40.89	d__Bacteria;p__Patescibacteria;c__ABY1;o__UM-FILTER-42-10;f__JAHIZJ01;g__JAHIZJ01;s__JAHIZJ01 sp018814765	Patescibacteria
MEGAHIT-group-2.107	608029	60.12	1.01136e+06	40.9	d__Bacteria;p__Patescibacteria;c__Microgenomatia;o__UBA1400;f__PJMF01;g__UBA10119;s__	Patescibacteria
KR13_S3.mb.115	1339046	92.06	1.45454e+06	40.91	d__Archaea;p__EX4484-52;c__EX4484-52;o__EX4484-52;f__LFW-46;g__LFW-46;s__LFW-46 sp018897155	EX4484-52
Modern_marine.mb.129	1273852	81.35	1.56589e+06	40.94	d__Bacteria;p__Patescibacteria;c__ABY1;o__UBA9570;f__JAHJKD01;g__JAHJKD01;s__JAHJKD01 sp018822435	Patescibacteria
MEGAHIT-group-0.861	624983	67.45	926587	40.96	d__Archaea;p__Nanoarchaeota;c__Nanoarchaeia;o__Pacearchaeales;f__GW2011-AR1;g__JAGVXH01;s__	Nanoarchaeota
MEGAHIT-group-1.780	1616014	88.29	1.83035e+06	40.96	d__Bacteria;p__Omnitrophota;c__Koll11;o__GIF10;f__UBA6249;g__JAHKAP01;s__	Omnitrophota
OS_PC_MetaG.mb.192	1219433	58.18	2.09597e+06	40.96	d__Bacteria;p__Patescibacteria;c__Microgenomatia;o__UM-FILTER-40-11;f__UM-FILTER-40-11;g__;s__	Patescibacteria
2754412905	2781152	79.31	3.50669e+06	40.98	d__Bacteria;p__Bacteroidota;c__Bacteroidia;o__Flavobacteriales;f__Flavobacteriaceae;g__UM-FILTER-40-17;s__UM-FILTER-40-17 sp018829465	Bacteroidota
Modern_marine_rock_biofilm.mb.105	3072382	87.64	3.50568e+06	41.02	d__Bacteria;p__UBA9089;c__CG2-30-40-21;o__CG2-30-40-21;f__CG2-30-40-21;g__CG2-30-40-21;s__CG2-30-40-21 sp018814245	UBA9089
KR13_N1.mb.64	908915	61.16	1.48613e+06	41.04	d__Bacteria;p__Patescibacteria;c__ABY1;o__BM507;f__VMTK01;g__JAHIME01;s__JAHIME01 sp018896595	Patescibacteria
MEGAHIT-group-0.159	1165426	69.8	1.66966e+06	41.04	d__Bacteria;p__Patescibacteria;c__ABY1;o__SG8-24;f__GWF2-40-263;g__UBA12403;s__	Patescibacteria
MEGAHIT-group-1.981	953884	74.72	1.27661e+06	41.04	d__Bacteria;p__Patescibacteria;c__ABY1;o__Magasanikbacterales;f__UBA922;g__WJJZ01;s__	Patescibacteria
MEGAHIT-group-0.40	1168662	69.31	1.68614e+06	41.06	d__Archaea;p__Nanoarchaeota;c__Nanoarchaeia;o__SCGC-AAA011-G17;f__GW2011-AR17;g__UBA9640;s__	Nanoarchaeota
KR13_N2.mb.51	1256237	77.89	1.61283e+06	41.07	d__Bacteria;p__Omnitrophota;c__Koll11;o__GIF10;f__UBA6249;g__JAHIOW01;s__JAHIOW01 sp018895075	Omnitrophota
KR13_S3.mb.38	1526952	69.87	2.18542e+06	41.09	d__Bacteria;p__UBA10199;c__UBA10199;o__;f__;g__;s__	UBA10199
SAG.0314D8.S19	1624916	50.15	3.24011e+06	41.1	d__Bacteria;p__UBA9089;c__UBA9088;o__UBA9088;f__;g__;s__	UBA9089
OS_PC_MetaG.mb.129	1515464	75.7	2.00193e+06	41.12	d__Archaea;p__Nanoarchaeota;c__Nanoarchaeia;o__SCGC-AAA011-G17;f__GW2011-AR17;g__UBA9640;s__UBA9640 sp018830945	Nanoarchaeota
Undefined_mixed_planktonic.mb.96	1567236	73.06	2.14514e+06	41.13	d__Bacteria;p__Omnitrophota;c__Koll11;o__GIF10;f__UBA6249;g__JAHKBC01;s__JAHKBC01 sp018825725	Omnitrophota
MEGAHIT-group-0.855	1057561	82.17	1.28704e+06	41.14	d__Archaea;p__Micrarchaeota;c__Micrarchaeia;o__Norongarragalinales;f__UBA8480;g__;s__	Micrarchaeota
MM_PC_MetaG.mb.123	717590	56.74	1.2647e+06	41.18	d__Bacteria;p__Patescibacteria;c__ABY1;o__UM-FILTER-42-10;f__;g__;s__	Patescibacteria
MEGAHIT-group-1.865	821894	69.63	1.18037e+06	41.22	d__Archaea;p__Aenigmatarchaeota;c__Aenigmatarchaeia;o__QMZP01;f__QMZP01;g__;s__	Aenigmatarchaeota
OS_PC_MetaG.mb.175	674302	70.22	960271	41.22	d__Bacteria;p__Patescibacteria;c__UBA1384;o__JAHJRZ01;f__JAHJRZ01;g__JAHJRZ01;s__JAHJRZ01 sp018830605	Patescibacteria
KR13_S3.mb.21	1801556	90.44	1.99199e+06	41.23	d__Bacteria;p__Omnitrophota;c__Koll11;o__GIF10;f__UBA6249;g__UBA6249;s__UBA6249 sp018897555	Omnitrophota
MM_PC_MetaG.mb.158	1581717	77.23	2.04806e+06	41.23	d__Bacteria;p__Patescibacteria;c__Gracilibacteria;o__Peribacterales;f__Peribacteraceae;g__UBA2144;s__UBA2144 sp018818235	Patescibacteria
Modern_marine.mb.310	673650	54.31	1.24038e+06	41.23	d__Archaea;p__Aenigmatarchaeota;c__Aenigmatarchaeia;o__QMZP01;f__QMZP01;g__;s__	Aenigmatarchaeota
MEGAHIT-group-0.340	1031631	82.17	1.25548e+06	41.24	d__Archaea;p__Micrarchaeota;c__Micrarchaeia;o__Norongarragalinales;f__UBA8480;g__;s__	Micrarchaeota
MEGAHIT-group-0.731	421699	56.09	751826	41.24	d__Bacteria;p__Patescibacteria;c__Paceibacteria;o__UBA9983;f__Tagabacteraceae;g__GCA-002779875;s__	Patescibacteria
MM_PC_MetaG.mb.147	1059643	70.19	1.50968e+06	41.24	d__Bacteria;p__Patescibacteria;c__ABY1;o__UBA11705;f__JABHMO01;g__JAHIRY01;s__JAHIRY01 sp018818405	Patescibacteria
Modern_marine_glass_biofilm.mb.50	1662076	94.02	1.76779e+06	41.25	d__Bacteria;p__Omnitrophota;c__Koll11;o__UBA10183;f__UBA10183;g__UBA10183;s__UBA10183 sp018824725	Omnitrophota
MEGAHIT-group-0.194	1636259	90.8	1.80205e+06	41.26	d__Bacteria;p__Omnitrophota;c__Koll11;o__GIF10;f__;g__;s__	Omnitrophota
Modern_marine.mb.74	4111230	90.54	4.54079e+06	41.26	d__Bacteria;p__Desulfobacterota;c__Desulfobacteria;o__Desulfobacterales;f__Desulfobacteraceae;g__Desulfobacula;s__Desulfobacula sp018812385	Desulfobacterota
Modern_marine.mb.97	1479770	75.53	1.95918e+06	41.26	d__Bacteria;p__Patescibacteria;c__Gracilibacteria;o__Peribacterales;f__Peribacteraceae;g__UBA2144;s__UBA2144 sp018818235	Patescibacteria
KR13_S3.mb.28	1053701	81.12	1.29894e+06	41.27	d__Bacteria;p__Omnitrophota;c__Koll11;o__GIF10;f__UBA6249;g__JAHIOW01;s__JAHIOW01 sp018895075	Omnitrophota
MEGAHIT-group-1.855	1438156	73.99	1.94372e+06	41.27	d__Bacteria;p__Patescibacteria;c__Gracilibacteria;o__Peribacterales;f__Peribacteraceae;g__UBA2144;s__UBA2144 sp018818235	Patescibacteria
MEGAHIT-group-2.51	1065268	60.4	1.76369e+06	41.27	d__Bacteria;p__Patescibacteria;c__Microgenomatia;o__UBA1400;f__PJMF01;g__JAHIVK01;s__JAHIVK01 sp018816385	Patescibacteria
MM_PC_MetaG.mb.155	693080	54.7	1.26706e+06	41.28	d__Bacteria;p__Patescibacteria;c__ABY1;o__SG8-24;f__UBA9934;g__JAHISC01;s__JAHISC01 sp018818445	Patescibacteria
Modern_marine_glass_biofilm.mb.49	1184902	58.52	2.02478e+06	41.28	d__Bacteria;p__Patescibacteria;c__Gracilibacteria;o__Peribacterales;f__Peribacteraceae;g__UBA2144;s__UBA2144 sp018818235	Patescibacteria
KR11_0.1_MetaG.mb.93	834581	61.49	1.35726e+06	41.29	d__Bacteria;p__Omnitrophota;c__Koll11;o__GIF10;f__UBA6249;g__JAHIOW01;s__JAHIOW01 sp018895075	Omnitrophota
MEGAHIT-group-0.121	964771	65.35	1.47631e+06	41.29	d__Bacteria;p__Omnitrophota;c__Koll11;o__GIF10;f__UBA6249;g__JAHKBC01;s__JAHKBC01 sp018825725	Omnitrophota
KR11_0.1_MetaG.mb.105	528348	57.69	915840	41.3	d__Bacteria;p__Patescibacteria;c__Paceibacteria;o__Paceibacterales;f__Staskawiczbacteraceae;g__JAHIEB01;s__JAHIEB01 sp018894075	Patescibacteria
MM_PC_MetaG.mb.124	1121554	76.76	1.46112e+06	41.3	d__Bacteria;p__Patescibacteria;c__Gracilibacteria;o__UBA1369;f__LOWO2-01-FULL-3;g__JAHIRL01;s__JAHIRL01 sp018818755	Patescibacteria
MEGAHIT-group-0.169	1273133	86.85	1.4659e+06	41.34	d__Bacteria;p__Omnitrophota;c__Koll11;o__GIF10;f__UBA6249;g__UBA6249;s__	Omnitrophota
KR11_0.1_MetaG.mb.12	4625107	63.02	7.33911e+06	41.35	d__Bacteria;p__SAR324;c__SAR324;o__XYD2-FULL-50-16;f__XYD2-FULL-50-16;g__JAHJTV01;s__	SAR324
2756170441	700843	51.96	1.34881e+06	41.4	d__Bacteria;p__Patescibacteria;c__Microgenomatia;o__UBA1400;f__MFAQ01;g__;s__	Patescibacteria
MEGAHIT-group-1.154	1644690	95.16	1.72834e+06	41.44	d__Bacteria;p__Omnitrophota;c__Koll11;o__SKK-01;f__SKK-01;g__;s__	Omnitrophota
Old_saline.mb.26	960044	50.74	1.89209e+06	41.49	d__Bacteria;p__Patescibacteria;c__Microgenomatia;o__UBA1400;f__CG1-02-47-37;g__;s__	Patescibacteria
Modern_marine_glass_biofilm.mb.45	1022307	77.98	1.31099e+06	41.5	d__Bacteria;p__Omnitrophota;c__Koll11;o__GIF10;f__UBA6249;g__JAHIZC01;s__JAHIZC01 sp018814745	Omnitrophota
MM_PC_MetaG.mb.77	999501	60.83	1.64311e+06	41.51	d__Bacteria;p__Patescibacteria;c__Microgenomatia;o__UBA1400;f__PJMF01;g__JAHIVK01;s__JAHIVK01 sp018816385	Patescibacteria
Old_saline_planktonic.mb.29	931671	52.89	1.76153e+06	41.51	d__Bacteria;p__Patescibacteria;c__Microgenomatia;o__UBA1400;f__CG1-02-47-37;g__;s__	Patescibacteria
MEGAHIT-group-1.814	441438	60.99	723788	41.52	d__Bacteria;p__Patescibacteria;c__Paceibacteria;o__UBA10092;f__UBA10092;g__UBA10092;s__	Patescibacteria
Modern_marine_rock_biofilm.mb.32	2999609	67.22	4.46238e+06	41.52	d__Bacteria;p__Desulfobacterota;c__Desulfobacteria;o__Desulfobacterales;f__Desulfobacteraceae;g__Desulfobacula;s__Desulfobacula sp018812385	Desulfobacterota
Undefined_mixed_planktonic.mb.47	1773691	89.9	1.97296e+06	41.52	d__Bacteria;p__Omnitrophota;c__Koll11;o__GIF10;f__UBA6249;g__JAHKAP01;s__JAHKAP01 sp018825985	Omnitrophota
KR11_0.1_MetaG.mb.53	738500	68.81	1.07325e+06	41.53	d__Bacteria;p__Patescibacteria;c__Microgenomatia;o__UBA12405;f__UBA12405;g__JAHIEZ01;s__JAHIEZ01 sp018901355	Patescibacteria
2756170420	879410	55.69	1.57912e+06	41.54	d__Bacteria;p__Patescibacteria;c__Microgenomatia;o__UBA1400;f__CG1-02-47-37;g__;s__	Patescibacteria
Old_saline.mb.133	3800156	89.07	4.26648e+06	41.54	d__Bacteria;p__Bacteroidota;c__Bacteroidia;o__Bacteroidales;f__F082;g__UBA5536;s__UBA5536 sp018830105	Bacteroidota
MEGAHIT-group-1.302	1619986	88.83	1.82369e+06	41.58	d__Bacteria;p__Omnitrophota;c__Koll11;o__GIF10;f__UBA6249;g__JAHKAP01;s__JAHKAP01 sp018825985	Omnitrophota
MM_PC_MetaG.mb.194	935524	67.99	1.37597e+06	41.59	d__Bacteria;p__Omnitrophota;c__Koll11;o__GIF10;f__UBA6249;g__JAHIZC01;s__JAHIZC01 sp018814745	Omnitrophota
Modern_marine.mb.16	1098963	74.67	1.47176e+06	41.6	d__Bacteria;p__Omnitrophota;c__Koll11;o__GIF10;f__UBA6249;g__JAHIZC01;s__JAHIZC01 sp018814745	Omnitrophota
OS_PC_MetaG.mb.37	3889399	93.55	4.15756e+06	41.6	d__Bacteria;p__Bacteroidota;c__Bacteroidia;o__Bacteroidales;f__F082;g__UBA5536;s__UBA5536 sp018830105	Bacteroidota
MEGAHIT-group-0.42	559212	61.39	910917	41.62	d__Bacteria;p__Patescibacteria;c__Paceibacteria;o__Paceibacterales;f__JAHIOY01;g__;s__	Patescibacteria
Modern_marine.mb.86	1715780	90.98	1.88589e+06	41.62	d__Bacteria;p__Omnitrophota;c__Koll11;o__GIF10;f__UBA6249;g__JAHKAP01;s__JAHKAP01 sp018825985	Omnitrophota
3300021812	897912	54.35	1.65209e+06	41.63	d__Bacteria;p__Patescibacteria;c__Microgenomatia;o__UBA1400;f__CG1-02-47-37;g__;s__	Patescibacteria
MEGAHIT-group-0.521	908105	64.27	1.41295e+06	41.63	d__Bacteria;p__Patescibacteria;c__Microgenomatia;o__UBA1400;f__CG1-02-47-37;g__DSTH01;s__	Patescibacteria
MEGAHIT-group-1.834	916672	82.02	1.11762e+06	41.64	d__Bacteria;p__Omnitrophota;c__Koll11;o__GIF10;f__UBA6249;g__JAHIZC01;s__	Omnitrophota
Old_saline_planktonic.mb.122	3737902	88.82	4.2084e+06	41.65	d__Bacteria;p__Bacteroidota;c__Bacteroidia;o__Bacteroidales;f__F082;g__UBA5536;s__UBA5536 sp018830105	Bacteroidota
3300021825	931763	56.25	1.65647e+06	41.66	d__Bacteria;p__Patescibacteria;c__Microgenomatia;o__UBA1400;f__CG1-02-47-37;g__;s__	Patescibacteria
MEGAHIT-group-1.759	1249278	77.18	1.61866e+06	41.66	d__Bacteria;p__Omnitrophota;c__Koll11;o__GIF10;f__UBA6249;g__JAHIZC01;s__	Omnitrophota
KR13_N1.mb.50	1591362	89.36	1.78084e+06	41.69	d__Bacteria;p__Omnitrophota;c__Koll11;o__GIF10;f__UBA6249;g__UBA6249;s__UBA6249 sp018897555	Omnitrophota
MEGAHIT-group-0.204	1037541	74.3	1.39642e+06	41.69	d__Archaea;p__Nanoarchaeota;c__Nanoarchaeia;o__Woesearchaeales;f__21-14-0-10-32-9;g__;s__	Nanoarchaeota
MEGAHIT-group-0.152	790161	66.75	1.18376e+06	41.7	d__Archaea;p__Nanoarchaeota;c__Nanoarchaeia;o__SCGC-AAA011-G17;f__VGLX01;g__;s__	Nanoarchaeota
Modern_marine_glass_biofilm.mb.23	1747267	90.98	1.9205e+06	41.7	d__Bacteria;p__Omnitrophota;c__Koll11;o__GIF10;f__UBA6249;g__JAHKAP01;s__JAHKAP01 sp018825985	Omnitrophota
3300021824	1010906	57.14	1.76917e+06	41.72	d__Bacteria;p__Patescibacteria;c__Microgenomatia;o__UBA1400;f__CG1-02-47-37;g__;s__	Patescibacteria
MEGAHIT-group-3.113	891910	61.06	1.46071e+06	41.73	d__Bacteria;p__Patescibacteria;c__Microgenomatia;o__UBA1400;f__PJMF01;g__JAHIVK01;s__JAHIVK01 sp018816385	Patescibacteria
3300022107	1491470	53.88	2.76813e+06	41.75	d__Bacteria;p__Nitrospirota;c__Thermodesulfovibrionia;o__Thermodesulfovibrionales;f__UBA6898;g__GWC2-42-7;s__	Nitrospirota
MM_PC_MetaG.mb.59	1183576	68.21	1.73519e+06	41.75	d__Bacteria;p__Patescibacteria;c__Gracilibacteria;o__UBA1369;f__2-02-FULL-48-14;g__JAHIVE01;s__JAHIVE01 sp018816805	Patescibacteria
KR11_0.1_MetaG.mb.40	3019765	77.2	3.91161e+06	41.76	d__Bacteria;p__Bacteroidota;c__Bacteroidia;o__Bacteroidales;f__F082;g__UBA6244;s__	Bacteroidota
MEGAHIT-group-2.41	3232420	78.8	4.10206e+06	41.76	d__Bacteria;p__Bacteroidota;c__Bacteroidia;o__Bacteroidales;f__ML635J-15;g__;s__	Bacteroidota
KR13_S3.mb.126	987244	68.12	1.44927e+06	41.77	d__Bacteria;p__Patescibacteria;c__ABY1;o__BM507;f__VMTK01;g__JAHIME01;s__JAHIME01 sp018896595	Patescibacteria
MM_PC_MetaG.mb.211	665325	72.54	917184	41.77	d__Bacteria;p__Patescibacteria;c__Paceibacteria;o__Paceibacterales;f__PEYH01;g__PEYH01;s__PEYH01 sp018817645	Patescibacteria
3300021816	858011	52.31	1.64024e+06	41.78	d__Bacteria;p__Patescibacteria;c__Microgenomatia;o__UBA1400;f__CG1-02-47-37;g__;s__	Patescibacteria
MM_PC_MetaG.mb.137	1633580	82.34	1.98394e+06	41.78	d__Bacteria;p__Omnitrophota;c__Koll11;o__UBA10183;f__UBA10183;g__JAHIRR01;s__JAHIRR01 sp018818505	Omnitrophota
3300021815	958834	51.73	1.85354e+06	41.79	d__Bacteria;p__Patescibacteria;c__Microgenomatia;o__UBA1400;f__CG1-02-47-37;g__DSTH01;s__	Patescibacteria
MEGAHIT-group-1.237	1100718	86.94	1.26607e+06	41.79	d__Bacteria;p__Omnitrophota;c__Koll11;o__UBA6215;f__UBA6215;g__;s__	Omnitrophota
3300022113	2081599	62.69	3.32046e+06	41.8	d__Bacteria;p__Nitrospirota;c__Thermodesulfovibrionia;o__Thermodesulfovibrionales;f__UBA6898;g__GWC2-42-7;s__	Nitrospirota
OS_PC_MetaG.mb.54	3065749	97.03	3.15959e+06	41.82	d__Bacteria;p__Bacteroidota;c__Bacteroidia;o__Flavobacteriales;f__Flavobacteriaceae;g__UM-FILTER-40-17;s__UM-FILTER-40-17 sp018829465	Bacteroidota
2756170414	814268	57.77	1.4095e+06	41.84	d__Bacteria;p__Omnitrophota;c__Koll11;o__GIF10;f__JAHJCI01;g__;s__	Omnitrophota
3300022124	2397637	61.23	3.91579e+06	41.85	d__Bacteria;p__Nitrospirota;c__Thermodesulfovibrionia;o__Thermodesulfovibrionales;f__UBA6898;g__GWC2-42-7;s__	Nitrospirota
KR13_N2.mb.36	839534	65.84	1.27511e+06	41.85	d__Bacteria;p__Patescibacteria;c__ABY1;o__SG8-24;f__UBA9934;g__UBA9934;s__UBA9934 sp018896835	Patescibacteria
MM_PC_MetaG.mb.213	1394969	55.41	2.51754e+06	41.85	d__Bacteria;p__Patescibacteria;c__Microgenomatia;o__GWA2-44-7;f__UBA8517;g__JAHJHG01;s__JAHJHG01 sp018823885	Patescibacteria
UML_A.mb.17	1452347	78.13	1.85889e+06	41.85	d__Bacteria;p__Omnitrophota;c__Koll11;o__GIF10;f__UBA6249;g__JAHKAP01;s__JAHKAP01 sp018825985	Omnitrophota
MEGAHIT-group-1.428	666555	54.95	1.21302e+06	41.86	d__Bacteria;p__Patescibacteria;c__ABY1;o__SG8-24;f__UBA9934;g__UBA9934;s__UBA9934 sp018896835	Patescibacteria
Old_saline_glass_biofilm.mb.9	5180397	85.81	6.03706e+06	41.86	d__Bacteria;p__Myxococcota;c__Polyangia;o__HGW-17;f__HGW-17;g__JAHJMN01;s__JAHJMN01 sp018821305	Myxococcota
3300021821	932052	60.31	1.54544e+06	41.87	d__Bacteria;p__Patescibacteria;c__Microgenomatia;o__UBA1400;f__CG1-02-47-37;g__;s__	Patescibacteria
MEGAHIT-group-1.15	1054955	70.3	1.50065e+06	41.88	d__Bacteria;p__Patescibacteria;c__ABY1;o__SG8-24;f__UBA9934;g__JAHISC01;s__JAHISC01 sp018818445	Patescibacteria
MM_PC_MetaG.mb.144	520853	52.11	999526	41.88	d__Bacteria;p__Patescibacteria;c__Paceibacteria;o__Portnoybacterales;f__UBA2143;g__UM-FILTER-43-11-A;s__	Patescibacteria
MM_PC_MetaG.mb.12	752392	65.84	1.14276e+06	41.91	d__Bacteria;p__Patescibacteria;c__ABY1;o__XYB2-FULL-38-15;f__XYB2-FULL-38-15;g__JAHIRI01;s__JAHIRI01 sp018818855	Patescibacteria
Old_saline_rock_biofilm.mb.24	5296022	86.13	6.14887e+06	41.91	d__Bacteria;p__Myxococcota;c__Polyangia;o__HGW-17;f__HGW-17;g__JAHJMN01;s__JAHJMN01 sp018821305	Myxococcota
Modern_marine.mb.36	1470189	88.95	1.65283e+06	41.92	d__Bacteria;p__Proteobacteria;c__Gammaproteobacteria;o__UBA12402;f__UBA12402;g__JAHJDF01;s__JAHJDF01 sp018812595	Proteobacteria
Old_saline.mb.39	5220018	85.81	6.08323e+06	41.92	d__Bacteria;p__Myxococcota;c__Polyangia;o__HGW-17;f__HGW-17;g__JAHJMN01;s__JAHJMN01 sp018821305	Myxococcota
MEGAHIT-group-0.9	2058257	93.01	2.21294e+06	41.93	d__Bacteria;p__Omnitrophota;c__Koll11;o__JABMRG01;f__JAFGKX01;g__;s__	Omnitrophota
UML_B.mb.5	1376997	79.26	1.73732e+06	41.93	d__Bacteria;p__Omnitrophota;c__Koll11;o__GIF10;f__UBA6249;g__JAHKAP01;s__JAHKAP01 sp018825985	Omnitrophota
MEGAHIT-group-1.1003	1900374	82.91	2.29209e+06	41.94	d__Bacteria;p__Omnitrophota;c__Koll11;o__JABMRG01;f__JABMRG01;g__;s__	Omnitrophota
Modern_marine_glass_biofilm.mb.39	1265672	83.14	1.52234e+06	41.95	d__Bacteria;p__Proteobacteria;c__Gammaproteobacteria;o__UBA12402;f__UBA12402;g__JAHJDF01;s__JAHJDF01 sp018812595	Proteobacteria
Modern_marine_glass_biofilm.mb.31	1185862	60.4	1.96335e+06	41.96	d__Bacteria;p__Patescibacteria;c__Microgenomatia;o__UBA1400;f__JAHJAY01;g__JAHJAY01;s__JAHJAY01 sp018813815	Patescibacteria
MEGAHIT-group-2.142	779581	64.36	1.21128e+06	41.97	d__Bacteria;p__Patescibacteria;c__ABY1;o__XYB2-FULL-38-15;f__XYB2-FULL-38-15;g__JAHIRI01;s__JAHIRI01 sp018818855	Patescibacteria
Undefined_mixed_planktonic.mb.33	1498137	87.81	1.70611e+06	41.98	d__Bacteria;p__Omnitrophota;c__Koll11;o__4484-171;f__4484-171;g__JAHKAJ01;s__JAHKAJ01 sp018826075	Omnitrophota
OS_PC_MetaG.mb.69	7669993	91.4	8.39168e+06	42	d__Bacteria;p__SAR324;c__SAR324;o__XYD2-FULL-50-16;f__XYD2-FULL-50-16;g__JAHJTV01;s__JAHJTV01 sp018829445	SAR324
OSL_A.mb.13	2375374	64.75	3.66853e+06	42	d__Bacteria;p__Bacteroidota;c__Bacteroidia;o__Bacteroidales;f__F082;g__UBA5536;s__UBA5536 sp018830105	Bacteroidota
MEGAHIT-group-1.794	1187973	84.58	1.40456e+06	42.01	d__Archaea;p__Nanoarchaeota;c__Nanoarchaeia;o__Woesearchaeales;f__JAGVZT01;g__;s__	Nanoarchaeota
MEGAHIT-group-0.750	752599	59.83	1.2579e+06	42.02	d__Bacteria;p__Patescibacteria;c__ABY1;o__UBA11705;f__JACRDX01;g__JACRDX01;s__	Patescibacteria
MEGAHIT-group-1.906	1314936	85.17	1.5439e+06	42.02	d__Bacteria;p__Proteobacteria;c__Gammaproteobacteria;o__UBA12402;f__UBA12402;g__JAHJDF01;s__JAHJDF01 sp018812595	Proteobacteria
Old_saline.mb.13	1025916	69.22	1.48211e+06	42.02	d__Bacteria;p__Proteobacteria;c__Gammaproteobacteria;o__UBA12402;f__UBA12402;g__JAHJDF01;s__JAHJDF01 sp018812595	Proteobacteria
OS_PC_MetaG.mb.35	1362466	88.95	1.53172e+06	42.02	d__Bacteria;p__Proteobacteria;c__Gammaproteobacteria;o__UBA12402;f__UBA12402;g__JAHJDF01;s__JAHJDF01 sp018812595	Proteobacteria
KR13_S3.mb.11	801246	57.92	1.38337e+06	42.03	d__Bacteria;p__Patescibacteria;c__ABY1;o__SG8-24;f__UBA9934;g__UBA9934;s__UBA9934 sp018896835	Patescibacteria
MEGAHIT-group-1.510	1055014	81.59	1.29307e+06	42.03	d__Bacteria;p__Omnitrophota;c__Koll11;o__GIF10;f__JAHJCI01;g__;s__	Omnitrophota
MEGAHIT-group-0.228	784905	57.88	1.35609e+06	42.07	d__Bacteria;p__Patescibacteria;c__ABY1;o__SG8-24;f__UBA9568;g__;s__	Patescibacteria
MEGAHIT-group-0.662	1092831	62.93	1.73658e+06	42.1	d__Bacteria;p__Omnitrophota;c__Koll11;o__GIF10;f__UBA6249;g__JAHKAP01;s__JAHKAP01 sp018825985	Omnitrophota
MEGAHIT-group-1.320	982888	54.98	1.78772e+06	42.12	d__Bacteria;p__Omnitrophota;c__Koll11;o__GIF10;f__JAHJCI01;g__;s__	Omnitrophota
MEGAHIT-group-0.81	915529	50.78	1.80293e+06	42.14	d__Archaea;p__Thermoproteota;c__Bathyarchaeia;o__RBG-16-48-13;f__;g__;s__	Thermoproteota
MEGAHIT-group-1.313	586909	58.05	1.01104e+06	42.16	d__Bacteria;p__Patescibacteria;c__Paceibacteria;o__UBA6257;f__Colwellbacteraceae;g__1-14-0-10-42-22;s__1-14-0-10-42-22 sp018826645	Patescibacteria
MEGAHIT-group-1.964	866162	58.57	1.47885e+06	42.16	d__Bacteria;p__Omnitrophota;c__Koll11;o__GIF10;f__UBA6249;g__UBA6249;s__	Omnitrophota
MEGAHIT-group-1.761	1931766	58.62	3.2954e+06	42.18	d__Bacteria;p__Margulisbacteria;c__Termititenacia;o__;f__;g__;s__	Margulisbacteria
Modern_marine.mb.168	3880415	94.51	4.10582e+06	42.18	d__Bacteria;p__Marinisomatota;c__UBA2242;o__UBA2242;f__UBA2242;g__B118-G9;s__B118-G9 sp018824205	Marinisomatota
UML_B.mb.16	1080313	64.45	1.6762e+06	42.19	d__Bacteria;p__Omnitrophota;c__Koll11;o__4484-171;f__4484-171;g__JAHKAJ01;s__JAHKAJ01 sp018826075	Omnitrophota
MEGAHIT-group-2.74	3694626	89.56	4.12531e+06	42.2	d__Bacteria;p__Marinisomatota;c__UBA2242;o__UBA2242;f__UBA2242;g__B118-G9;s__B118-G9 sp018824205	Marinisomatota
Modern_marine_rock_biofilm.mb.84	954884	60.2	1.58619e+06	42.2	d__Bacteria;p__Proteobacteria;c__Gammaproteobacteria;o__UBA12402;f__UBA12402;g__JAHJDF01;s__JAHJDF01 sp018812595	Proteobacteria
Modern_marine_rock_biofilm.mb.88	857627	57.47	1.4923e+06	42.22	d__Bacteria;p__Patescibacteria;c__ABY1;o__Magasanikbacterales;f__GWA2-37-8;g__JAHJCN01;s__JAHJCN01 sp018812905	Patescibacteria
2756170292	3851066	54.15	7.11185e+06	42.23	d__Bacteria;p__Spirochaetota;c__UBA12135;o__COTS27;f__;g__;s__	Spirochaetota
MEGAHIT-group-1.884	1080130	68.81	1.56973e+06	42.25	d__Bacteria;p__Patescibacteria;c__ABY1;o__SG8-24;f__UBA9568;g__;s__	Patescibacteria
KR13_S2_MetaG.mb.32	1012082	70.42	1.43721e+06	42.26	d__Bacteria;p__Omnitrophota;c__Koll11;o__GIF10;f__UBA6249;g__UBA6249;s__UBA6249 sp018897555	Omnitrophota
MM_PC_MetaG.mb.27	1730514	89.74	1.92836e+06	42.27	d__Bacteria;p__Margulisbacteria;c__WOR-1;o__JAHJIW01;f__JAHJIW01;g__JAHJIW01;s__JAHJIW01 sp018823125	Margulisbacteria
MEGAHIT-group-1.238	1615108	73.12	2.20885e+06	42.28	d__Bacteria;p__Omnitrophota;c__Koll11;o__4484-171;f__4484-171;g__;s__	Omnitrophota
MEGAHIT-group-1.83	1395602	87.81	1.58934e+06	42.28	d__Bacteria;p__Omnitrophota;c__Koll11;o__4484-171;f__4484-171;g__JAHKAJ01;s__JAHKAJ01 sp018826075	Omnitrophota
3300022139	3792150	58.95	6.43282e+06	42.29	d__Bacteria;p__Spirochaetota;c__UBA12135;o__COTS27;f__;g__;s__	Spirochaetota
KR13_N2.mb.25	1220164	90.44	1.34914e+06	42.29	d__Bacteria;p__Omnitrophota;c__Koll11;o__GIF10;f__UBA6249;g__UBA6249;s__UBA6249 sp018897555	Omnitrophota
Modern_marine_glass_biofilm.mb.151	1792374	88.89	2.0164e+06	42.29	d__Bacteria;p__Margulisbacteria;c__WOR-1;o__JAHJIW01;f__JAHJIW01;g__JAHJIW01;s__JAHJIW01 sp018823125	Margulisbacteria
Modern_marine_glass_biofilm.mb.88	3889022	96.7	4.02174e+06	42.31	d__Bacteria;p__Marinisomatota;c__UBA2242;o__UBA2242;f__UBA2242;g__B118-G9;s__B118-G9 sp018824205	Marinisomatota
Modern_marine.mb.184	1792536	88.89	2.01658e+06	42.33	d__Bacteria;p__Margulisbacteria;c__WOR-1;o__JAHJIW01;f__JAHJIW01;g__JAHJIW01;s__JAHJIW01 sp018823125	Margulisbacteria
Modern_marine_rock_biofilm.mb.116	1729427	88.89	1.94558e+06	42.33	d__Bacteria;p__Margulisbacteria;c__WOR-1;o__JAHJIW01;f__JAHJIW01;g__JAHJIW01;s__JAHJIW01 sp018823125	Margulisbacteria
OS_PC_MetaG.mb.163	5371638	93.12	5.76851e+06	42.33	d__Bacteria;p__Desulfobacterota;c__Desulfobacteria;o__Desulfobacterales;f__Desulfobacteraceae;g__Desulfobacula;s__Desulfobacula sp018821715	Desulfobacterota
MM_PC_MetaG.mb.175	1165668	75.46	1.54475e+06	42.35	d__Bacteria;p__Omnitrophota;c__Koll11;o__4484-171;f__4484-171;g__JAHKAJ01;s__JAHKAJ01 sp018826075	Omnitrophota
MEGAHIT-group-1.588	1319383	82.24	1.60431e+06	42.36	d__Archaea;p__Nanoarchaeota;c__Nanoarchaeia;o__Woesearchaeales;f__JAHJEM01;g__;s__	Nanoarchaeota
UML_A.mb.11	978980	57.88	1.6914e+06	42.36	d__Bacteria;p__Omnitrophota;c__Koll11;o__4484-171;f__4484-171;g__JAHKAJ01;s__JAHKAJ01 sp018826075	Omnitrophota
KR13_S3.mb.15	1905873	94.19	2.02343e+06	42.37	d__Bacteria;p__Desulfobacterota;c__Desulfobacteria;o__Desulfobacterales;f__ETH-SRB1;g__Desulfaltia;s__Desulfaltia sp013202725	Desulfobacterota
MEGAHIT-group-1.53	915153	71.02	1.28858e+06	42.37	d__Bacteria;p__Patescibacteria;c__Paceibacteria;o__CAIUEV01;f__JAHKAQ01;g__JAHKAQ01;s__JAHKAQ01 sp018825765	Patescibacteria
Modern_marine.mb.30	1128440	76.6	1.47316e+06	42.37	d__Bacteria;p__Omnitrophota;c__Koll11;o__GIF10;f__JAHJCI01;g__JAHJCI01;s__JAHJCI01 sp018813085	Omnitrophota
MEGAHIT-group-3.5	857643	57.43	1.49337e+06	42.39	d__Bacteria;p__Patescibacteria;c__UBA1384;o__UBA1384;f__DTJR01;g__;s__	Patescibacteria
KR13_S3.mb.122	2882691	72.67	3.96682e+06	42.4	d__Bacteria;p__Firmicutes_A;c__Clostridia;o__Eubacteriales;f__Eubacteriaceae;g__Acetobacterium;s__	Firmicutes_A
MEGAHIT-group-0.689	966884	56.9	1.69927e+06	42.42	d__Bacteria;p__Omnitrophota;c__Koll11;o__VGKN01;f__VGKN01;g__;s__	Omnitrophota
MEGAHIT-group-0.246	529445	55.25	958271	42.44	d__Bacteria;p__Patescibacteria;c__Paceibacteria;o__Paceibacterales;f__;g__;s__	Patescibacteria
MEGAHIT-group-0.570	876415	64.4	1.36089e+06	42.44	d__Bacteria;p__Nitrospirota;c__Thermodesulfovibrionia;o__Thermodesulfovibrionales;f__SM23-35;g__JACAEY01;s__	Nitrospirota
Old_saline.mb.139	5733480	96.51	5.94081e+06	42.44	d__Bacteria;p__Desulfobacterota;c__Desulfobacteria;o__Desulfobacterales;f__Desulfobacteraceae;g__Desulfobacula;s__Desulfobacula sp018821715	Desulfobacterota
KR13_N2.mb.76	1926621	96.61	1.99423e+06	42.45	d__Bacteria;p__Desulfobacterota;c__Desulfobacteria;o__Desulfobacterales;f__ETH-SRB1;g__Desulfaltia;s__Desulfaltia sp013202725	Desulfobacterota
MEGAHIT-group-1.513	1343559	81.93	1.63989e+06	42.45	d__Archaea;p__Iainarchaeota;c__Iainarchaeia;o__Iainarchaeales;f__JAFCCJ01;g__JAFCCJ01;s__	Iainarchaeota
MM_PC_MetaG.mb.188	866432	62.37	1.38918e+06	42.45	d__Bacteria;p__Patescibacteria;c__Paceibacteria;o__Portnoybacterales;f__GWB1-42-6;g__JAHIST01;s__JAHIST01 sp018818145	Patescibacteria
Modern_marine_glass_biofilm.mb.8	858073	60.43	1.41995e+06	42.45	d__Bacteria;p__Omnitrophota;c__Koll11;o__GIF10;f__JAHJCI01;g__JAHJCI01;s__JAHJCI01 sp018813085	Omnitrophota
KR13_N2.mb.31	1845243	86.88	2.1239e+06	42.47	d__Bacteria;p__Nitrospirota;c__Thermodesulfovibrionia;o__Thermodesulfovibrionales;f__UBA1546;g__UBA1546;s__UBA1546 sp018896985	Nitrospirota
KR13_N2.mb.32	2258943	88.65	2.54816e+06	42.47	d__Bacteria;p__Omnitrophota;c__Koll11;o__UBA10183;f__UBA10183;g__JAHIPS01;s__JAHIPS01 sp018902915	Omnitrophota
MEGAHIT-group-0.78	1011827	66.13	1.53006e+06	42.47	d__Bacteria;p__Omnitrophota;c__Koll11;o__GIF10;f__UBA6249;g__;s__	Omnitrophota
3300021818	803530	54.2	1.48253e+06	42.48	d__Bacteria;p__Patescibacteria;c__Microgenomatia;o__UBA1400;f__CG1-02-47-37;g__;s__	Patescibacteria
MEGAHIT-group-1.1015	805497	62.05	1.29814e+06	42.48	d__Bacteria;p__Patescibacteria;c__UBA1384;o__UBA1384;f__DTJR01;g__;s__	Patescibacteria
MEGAHIT-group-1.450	1720219	77.13	2.23029e+06	42.49	d__Bacteria;p__Desulfobacterota;c__Desulfobacteria;o__Desulfobacterales;f__ETH-SRB1;g__Desulfaltia;s__Desulfaltia sp013202725	Desulfobacterota
OS_PC_MetaG.mb.95	1249949	84.59	1.47766e+06	42.49	d__Bacteria;p__Omnitrophota;c__Koll11;o__4484-171;f__4484-171;g__JAHKAJ01;s__JAHKAJ01 sp018826075	Omnitrophota
MEGAHIT-group-0.28	1931189	84.4	2.28814e+06	42.5	d__Archaea;p__Thermoplasmatota;c__E2;o__DHVEG-1;f__DHVEG-1;g__;s__	Thermoplasmatota
Undefined_mixed_planktonic.mb.48	868146	70.46	1.23211e+06	42.5	d__Bacteria;p__Patescibacteria;c__Paceibacteria;o__CAIUEV01;f__JAHKAQ01;g__JAHKAQ01;s__JAHKAQ01 sp018825765	Patescibacteria
KR13_N2.mb.45	1505453	91.87	1.63868e+06	42.51	d__Bacteria;p__Omnitrophota;c__Koll11;o__UBA10183;f__UBA10183;g__JAHILY01;s__JAHILY01 sp018896815	Omnitrophota
MEGAHIT-group-1.126	1133932	76.88	1.47494e+06	42.51	d__Bacteria;p__Omnitrophota;c__Koll11;o__UBA10183;f__UBA10183;g__JAHIEN01;s__	Omnitrophota
Old_saline_planktonic.mb.3	5819704	95.22	6.11185e+06	42.55	d__Bacteria;p__Desulfobacterota;c__Desulfobacteria;o__Desulfobacterales;f__Desulfobacteraceae;g__Desulfobacula;s__Desulfobacula sp018821715	Desulfobacterota
Undefined_mixed_planktonic.mb.104	590796	70.93	832928	42.57	d__Bacteria;p__Patescibacteria;c__Paceibacteria;o__UBA6257;f__Colwellbacteraceae;g__1-14-0-10-42-22;s__1-14-0-10-42-22 sp018826645	Patescibacteria
MEGAHIT-group-1.680	446488	55.32	807101	42.58	d__Bacteria;p__Patescibacteria;c__Paceibacteria;o__UBA9983_A;f__Zambryskibacteraceae;g__;s__	Patescibacteria
MEGAHIT-group-1.384	1730873	78.04	2.21793e+06	42.59	d__Archaea;p__Nanoarchaeota;c__Nanoarchaeia;o__SCGC-AAA011-G17;f__GW2011-AR17;g__;s__	Nanoarchaeota
2754412852	3156266	55.97	5.63921e+06	42.63	d__Bacteria;p__Spirochaetota;c__UBA12135;o__COTS27;f__;g__;s__	Spirochaetota
MEGAHIT-group-1.43	801846	54.09	1.48243e+06	42.65	d__Bacteria;p__Omnitrophota;c__Koll11;o__GIF10;f__UBA6249;g__;s__	Omnitrophota
MEGAHIT-group-0.495	1022810	82.71	1.23662e+06	42.67	d__Archaea;p__Iainarchaeota;c__Iainarchaeia;o__Iainarchaeales;f__VGJJ01;g__VGJJ01;s__	Iainarchaeota
MM_PC_MetaG.mb.25	1190844	75.59	1.5754e+06	42.68	d__Bacteria;p__Margulisbacteria;c__WOR-1;o__O2-12-FULL-45-9;f__O2-12-FULL-45-9;g__JAHIUL01;s__JAHIUL01 sp018817195	Margulisbacteria
MEGAHIT-group-0.223	806216	56.5	1.42693e+06	42.7	d__Bacteria;p__Patescibacteria;c__Paceibacteria;o__CAIUEV01;f__CAIUEV01;g__;s__	Patescibacteria
MEGAHIT-group-2.90	3430522	93.89	3.65377e+06	42.7	d__Bacteria;p__Zixibacteria;c__MSB-5A5;o__GN15;f__PGXB01;g__;s__	Zixibacteria
MEGAHIT-group-0.219	3703450	96.7	3.82983e+06	42.75	d__Bacteria;p__Marinisomatota;c__UBA2242;o__UBA2242;f__UBA2242;g__B118-G9;s__B118-G9 sp018824205	Marinisomatota
OS_PC_MetaG.mb.34	4072019	93.69	4.34627e+06	42.75	d__Bacteria;p__Bacteroidota;c__Bacteroidia;o__Bacteroidales;f__F082;g__UBA6244;s__UBA6244 sp002440885	Bacteroidota
MEGAHIT-group-0.147	1343133	76.4	1.75803e+06	42.77	d__Bacteria;p__JAFGOL01;c__JAFGOL01;o__JAFGOL01;f__JAFGOL01;g__;s__	JAFGOL01
Modern_marine_rock_biofilm.mb.63	3608290	92.86	3.88573e+06	42.77	d__Bacteria;p__Marinisomatota;c__UBA2242;o__UBA2242;f__UBA2242;g__B118-G9;s__B118-G9 sp018824205	Marinisomatota
Modern_marine.mb.105	1423905	79.17	1.79854e+06	42.78	d__Bacteria;p__Patescibacteria;c__Gracilibacteria;o__Peribacterales;f__Peribacteraceae;g__UBA2144;s__UBA2144 sp018814875	Patescibacteria
2754412909	1157531	59.68	1.93956e+06	42.79	d__Bacteria;p__Omnitrophota;c__Koll11;o__UBA10183;f__UBA10183;g__JAHIEN01;s__JAHIEN01 sp018901615	Omnitrophota
UML_A.mb.12	818580	56.14	1.4581e+06	42.79	d__Bacteria;p__Patescibacteria;c__Paceibacteria;o__Portnoybacterales;f__GWB1-42-6;g__UBA8475;s__UBA8475 sp018826025	Patescibacteria
MM_PC_MetaG.mb.244	3274525	92.31	3.54731e+06	42.81	d__Bacteria;p__Marinisomatota;c__UBA2242;o__UBA2242;f__UBA2242;g__B118-G9;s__B118-G9 sp018824205	Marinisomatota
OSL_A.mb.5	4710893	78.25	6.02031e+06	42.81	d__Bacteria;p__Desulfobacterota;c__Desulfobacteria;o__Desulfobacterales;f__Desulfobacteraceae;g__Desulfobacula;s__Desulfobacula sp018821715	Desulfobacterota
MEGAHIT-group-0.317	1173470	66.83	1.7559e+06	42.85	d__Bacteria;p__Patescibacteria;c__ABY1;o__SG8-24;f__GWF2-40-263;g__UBA12403;s__	Patescibacteria
MEGAHIT-group-1.73	685927	60.63	1.13133e+06	42.85	d__Bacteria;p__Patescibacteria;c__Paceibacteria;o__Paceibacterales;f__MHMH01;g__2-02-FULL-43-13;s__	Patescibacteria
KR13_N1.mb.18	3122437	77.04	4.05301e+06	42.88	d__Archaea;p__Halobacteriota;c__Methanosarcinia;o__Methanosarcinales;f__Methanoperedenaceae;g__Methanoperedens;s__Methanoperedens sp018899795	Halobacteriota
MEGAHIT-group-1.110	1552414	88.71	1.74999e+06	42.88	d__Bacteria;p__Omnitrophota;c__Koll11;o__SKK-01;f__SKK-01;g__;s__	Omnitrophota
Modern_marine.mb.308	992066	74.88	1.32487e+06	42.88	d__Bacteria;p__Patescibacteria;c__ABY1;o__Magasanikbacterales;f__GWA2-37-8;g__JAHJCN01;s__JAHJCN01 sp018812905	Patescibacteria
MEGAHIT-group-1.837	1449286	77.78	1.86331e+06	42.89	d__Bacteria;p__Margulisbacteria;c__WOR-1;o__O2-12-FULL-45-9;f__O2-12-FULL-45-9;g__;s__	Margulisbacteria
Modern_marine.mb.214	2148859	91.87	2.33902e+06	42.89	d__Bacteria;p__Omnitrophota;c__Koll11;o__B26-G9;f__B26-G9;g__JAHJAO01;s__JAHJAO01 sp018813905	Omnitrophota
Undefined_mixed_planktonic.mb.35	903898	67.14	1.34629e+06	42.9	d__Bacteria;p__Patescibacteria;c__Paceibacteria;o__Portnoybacterales;f__GWB1-42-6;g__UBA8475;s__UBA8475 sp018826025	Patescibacteria
MM_PC_MetaG.mb.247	1855459	51.26	3.6197e+06	42.91	d__Bacteria;p__4484-113;c__;o__;f__;g__;s__	4484-113
KR13_S3.mb.137	1173825	85.36	1.37515e+06	42.92	d__Bacteria;p__Omnitrophota;c__Koll11;o__UBA10183;f__UBA10183;g__JAHILY01;s__JAHILY01 sp018896815	Omnitrophota
MM_PC_MetaG.mb.250	1859639	51.26	3.62786e+06	42.92	d__Bacteria;p__4484-113;c__;o__;f__;g__;s__	4484-113
MEGAHIT-group-0.728	786014	85.98	914182	42.93	d__Archaea;p__Aenigmatarchaeota;c__Aenigmatarchaeia;o__GW2011-AR5;f__GW2011-AR5;g__;s__	Aenigmatarchaeota
Modern_marine.mb.87	5106666	95.7	5.33612e+06	42.95	d__Bacteria;p__Bacteroidota;c__Bacteroidia;o__Bacteroidales;f__JAHJDW01;g__JAHJDW01;s__JAHJDW01 sp018812245	Bacteroidota
MEGAHIT-group-1.149	520449	62.23	836331	42.97	d__Bacteria;p__Patescibacteria;c__Paceibacteria;o__UBA6257;f__UBA11618;g__;s__	Patescibacteria
MEGAHIT-group-1.744	2836894	92.63	3.06261e+06	42.97	d__Bacteria;p__CG03;c__SLGR01;o__SLGR01;f__;g__;s__	CG03
MEGAHIT-group-1.473	1224135	69.97	1.74951e+06	42.98	d__Bacteria;p__Patescibacteria;c__ABY1;o__UM-FILTER-42-10;f__;g__;s__	Patescibacteria
MM_PC_MetaG.mb.33	1259825	78.7	1.60079e+06	43	d__Bacteria;p__Patescibacteria;c__Gracilibacteria;o__UBA1369;f__UBA12470;g__JAHIUS01;s__JAHIUS01 sp018816885	Patescibacteria
MM_PC_MetaG.mb.37	1470844	88.71	1.65804e+06	43.01	d__Bacteria;p__Omnitrophota;c__Koll11;o__UBA10183;f__UBA10183;g__JAHIUV01;s__JAHIUV01 sp018817035	Omnitrophota
MEGAHIT-group-1.958	2377266	95.51	2.48902e+06	43.03	d__Bacteria;p__Elusimicrobiota;c__UBA8919;o__;f__;g__;s__	Elusimicrobiota
MEGAHIT-group-1.55	768189	62.77	1.22382e+06	43.05	d__Bacteria;p__Patescibacteria;c__Microgenomatia;o__UBA12405;f__JAHJSD01;g__;s__	Patescibacteria
OS_PC_MetaG.mb.121	1202857	75.74	1.58814e+06	43.05	d__Bacteria;p__Patescibacteria;c__JABMPQ01;o__JABMPQ01;f__JABMPQ01;g__JABMPQ01;s__JABMPQ01 sp018818965	Patescibacteria
MEGAHIT-group-0.561	928625	72.41	1.28245e+06	43.06	d__Bacteria;p__Omnitrophota;c__Koll11;o__GIF10;f__UBA6249;g__UBA1562;s__	Omnitrophota
2754412866	1452967	58.32	2.49137e+06	43.07	d__Bacteria;p__UBA6262;c__UBA6262;o__UBA6262;f__UBA6262;g__UBA6262;s__	UBA6262
MEGAHIT-group-2.139	2071434	92.77	2.23287e+06	43.07	d__Bacteria;p__Omnitrophota;c__Koll11;o__B26-G9;f__B26-G9;g__JAHJAO01;s__JAHJAO01 sp018813905	Omnitrophota
MM_PC_MetaG.mb.242	1045366	67.82	1.54138e+06	43.07	d__Bacteria;p__Patescibacteria;c__ABY1;o__SG8-24;f__2-12-FULL-60-25;g__JAHIUG01;s__JAHIUG01 sp018817245	Patescibacteria
Modern_marine.mb.295	2533800	70.38	3.60017e+06	43.07	d__Bacteria;p__UBA9089;c__UBA9089;o__;f__;g__;s__	UBA9089
Modern_marine_rock_biofilm.mb.97	2284834	60.2	3.79541e+06	43.08	d__Bacteria;p__UBA9089;c__UBA9089;o__;f__;g__;s__	UBA9089
MEGAHIT-group-1.954	1246530	81.48	1.52986e+06	43.09	d__Bacteria;p__Patescibacteria;c__Gracilibacteria;o__UBA1369;f__UBA12470;g__JAHIUS01;s__JAHIUS01 sp018816885	Patescibacteria
OS_PC_MetaG.mb.184	1144549	73.12	1.5653e+06	43.09	d__Bacteria;p__Patescibacteria;c__Microgenomatia;o__UBA12405;f__JAHJSD01;g__JAHJSD01;s__JAHJSD01 sp018830585	Patescibacteria
MEGAHIT-group-0.593	1129198	84.39	1.33807e+06	43.11	d__Bacteria;p__Omnitrophota;c__Koll11;o__GIF10;f__UBA6249;g__UBA6249;s__	Omnitrophota
Modern_marine.mb.328	999371	50.91	1.96302e+06	43.11	d__Bacteria;p__Margulisbacteria;c__WOR-1;o__O2-12-FULL-45-9;f__O2-12-FULL-45-9;g__;s__	Margulisbacteria
MEGAHIT-group-1.769	614438	54.88	1.1196e+06	43.13	d__Bacteria;p__Patescibacteria;c__Paceibacteria;o__Portnoybacterales;f__GWB1-42-6;g__UBA8475;s__UBA8475 sp018826025	Patescibacteria
Undefined_mixed_planktonic.mb.81	1050252	80.36	1.30693e+06	43.13	d__Bacteria;p__Patescibacteria;c__Gracilibacteria;o__UBA1369;f__JAHKBB01;g__JAHKBB01;s__JAHKBB01 sp018826445	Patescibacteria
KR11_0.1_MetaG.mb.20	1457192	89.78	1.62307e+06	43.15	d__Bacteria;p__Omnitrophota;c__Koll11;o__UBA10183;f__UBA10183;g__JAHIEN01;s__JAHIEN01 sp018901615	Omnitrophota
Modern_marine_glass_biofilm.mb.91	1008991	82.03	1.23003e+06	43.15	d__Bacteria;p__Patescibacteria;c__4484-211;o__4484-211;f__4484-211;g__JAHJGY01;s__JAHJGY01 sp018824115	Patescibacteria
Modern_marine_rock_biofilm.mb.14	4717719	91.08	5.17975e+06	43.15	d__Bacteria;p__Bacteroidota;c__Bacteroidia;o__Bacteroidales;f__JAHJDW01;g__JAHJDW01;s__JAHJDW01 sp018812245	Bacteroidota
Modern_marine_glass_biofilm.mb.25	2005596	90.8	2.20881e+06	43.16	d__Bacteria;p__Omnitrophota;c__Koll11;o__B26-G9;f__B26-G9;g__JAHJAO01;s__JAHJAO01 sp018813905	Omnitrophota
MEGAHIT-group-0.460	926167	60.72	1.52531e+06	43.18	d__Bacteria;p__Nitrospirota;c__Thermodesulfovibrionia;o__Thermodesulfovibrionales;f__UBA1546;g__UBA1546;s__	Nitrospirota
MEGAHIT-group-1.284	1066333	79.7	1.33793e+06	43.2	d__Bacteria;p__Patescibacteria;c__Gracilibacteria;o__UBA1369;f__JAHKBB01;g__JAHKBB01;s__JAHKBB01 sp018826445	Patescibacteria
MEGAHIT-group-2.138	1038306	61.87	1.67821e+06	43.2	d__Bacteria;p__Patescibacteria;c__JABMPQ01;o__JABMPQ01;f__JABMPQ01;g__JABMPQ01;s__	Patescibacteria
MEGAHIT-group-2.79	596847	53.36	1.11853e+06	43.2	d__Bacteria;p__Patescibacteria;c__ABY1;o__Magasanikbacterales;f__GWA2-37-8;g__JAHJCN01;s__JAHJCN01 sp018812905	Patescibacteria
OS_PC_MetaG.mb.62	930399	56.46	1.64789e+06	43.21	d__Bacteria;p__Patescibacteria;c__ABY1;o__SG8-24;f__2-12-FULL-60-25;g__JAHIUG01;s__JAHIUG01 sp018817245	Patescibacteria
MEGAHIT-group-1.136	894292	54.95	1.62746e+06	43.22	d__Bacteria;p__Patescibacteria;c__ABY1;o__SG8-24;f__2-12-FULL-60-25;g__JAHIUG01;s__JAHIUG01 sp018817245	Patescibacteria
MEGAHIT-group-1.923	1040886	83.66	1.24419e+06	43.27	d__Bacteria;p__Patescibacteria;c__Gracilibacteria;o__UBA1369;f__LOWO2-01-FULL-3;g__WJKQ01;s__	Patescibacteria
3300022090	1084256	60.1	1.80409e+06	43.28	d__Bacteria;p__Omnitrophota;c__Koll11;o__UBA10183;f__UBA10183;g__JAHIUV01;s__JAHIUV01 sp018817035	Omnitrophota
MEGAHIT-group-1.598	2667853	79.21	3.36808e+06	43.28	d__Bacteria;p__4484-113;c__;o__;f__;g__;s__	4484-113
MEGAHIT-group-0.157	669682	60.23	1.11187e+06	43.29	d__Bacteria;p__Patescibacteria;c__ABY1;o__GCA-002772895;f__GCA-002772895;g__;s__	Patescibacteria
MEGAHIT-group-0.620	1367581	77.53	1.76394e+06	43.3	d__Archaea;p__Thermoproteota;c__Bathyarchaeia;o__RBG-16-48-13;f__;g__;s__	Thermoproteota
UML_B.mb.7	774550	59.41	1.30374e+06	43.3	d__Bacteria;p__Patescibacteria;c__Paceibacteria;o__Portnoybacterales;f__GWB1-42-6;g__UBA8475;s__UBA8475 sp018826025	Patescibacteria
MEGAHIT-group-1.414	2927731	88.66	3.3022e+06	43.31	d__Bacteria;p__UBA10199;c__UBA10199;o__2-02-FULL-44-16;f__;g__;s__	UBA10199
KR11_0.1_MetaG.mb.84	2439890	86.27	2.8282e+06	43.32	d__Archaea;p__Halobacteriota;c__Methanosarcinia;o__Methanosarcinales;f__Methanoperedenaceae;g__Methanoperedens;s__Methanoperedens sp018900975	Halobacteriota
Modern_marine.mb.162	969014	82.03	1.18129e+06	43.32	d__Bacteria;p__Patescibacteria;c__4484-211;o__4484-211;f__4484-211;g__JAHJGY01;s__JAHJGY01 sp018824115	Patescibacteria
MM_PC_MetaG.mb.36	1099415	84.27	1.30463e+06	43.36	d__Bacteria;p__Dependentiae;c__Babeliae;o__Babeliales;f__JAHIUU01;g__JAHIUU01;s__JAHIUU01 sp018817025	Dependentiae
MEGAHIT-group-0.205	596891	53.24	1.12113e+06	43.38	d__Bacteria;p__Patescibacteria;c__Gracilibacteria;o__UBA1369;f__LOWO2-01-FULL-3;g__WJKQ01;s__	Patescibacteria
MEGAHIT-group-0.314	5103862	97.13	5.25467e+06	43.4	d__Bacteria;p__Bacteroidota;c__Bacteroidia;o__Bacteroidales;f__Lentimicrobiaceae;g__Lentimicrobium;s__	Bacteroidota
MM_PC_MetaG.mb.174	1190917	78.94	1.50864e+06	43.41	d__Bacteria;p__Patescibacteria;c__4484-211;o__4484-211;f__4484-211;g__JAHISN01;s__JAHISN01 sp018818265	Patescibacteria
MEGAHIT-group-1.258	1115779	75.71	1.47375e+06	43.42	d__Bacteria;p__Patescibacteria;c__Microgenomatia;o__UBA12405;f__JAHJSD01;g__JAHJSD01;s__JAHJSD01 sp018830585	Patescibacteria
MEGAHIT-group-0.67	1153654	77.59	1.48686e+06	43.45	d__Bacteria;p__Patescibacteria;c__ABY1;o__SBBC01;f__;g__;s__	Patescibacteria
Modern_marine.mb.121	3534699	66.69	5.30019e+06	43.45	d__Bacteria;p__Bacteroidota;c__Bacteroidia;o__Bacteroidales;f__BM523;g__;s__	Bacteroidota
Modern_marine.mb.119	2169540	56	3.87418e+06	43.5	d__Bacteria;p__Desulfobacterota;c__Desulfobacteria;o__Desulfobacterales;f__UBA11574;g__UBA11574;s__	Desulfobacterota
MEGAHIT-group-2.101	1138740	68.81	1.6549e+06	43.51	d__Bacteria;p__Patescibacteria;c__ABY1;o__SG8-24;f__2-12-FULL-60-25;g__JAHIUG01;s__JAHIUG01 sp018817245	Patescibacteria
MEGAHIT-group-0.53	1564226	88.79	1.76171e+06	43.52	d__Archaea;p__Nanoarchaeota;c__Nanoarchaeia;o__Woesearchaeales;f__JACPBO01;g__;s__	Nanoarchaeota
MEGAHIT-group-1.828	1140755	74.92	1.52263e+06	43.52	d__Bacteria;p__Patescibacteria;c__ABY1;o__UM-FILTER-42-10;f__;g__;s__	Patescibacteria
MEGAHIT-group-1.322	3351612	98.84	3.39095e+06	43.57	d__Bacteria;p__Zixibacteria;c__MSB-5A5;o__GN15;f__JAAZOE01;g__;s__	Zixibacteria
MEGAHIT-group-0.272	701928	70.04	1.00218e+06	43.62	d__Bacteria;p__Patescibacteria;c__ABY1;o__Veblenbacterales;f__;g__;s__	Patescibacteria
3300021831	1710457	58.14	2.94196e+06	43.63	d__Bacteria;p__UBA9089;c__UBA9089;o__;f__;g__;s__	UBA9089
MEGAHIT-group-0.557	768849	82.71	929572	43.63	d__Archaea;p__Aenigmatarchaeota;c__Aenigmatarchaeia;o__Aenigmatarchaeales;f__Aenigmatarchaeaceae;g__JAFGAZ01;s__	Aenigmatarchaeota
Old_saline_planktonic.mb.111	4429669	99.35	4.45865e+06	43.66	d__Bacteria;p__Desulfobacterota;c__Desulfobacteria;o__Desulfobacterales;f__Desulfobacteraceae;g__Desulfobacula;s__Desulfobacula sp018821535	Desulfobacterota
MEGAHIT-group-0.636	682609	61	1.11903e+06	43.67	d__Archaea;p__Nanoarchaeota;c__Nanoarchaeia;o__UBA10117;f__UBA10117;g__;s__	Nanoarchaeota
Old_saline.mb.16	4434451	99.35	4.46346e+06	43.67	d__Bacteria;p__Desulfobacterota;c__Desulfobacteria;o__Desulfobacterales;f__Desulfobacteraceae;g__Desulfobacula;s__Desulfobacula sp018821535	Desulfobacterota
OS_PC_MetaG.mb.13	4186752	98.39	4.25526e+06	43.68	d__Bacteria;p__Bacteroidota;c__Bacteroidia;o__Bacteroidales;f__B18-G4;g__M55B132;s__M55B132 sp018831055	Bacteroidota
KR11_S3.mb.49	1215593	83.98	1.44748e+06	43.7	d__Bacteria;p__Omnitrophota;c__Koll11;o__UBA10183;f__UBA10183;g__JAHIEN01;s__JAHIEN01 sp018901615	Omnitrophota
KR13_S3.mb.80	1800569	81.18	2.218e+06	43.72	d__Bacteria;p__Omnitrophota;c__Koll11;o__UBA10183;f__UBA10183;g__JAHIPS01;s__JAHIPS01 sp018902915	Omnitrophota
Modern_marine_rock_biofilm.mb.15	1751117	88.71	1.97398e+06	43.73	d__Bacteria;p__Omnitrophota;c__Koll11;o__GIF10;f__UBA6249;g__JAHJJA01;s__JAHJJA01 sp018822885	Omnitrophota
Modern_marine_glass_biofilm.mb.86	1711236	87.63	1.9528e+06	43.74	d__Bacteria;p__Omnitrophota;c__Koll11;o__GIF10;f__UBA6249;g__JAHJJA01;s__JAHJJA01 sp018822885	Omnitrophota
MM_PC_MetaG.mb.70	6500926	98.21	6.61941e+06	43.77	d__Bacteria;p__Desulfobacterota;c__Desulfobacteria;o__Desulfobacterales;f__YD0425bin50;g__JAHIVH01;s__JAHIVH01 sp018816735	Desulfobacterota
MEGAHIT-group-1.727	1637459	92.06	1.77869e+06	43.79	d__Archaea;p__EX4484-52;c__EX4484-52;o__EX4484-52;f__B79-G9;g__;s__	EX4484-52
KR13_N2.mb.88	1612927	79.08	2.03961e+06	43.83	d__Archaea;p__Halobacteriota;c__Methanosarcinia;o__Methanosarcinales;f__Methanoperedenaceae;g__Methanoperedens;s__	Halobacteriota
Undefined_mixed_planktonic.mb.134	1385306	76.04	1.82181e+06	43.86	d__Bacteria;p__Omnitrophota;c__Koll11;o__B26-G9;f__B26-G9;g__JAHJAO01;s__JAHJAO01 sp018813905	Omnitrophota
MM_PC_MetaG.mb.118	1569868	53.85	2.91526e+06	43.91	d__Bacteria;p__Desulfobacterota;c__Desulfobacteria;o__Desulfobacterales;f__UBA11574;g__UBA11574;s__	Desulfobacterota
Modern_marine.mb.31	2016692	52.63	3.83183e+06	43.93	d__Bacteria;p__Desulfobacterota;c__Desulfobacteria;o__Desulfobacterales;f__RPRI01;g__RPRI01;s__RPRI01 sp018823005	Desulfobacterota
MEGAHIT-group-0.226	512069	50.58	1.01239e+06	43.94	d__Bacteria;p__Patescibacteria;c__ABY1;o__;f__;g__;s__	Patescibacteria
MEGAHIT-group-0.801	1815993	84.05	2.16061e+06	43.94	d__Bacteria;p__Omnitrophota;c__Koll11;o__UBA6215;f__UBA6215;g__;s__	Omnitrophota
OS_PC_MetaG.mb.115	4128977	99.35	4.15599e+06	43.94	d__Bacteria;p__Desulfobacterota;c__Desulfobacteria;o__Desulfobacterales;f__Desulfobacteraceae;g__Desulfobacula;s__Desulfobacula sp018821535	Desulfobacterota
KR13_N2.mb.19	2359983	80.83	2.91969e+06	43.95	d__Bacteria;p__Omnitrophota;c__Koll11;o__B26-G9;f__B26-G9;g__JAHIOQ01;s__JAHIOQ01 sp018895275	Omnitrophota
Modern_marine_glass_biofilm.mb.73	818789	70.5	1.1614e+06	43.95	d__Bacteria;p__Omnitrophota;c__Koll11;o__UBA10183;f__UBA10183;g__JAHIEN01;s__JAHIEN01 sp018901615	Omnitrophota
MEGAHIT-group-1.29	893695	60.56	1.47572e+06	43.96	d__Bacteria;p__Patescibacteria;c__ABY1;o__SG8-24;f__UBA9934;g__JAHISC01;s__	Patescibacteria
KR13_S3.mb.139	2557749	90.5	2.82624e+06	43.97	d__Bacteria;p__Omnitrophota;c__Koll11;o__B26-G9;f__B26-G9;g__JAHIOQ01;s__JAHIOQ01 sp018895275	Omnitrophota
MEGAHIT-group-0.346	1210838	62.15	1.94825e+06	43.99	d__Archaea;p__EX4484-52;c__EX4484-52;o__EX4484-52;f__B79-G9;g__;s__	EX4484-52
KR11_N3.mb.44	2477057	88.84	2.78822e+06	44	d__Archaea;p__Halobacteriota;c__Methanosarcinia;o__Methanosarcinales;f__Methanoperedenaceae;g__Methanoperedens;s__Methanoperedens sp018899795	Halobacteriota
Modern_marine.mb.103	1578560	71.34	2.21273e+06	44.02	d__Archaea;p__Altiarchaeota;c__Altiarchaeia;o__IMC4;f__SCGC-AAA252-I15;g__JAHIYG01;s__JAHIYG01 sp018815265	Altiarchaeota
Modern_marine_rock_biofilm.mb.18	2648714	85.05	3.1143e+06	44.03	d__Bacteria;p__Desulfobacterota;c__Desulfobacteria;o__Desulfobacterales;f__RPRI01;g__RPRI01;s__RPRI01 sp018823005	Desulfobacterota
MEGAHIT-group-0.554	626583	69.8	897683	44.08	d__Bacteria;p__Patescibacteria;c__Kazan-3B-28;o__Kazan-3B-28;f__UBA10110;g__UBA10110;s__	Patescibacteria
MEGAHIT-group-2.118	3779494	89.98	4.20037e+06	44.11	d__Bacteria;p__Desulfobacterota;c__Desulfobacteria;o__Desulfobacterales;f__Desulfobacteraceae;g__Desulfobacula;s__	Desulfobacterota
KR46_S_MetaG.mb.3	2917471	77.76	3.75189e+06	44.12	d__Bacteria;p__Firmicutes_A;c__Clostridia;o__Eubacteriales;f__Eubacteriaceae;g__Acetobacterium;s__Acetobacterium sp018903255	Firmicutes_A
MEGAHIT-group-1.404	1335202	81.31	1.64211e+06	44.12	d__Archaea;p__Nanoarchaeota;c__Nanoarchaeia;o__Woesearchaeales;f__21-14-0-10-32-9;g__;s__	Nanoarchaeota
MEGAHIT-group-1.33	1680531	85.05	1.97593e+06	44.14	d__Archaea;p__Nanoarchaeota;c__Nanoarchaeia;o__Woesearchaeales;f__UBA11576;g__JABMQF01;s__	Nanoarchaeota
MEGAHIT-group-0.294	566680	65.52	864896	44.15	d__Bacteria;p__Patescibacteria;c__Paceibacteria;o__UBA9983_A;f__UBA2103;g__C7867-001;s__	Patescibacteria
MEGAHIT-group-0.674	3532417	97.28	3.63119e+06	44.15	d__Bacteria;p__Bacteroidota;c__Bacteroidia;o__Bacteroidales;f__VadinHA17;g__LD21;s__	Bacteroidota
OS_PC_MetaG.mb.119	3007855	86.61	3.47287e+06	44.17	d__Bacteria;p__Desulfobacterota;c__Desulfobacteria;o__Desulfobacterales;f__RPRI01;g__RPRI01;s__RPRI01 sp018819005	Desulfobacterota
KR13_S3.mb.37	1518558	76.31	1.98999e+06	44.2	d__Archaea;p__Halobacteriota;c__Methanosarcinia;o__Methanosarcinales;f__Methanoperedenaceae;g__Methanoperedens;s__	Halobacteriota
KR11_S3.mb.35	1604766	73.78	2.17507e+06	44.22	d__Archaea;p__Halobacteriota;c__Methanosarcinia;o__Methanosarcinales;f__Methanoperedenaceae;g__Methanoperedens;s__Methanoperedens sp018900975	Halobacteriota
OSL_A.mb.1	4313522	98.06	4.39886e+06	44.24	d__Bacteria;p__Desulfobacterota;c__Desulfobacteria;o__Desulfobacterales;f__Desulfobacteraceae;g__Desulfobacula;s__Desulfobacula sp018821535	Desulfobacterota
MEGAHIT-group-1.232	1532016	96.56	1.58659e+06	44.27	d__Bacteria;p__UBA6262;c__UBA6262;o__;f__;g__;s__	UBA6262
OSL_B.mb.9	2878772	62.53	4.60383e+06	44.28	d__Bacteria;p__Desulfobacterota;c__Desulfobacteria;o__Desulfobacterales;f__Desulfobacteraceae;g__Desulfobacula;s__Desulfobacula sp018821535	Desulfobacterota
MEGAHIT-group-2.114	1011262	56.88	1.77789e+06	44.31	d__Bacteria;p__Patescibacteria;c__ABY1;o__SBBC01;f__;g__;s__	Patescibacteria
MEGAHIT-group-0.356	1451097	78.32	1.85278e+06	44.33	d__Archaea;p__Nanoarchaeota;c__Nanoarchaeia;o__Woesearchaeales;f__UBA11576;g__JABMQF01;s__	Nanoarchaeota
MEGAHIT-group-0.677	789492	63.5	1.24329e+06	44.35	d__Bacteria;p__Patescibacteria;c__Paceibacteria;o__Portnoybacterales;f__GWB1-42-6;g__;s__	Patescibacteria
MEGAHIT-group-1.614	1426957	79.44	1.79627e+06	44.35	d__Archaea;p__Nanoarchaeota;c__Nanoarchaeia;o__Woesearchaeales;f__CG1-02-57-44;g__;s__	Nanoarchaeota
MEGAHIT-group-0.544	682656	61.22	1.11509e+06	44.37	d__Bacteria;p__Patescibacteria;c__Paceibacteria;o__Moranbacterales;f__UBA11712;g__;s__	Patescibacteria
MEGAHIT-group-2.5	711849	59.06	1.2053e+06	44.38	d__Bacteria;p__Patescibacteria;c__Microgenomatia;o__UBA1400;f__UBA12108;g__;s__	Patescibacteria
MEGAHIT-group-1.246	1358489	94.39	1.43923e+06	44.4	d__Archaea;p__Hydrothermarchaeota;c__Hydrothermarchaeia;o__Hydrothermarchaeales;f__WAQR01;g__JACRDW01;s__	Hydrothermarchaeota
MEGAHIT-group-1.74	664703	69.63	954622	44.41	d__Archaea;p__Aenigmatarchaeota;c__Aenigmatarchaeia;o__GW2011-AR5;f__GCA-2688965;g__;s__	Aenigmatarchaeota
MEGAHIT-group-0.115	1480863	89.72	1.65054e+06	44.43	d__Archaea;p__Iainarchaeota;c__Iainarchaeia;o__Iainarchaeales;f__JAFCCJ01;g__;s__	Iainarchaeota
KR13_N2.mb.24	1110975	76.92	1.44433e+06	44.46	d__Bacteria;p__UBP18;c__UBA7526;o__UBA7526;f__UBA7526;g__DRGV01;s__DRGV01 sp018903055	UBP18
MEGAHIT-group-1.929	1192274	60.36	1.97527e+06	44.47	d__Archaea;p__Halobacteriota;c__Methanosarcinia;o__Methanosarcinales;f__Methanoperedenaceae;g__Methanoperedens;s__	Halobacteriota
3300022131	2972369	78.37	3.79274e+06	44.48	d__Bacteria;p__Spirochaetota;c__Spirochaetia;o__JABEVK01;f__JABEVK01;g__;s__	Spirochaetota
MEGAHIT-group-0.385	2430548	91.94	2.64362e+06	44.49	d__Bacteria;p__Desulfobacterota;c__Desulfobacteria;o__C00003060;f__C00003106;g__;s__	Desulfobacterota
MEGAHIT-group-1.82	1939352	88.02	2.20331e+06	44.49	d__Bacteria;p__Omnitrophota;c__Koll11;o__UBA10015;f__;g__;s__	Omnitrophota
OS_PC_MetaG.mb.148	3168118	82.69	3.83132e+06	44.52	d__Bacteria;p__Desulfobacterota;c__Desulfobacteria;o__Desulfobacterales;f__RPRI01;g__RPRI01;s__RPRI01 sp018830925	Desulfobacterota
KR11_0.1_MetaG.mb.79	1769799	86.7	2.04129e+06	44.56	d__Bacteria;p__CG03;c__CG03;o__CG03;f__CG03;g__CG03;s__CG03 sp013791675	CG03
KR11_0.1_MetaG.mb.98	648043	57.33	1.13037e+06	44.57	d__Archaea;p__Aenigmatarchaeota;c__Aenigmatarchaeia;o__Aenigmatarchaeales;f__;g__;s__	Aenigmatarchaeota
MEGAHIT-group-0.91	1227641	86.85	1.41352e+06	44.57	d__Bacteria;p__Omnitrophota;c__Koll11;o__GIF10;f__UBA6249;g__VGKF01;s__	Omnitrophota
MEGAHIT-group-0.612	951338	52.43	1.81449e+06	44.62	d__Bacteria;p__Margulisbacteria;c__;o__;f__;g__;s__	Margulisbacteria
KR13_S3.mb.88	1085295	74.72	1.45248e+06	44.65	d__Bacteria;p__UBP18;c__UBA7526;o__UBA7526;f__UBA7526;g__DRGV01;s__DRGV01 sp018903055	UBP18
MEGAHIT-group-0.555	1138001	67.33	1.69018e+06	44.65	d__Bacteria;p__Patescibacteria;c__ABY1;o__UM-FILTER-42-10;f__;g__;s__	Patescibacteria
MEGAHIT-group-0.634	1304909	50.33	2.59271e+06	44.66	d__Archaea;p__Halobacteriota;c__Methanosarcinia;o__Methanosarcinales;f__Methanoperedenaceae;g__Methanoperedens;s__	Halobacteriota
MM_PC_MetaG.mb.26	1033235	67.13	1.53916e+06	44.7	d__Bacteria;p__Patescibacteria;c__Gracilibacteria;o__UM-FILTER-43-11;f__UM-FILTER-43-11;g__JAFGCR01;s__JAFGCR01 sp018817125	Patescibacteria
MEGAHIT-group-3.109	4004778	98.71	4.05711e+06	44.71	d__Bacteria;p__Desulfobacterota;c__Desulfobacteria;o__Desulfobacterales;f__RPRI01;g__RPRI01;s__RPRI01 sp018819005	Desulfobacterota
OS_PC_MetaG.mb.173	1590401	90.97	1.74827e+06	44.73	d__Bacteria;p__Planctomycetota;c__Phycisphaerae;o__Sedimentisphaerales;f__UBA12454;g__UBA12454;s__UBA12454 sp018828825	Planctomycetota
MEGAHIT-group-1.701	504559	56.33	895720	44.75	d__Archaea;p__Undinarchaeota;c__Undinarchaeia;o__Undinarchaeales;f__UBA543;g__UBA543;s__	Undinarchaeota
Old_saline.mb.48	1543421	61.25	2.51987e+06	44.8	d__Bacteria;p__UBA9089;c__UBA9089;o__;f__;g__;s__	UBA9089
3300021833	1850156	60.69	3.04854e+06	44.81	d__Bacteria;p__Desulfobacterota;c__Desulfobacteria;o__Desulfobacterales;f__RPRI01;g__RPRI01;s__RPRI01 sp018819005	Desulfobacterota
MEGAHIT-group-0.14	1015205	70.98	1.43027e+06	44.83	d__Bacteria;p__UBA6262;c__UBA6262;o__;f__;g__;s__	UBA6262
3300022089	1058564	77.31	1.36925e+06	44.85	d__Bacteria;p__Patescibacteria;c__Gracilibacteria;o__UM-FILTER-43-11;f__UM-FILTER-43-11;g__JAFGCR01;s__JAFGCR01 sp018817125	Patescibacteria
Old_saline_planktonic.mb.78	1918267	97.62	1.96503e+06	44.85	d__Bacteria;p__Planctomycetota;c__Phycisphaerae;o__Sedimentisphaerales;f__UBA12454;g__UBA12454;s__UBA12454 sp018828825	Planctomycetota
KR11_S3.mb.29	633971	55.5	1.14229e+06	44.88	d__Bacteria;p__UBP18;c__UBA7526;o__UBA7526;f__UBA7526;g__DRGV01;s__DRGV01 sp018903055	UBP18
Old_saline.mb.18	1884462	97.62	1.93041e+06	44.88	d__Bacteria;p__Planctomycetota;c__Phycisphaerae;o__Sedimentisphaerales;f__UBA12454;g__UBA12454;s__UBA12454 sp018828825	Planctomycetota
KR13_S3.mb.63	1566434	95.16	1.64611e+06	44.89	d__Bacteria;p__Omnitrophota;c__Koll11;o__JAHIPI01;f__JAHIPI01;g__JAHIPI01;s__JAHIPI01 sp018894435	Omnitrophota
MEGAHIT-group-1.372	1312854	60.48	2.17072e+06	44.89	d__Bacteria;p__Margulisbacteria;c__WOR-1;o__O2-12-FULL-45-9;f__O2-12-FULL-45-9;g__JAHIZU01;s__	Margulisbacteria
Old_saline.mb.127	2598574	74.74	3.47682e+06	44.92	d__Bacteria;p__Desulfobacterota;c__Desulfobacteria;o__Desulfobacterales;f__RPRI01;g__RPRI01;s__RPRI01 sp018819005	Desulfobacterota
KR13_N2.mb.94	1516855	89.25	1.69956e+06	44.93	d__Bacteria;p__Omnitrophota;c__Koll11;o__JAHIPI01;f__JAHIPI01;g__JAHIPI01;s__JAHIPI01 sp018894435	Omnitrophota
MEGAHIT-group-0.780	3259196	95.13	3.42604e+06	44.94	d__Bacteria;p__Desulfobacterota;c__WTBG01;o__JAGOGO01;f__JAGOGO01;g__;s__	Desulfobacterota
MEGAHIT-group-1.822	874833	50.43	1.73475e+06	44.95	d__Bacteria;p__Margulisbacteria;c__WOR-1;o__O2-12-FULL-45-9;f__O2-12-FULL-45-9;g__JAHIZU01;s__	Margulisbacteria
3300021837	3231952	81.18	3.98122e+06	45.01	d__Bacteria;p__Desulfobacterota;c__Desulfobacteria;o__Desulfobacterales;f__RPRI01;g__RPRI01;s__RPRI01 sp018819005	Desulfobacterota
MEGAHIT-group-1.290	1968205	86.76	2.26856e+06	45.01	d__Archaea;p__Altiarchaeota;c__Altiarchaeia;o__IMC4;f__;g__;s__	Altiarchaeota
KR13_N2.mb.47	1407578	55.81	2.52209e+06	45.07	d__Archaea;p__Halobacteriota;c__Methanosarcinia;o__Methanosarcinales;f__Methanoperedenaceae;g__Methanoperedens;s__Methanoperedens sp018899795	Halobacteriota
OSL_A.mb.29	1806662	97.73	1.84863e+06	45.07	d__Bacteria;p__Planctomycetota;c__Phycisphaerae;o__Sedimentisphaerales;f__UBA12454;g__UBA12454;s__UBA12454 sp018828825	Planctomycetota
MEGAHIT-group-1.984	531798	51.28	1.03705e+06	45.09	d__Bacteria;p__Omnitrophota;c__Koll11;o__GIF10;f__UBA6249;g__UBA1562;s__	Omnitrophota
MEGAHIT-group-0.611	1086886	70.79	1.53537e+06	45.12	d__Bacteria;p__Patescibacteria;c__ABY1;o__UBA1558;f__2-01-FULL-52-15;g__;s__	Patescibacteria
Modern_marine.mb.208	637231	62.77	1.01518e+06	45.12	d__Bacteria;p__Patescibacteria;c__WWE3;o__UBA101185;f__UBA10185;g__UBA10185;s__	Patescibacteria
KR11_0.1_MetaG.mb.41	1141712	88.44	1.29095e+06	45.15	d__Bacteria;p__Omnitrophota;c__Koll11;o__JAFGHF01;f__JAFGHF01;g__JAHIIS01;s__JAHIIS01 sp018899075	Omnitrophota
OS_PC_MetaG.mb.45	946854	60.97	1.55298e+06	45.16	d__Bacteria;p__Patescibacteria;c__Microgenomatia;o__UBA10105;f__UBA927;g__JAHJMO01;s__JAHJMO01 sp018821245	Patescibacteria
Modern_marine_rock_biofilm.mb.43	991539	69.72	1.42217e+06	45.18	d__Bacteria;p__Patescibacteria;c__Gracilibacteria;o__UBA1369;f__UBA1369;g__JAHJEW01;s__JAHJEW01 sp018825335	Patescibacteria
2754412892	1691359	69.89	2.42003e+06	45.19	d__Bacteria;p__Omnitrophota;c__Koll11;o__SKK-01;f__SKK-01;g__;s__	Omnitrophota
MEGAHIT-group-0.258	1145269	80.84	1.41671e+06	45.19	d__Archaea;p__Nanoarchaeota;c__Nanoarchaeia;o__Woesearchaeales;f__UBA10216;g__JAFGRH01;s__	Nanoarchaeota
Modern_marine.mb.195	998987	69.72	1.43286e+06	45.2	d__Bacteria;p__Patescibacteria;c__Gracilibacteria;o__UBA1369;f__UBA1369;g__JAHJEW01;s__JAHJEW01 sp018825335	Patescibacteria
MEGAHIT-group-1.1005	679895	60.04	1.1324e+06	45.21	d__Bacteria;p__Patescibacteria;c__WWE3;o__;f__;g__;s__	Patescibacteria
Modern_marine_glass_biofilm.mb.17	1316099	94.09	1.39877e+06	45.21	d__Bacteria;p__Omnitrophota;c__Koll11;o__UBA10183;f__UBA10183;g__JAHIEN01;s__JAHIEN01 sp018814825	Omnitrophota
MEGAHIT-group-1.970	654732	53	1.23534e+06	45.22	d__Bacteria;p__Patescibacteria;c__WWE3;o__UBA101185;f__UBA10185;g__UBA10185;s__	Patescibacteria
MEGAHIT-group-0.206	933844	54.54	1.71222e+06	45.28	d__Archaea;p__Aenigmatarchaeota;c__Aenigmatarchaeia;o__Aenigmatarchaeales;f__Aenigmatarchaeaceae;g__;s__	Aenigmatarchaeota
Modern_marine.mb.11	1298298	94.09	1.37985e+06	45.31	d__Bacteria;p__Omnitrophota;c__Koll11;o__UBA10183;f__UBA10183;g__JAHIEN01;s__JAHIEN01 sp018814825	Omnitrophota
MEGAHIT-group-1.695	1245640	77.26	1.61227e+06	45.33	d__Bacteria;p__Omnitrophota;c__Koll11;o__GIF10;f__UBA6249;g__;s__	Omnitrophota
MEGAHIT-group-1.8	1615814	88.89	1.81777e+06	45.33	d__Bacteria;p__Margulisbacteria;c__WOR-1;o__O2-12-FULL-45-9;f__XYB2-FULL-48-7;g__;s__	Margulisbacteria
Old_saline_planktonic.mb.104	2143393	60.77	3.52706e+06	45.33	d__Bacteria;p__Desulfobacterota;c__Desulfobacteria;o__Desulfobacterales;f__RPRI01;g__RPRI01;s__RPRI01 sp018819005	Desulfobacterota
Modern_marine_glass_biofilm.mb.44	935555	70.41	1.32872e+06	45.35	d__Bacteria;p__Patescibacteria;c__ABY1;o__SG8-24;f__SG8-24;g__JAHJAU01;s__JAHJAU01 sp018813785	Patescibacteria
Old_saline.mb.45	1082812	64.93	1.66766e+06	45.35	d__Bacteria;p__Patescibacteria;c__Microgenomatia;o__UBA10105;f__UBA927;g__JAHJMO01;s__JAHJMO01 sp018821245	Patescibacteria
KR13_S3.mb.107	1184884	56.12	2.11134e+06	45.36	d__Archaea;p__Halobacteriota;c__Methanosarcinia;o__Methanosarcinales;f__Methanoperedenaceae;g__Methanoperedens;s__Methanoperedens sp018899795	Halobacteriota
MEGAHIT-group-1.12	557219	51.15	1.08938e+06	45.38	d__Bacteria;p__Patescibacteria;c__Microgenomatia;o__PFEM01;f__PFEM01;g__;s__	Patescibacteria
MEGAHIT-group-1.693	1440103	58.48	2.46256e+06	45.38	d__Bacteria;p__Chloroflexota;c__Anaerolineae;o__Anaerolineales;f__Anaerolineaceae;g__;s__	Chloroflexota
3300022134	2787143	66.11	4.21592e+06	45.4	d__Bacteria;p__Chloroflexota;c__Anaerolineae;o__Anaerolineales;f__Anaerolineaceae;g__UBA6107;s__	Chloroflexota
OS_PC_MetaG.mb.15	702753	63.78	1.10184e+06	45.43	d__Archaea;p__Halobacteriota;c__UBA148;o__UBA148;f__UBA148;g__;s__	Halobacteriota
MEGAHIT-group-0.621	813961	90.65	897916	45.45	d__Archaea;p__Aenigmatarchaeota;c__Aenigmatarchaeia;o__JACPZZ01;f__JACPZZ01;g__;s__	Aenigmatarchaeota
MM_PC_MetaG.mb.246	1031518	67.98	1.51738e+06	45.46	d__Bacteria;p__Patescibacteria;c__ABY1;o__SG8-24;f__SG8-24;g__JAHJAU01;s__JAHJAU01 sp018813785	Patescibacteria
Old_saline_planktonic.mb.22	1005171	60.47	1.66226e+06	45.47	d__Bacteria;p__Patescibacteria;c__Microgenomatia;o__UBA10105;f__UBA927;g__JAHJMO01;s__JAHJMO01 sp018821245	Patescibacteria
2757320334	1551843	80.57	1.92608e+06	45.48	d__Bacteria;p__Elusimicrobiota;c__Endomicrobia;o__CG1-02-37-114;f__JAHJSO01;g__JAHJSO01;s__JAHJSO01 sp018830385	Elusimicrobiota
MEGAHIT-group-1.488	1932085	90.32	2.13916e+06	45.5	d__Bacteria;p__Omnitrophota;c__Koll11;o__JABMRN01;f__RBG-13-46-9;g__;s__	Omnitrophota
Modern_marine_glass_biofilm.mb.143	1147557	81.68	1.40494e+06	45.52	d__Bacteria;p__Patescibacteria;c__Gracilibacteria;o__UBA1369;f__UBA1369;g__JAHJEW01;s__JAHJEW01 sp018825335	Patescibacteria
OSL_A.mb.17	1053887	66.41	1.58694e+06	45.53	d__Bacteria;p__Patescibacteria;c__Microgenomatia;o__UBA10105;f__UBA927;g__JAHJMO01;s__JAHJMO01 sp018821245	Patescibacteria
MEGAHIT-group-1.1018	786021	57.53	1.36628e+06	45.55	d__Bacteria;p__Omnitrophota;c__Koll11;o__GIF10;f__UBA6249;g__UBA1562;s__	Omnitrophota
MEGAHIT-group-1.566	1058734	76.42	1.38541e+06	45.56	d__Bacteria;p__Patescibacteria;c__Gracilibacteria;o__JAHISY01;f__JAHISY01;g__JAHISY01;s__	Patescibacteria
MEGAHIT-group-3.104	2051832	91.57	2.24073e+06	45.56	d__Bacteria;p__CG03;c__CG03;o__CG03;f__CG03;g__;s__	CG03
MEGAHIT-group-1.803	978007	86.37	1.13235e+06	45.58	d__Bacteria;p__Omnitrophota;c__Koll11;o__UBA6215;f__;g__;s__	Omnitrophota
Modern_marine.mb.213	1131810	65.02	1.74071e+06	45.58	d__Bacteria;p__Patescibacteria;c__ABY1;o__JAHJFT01;f__JAHJFT01;g__JAHJFT01;s__JAHJFT01 sp018824325	Patescibacteria
Modern_marine.mb.227	1194857	77.23	1.54714e+06	45.58	d__Bacteria;p__Patescibacteria;c__ABY1;o__SG8-24;f__SG8-24;g__JAHJAU01;s__JAHJAU01 sp018813785	Patescibacteria
3300022098	1141281	50.6	2.2555e+06	45.6	d__Bacteria;p__Omnitrophota;c__Koll11;o__SKK-01;f__SKK-01;g__JAHJBY01;s__JAHJBY01 sp018813285	Omnitrophota
MEGAHIT-group-1.57	1411104	76.21	1.8516e+06	45.6	d__Bacteria;p__Margulisbacteria;c__WOR-1;o__O2-12-FULL-45-9;f__;g__;s__	Margulisbacteria
KR11_S3.mb.20	947463	57.87	1.63723e+06	45.63	d__Bacteria;p__CG03;c__CG03;o__CG03;f__CG03;g__CG03;s__CG03 sp013791675	CG03
MEGAHIT-group-0.123	1360318	71.3	1.90788e+06	45.64	d__Bacteria;p__Omnitrophota;c__Koll11;o__JAFGHF01;f__;g__;s__	Omnitrophota
MEGAHIT-group-1.403	1085659	65.84	1.64894e+06	45.69	d__Bacteria;p__Patescibacteria;c__ABY1;o__SG8-24;f__2-12-FULL-60-25;g__JAGOQX01;s__	Patescibacteria
Modern_marine_glass_biofilm.mb.42	1068484	66.01	1.61867e+06	45.69	d__Bacteria;p__Patescibacteria;c__ABY1;o__JAHJFT01;f__JAHJFT01;g__JAHJFT01;s__JAHJFT01 sp018824325	Patescibacteria
Modern_marine_glass_biofilm.mb.98	1756216	96.24	1.82483e+06	45.71	d__Bacteria;p__Omnitrophota;c__Koll11;o__SKK-01;f__SKK-01;g__JAHJBY01;s__JAHJBY01 sp018813285	Omnitrophota
MEGAHIT-group-0.683	1439478	90.14	1.59694e+06	45.74	d__Bacteria;p__Omnitrophota;c__Koll11;o__GIF10;f__UBA6249;g__UBA6233;s__	Omnitrophota
MEGAHIT-group-0.70	964736	66.13	1.45885e+06	45.75	d__Bacteria;p__Omnitrophota;c__Koll11;o__JAHIPI01;f__JAHIPI01;g__JAHIPI01;s__	Omnitrophota
Modern_marine_glass_biofilm.mb.120	536558	58.54	916566	45.75	d__Bacteria;p__Patescibacteria;c__WWE3;o__UBA101185;f__UBA10185;g__UBA10185;s__	Patescibacteria
MM_PC_MetaG.mb.193	1021861	74.23	1.37661e+06	45.78	d__Bacteria;p__Patescibacteria;c__Gracilibacteria;o__JAHISY01;f__JAHISY01;g__JAHISY01;s__JAHISY01 sp018817365	Patescibacteria
MEGAHIT-group-0.209	621650	62.54	994004	45.8	d__Bacteria;p__Patescibacteria;c__ABY1;o__JABMQE01;f__;g__;s__	Patescibacteria
MM_PC_MetaG.mb.162	1628319	95.5	1.70505e+06	45.83	d__Bacteria;p__Omnitrophota;c__Koll11;o__SKK-01;f__SKK-01;g__JAHJBY01;s__JAHJBY01 sp018813285	Omnitrophota
MEGAHIT-group-2.27	1829251	94.38	1.93818e+06	45.85	d__Bacteria;p__Elusimicrobiota;c__Endomicrobia;o__CG1-02-37-114;f__JAHJSO01;g__JAHJSO01;s__JAHJSO01 sp018830385	Elusimicrobiota
MEGAHIT-group-1.368	3825351	96.13	3.97935e+06	45.86	d__Bacteria;p__Desulfobacterota;c__Desulfobacteria;o__C00003060;f__C00003106;g__;s__	Desulfobacterota
MEGAHIT-group-0.455	1293946	69.7	1.85645e+06	45.88	d__Bacteria;p__Nitrospirota;c__Thermodesulfovibrionia;o__Thermodesulfovibrionales;f__SM23-35;g__UBA2194;s__	Nitrospirota
MEGAHIT-group-1.84	1343388	89.18	1.50638e+06	45.89	d__Bacteria;p__Omnitrophota;c__Koll11;o__GIF10;f__JAHJCI01;g__;s__	Omnitrophota
MEGAHIT-group-0.83	1113098	69.97	1.59082e+06	45.91	d__Bacteria;p__Patescibacteria;c__ABY1;o__UBA11705;f__JABHMO01;g__;s__	Patescibacteria
MEGAHIT-group-1.1031	1753982	88.94	1.9721e+06	45.91	d__Archaea;p__Altiarchaeota;c__Altiarchaeia;o__IMC4;f__SCGC-AAA252-I15;g__SCGC-AAA252-I15;s__	Altiarchaeota
MEGAHIT-group-1.14	1231077	59.83	2.05762e+06	45.93	d__Bacteria;p__Margulisbacteria;c__WOR-1;o__O2-12-FULL-45-9;f__O2-12-FULL-45-9;g__;s__	Margulisbacteria
MEGAHIT-group-3.49	6393696	96.77	6.60711e+06	45.95	d__Bacteria;p__Desulfobacterota;c__DSM-4660;o__Desulfatiglandales;f__Desulfatiglandaceae;g__4484-190-2;s__	Desulfobacterota
MEGAHIT-group-1.849	1744235	85.39	2.04267e+06	45.97	d__Bacteria;p__CG03;c__CG03;o__CG03;f__CG03;g__;s__	CG03
MEGAHIT-group-2.40	3193538	83.64	3.81819e+06	45.98	d__Bacteria;p__Chloroflexota;c__Anaerolineae;o__Anaerolineales;f__EnvOPS12;g__UBA12087;s__	Chloroflexota
2756170339	2321117	52.24	4.44318e+06	45.99	d__Bacteria;p__Bacteroidota;c__Bacteroidia;o__Bacteroidales;f__F082;g__UBA6192;s__UBA6192 sp018816765	Bacteroidota
MEGAHIT-group-0.525	2678769	82.51	3.2466e+06	46	d__Archaea;p__Halobacteriota;c__Methanomicrobia;o__Methanomicrobiales;f__Methanospirillaceae;g__Methanospirillum;s__	Halobacteriota
MEGAHIT-group-3.127	1736348	82.71	2.09932e+06	46.01	d__Archaea;p__Nanoarchaeota;c__Nanoarchaeia;o__Woesearchaeales;f__JAHJEM01;g__JAHJEM01;s__	Nanoarchaeota
Undefined_mixed_planktonic.mb.112	1585630	67.21	2.35922e+06	46.02	d__Bacteria;p__Omnitrophota;c__Koll11;o__4484-171;f__4484-171;g__;s__	Omnitrophota
MEGAHIT-group-1.1021	2370297	89.22	2.65669e+06	46.03	d__Bacteria;p__Omnitrophota;c__Koll11;o__SKK-01;f__SKK-01;g__;s__	Omnitrophota
MEGAHIT-group-0.230	848334	73.41	1.15561e+06	46.05	d__Bacteria;p__Patescibacteria;c__Paceibacteria;o__UBA9983_A;f__JACOZG01;g__;s__	Patescibacteria
3300022108	1537841	61.16	2.51446e+06	46.06	d__Bacteria;p__Desantisbacteria;c__UBA1551;o__UBA1551;f__;g__;s__	Desantisbacteria
Modern_marine.mb.279	1759202	95.7	1.83825e+06	46.06	d__Bacteria;p__Omnitrophota;c__Koll11;o__SKK-01;f__SKK-01;g__JAHJBY01;s__JAHJBY01 sp018813285	Omnitrophota
OS_PC_MetaG.mb.190	1422735	84	1.69373e+06	46.09	d__Bacteria;p__Nitrospinota;c__UBA9942;o__JAHJSF01;f__JAHJSF01;g__JAHJSF01;s__JAHJSF01 sp018830405	Nitrospinota
MEGAHIT-group-0.518	3975903	80.53	4.93717e+06	46.1	d__Bacteria;p__Desulfobacterota;c__Desulfomonilia;o__Desulfomonilales;f__Desulfomonilaceae;g__CAJBEZ01;s__	Desulfobacterota
MEGAHIT-group-1.1004	2103018	89.61	2.34686e+06	46.12	d__Bacteria;p__Omnitrophota;c__Koll11;o__4484-171;f__4484-171;g__;s__	Omnitrophota
MEGAHIT-group-1.946	1087655	84.74	1.28352e+06	46.2	d__Archaea;p__Micrarchaeota;c__Micrarchaeia;o__JACRGF01;f__JACRGF01;g__;s__	Micrarchaeota
MEGAHIT-group-3.138	1288619	81.57	1.57977e+06	46.21	d__Bacteria;p__Nitrospinota;c__UBA9942;o__JAHJSF01;f__JAHJSF01;g__JAHJSF01;s__JAHJSF01 sp018830405	Nitrospinota
MM_PC_MetaG.mb.198	1317893	70.69	1.86433e+06	46.24	d__Bacteria;p__Omnitrophota;c__Koll11;o__SKK-01;f__SKK-01;g__;s__	Omnitrophota
Modern_marine_planktonic.mb.59	1720354	96.77	1.77778e+06	46.24	d__Bacteria;p__Omnitrophota;c__Koll11;o__SKK-01;f__SKK-01;g__JAHJBY01;s__JAHJBY01 sp018813285	Omnitrophota
UML_A.mb.2	1369756	67.39	2.03258e+06	46.24	d__Bacteria;p__Patescibacteria;c__Gracilibacteria;o__Peribacterales;f__Peribacteraceae;g__UBA2144;s__	Patescibacteria
MEGAHIT-group-0.727	670450	54.82	1.223e+06	46.3	d__Archaea;p__Nanoarchaeota;c__Nanoarchaeia;o__SCGC-AAA011-G17;f__GW2011-AR17;g__;s__	Nanoarchaeota
OS_PC_MetaG.mb.21	1228498	71.35	1.72179e+06	46.3	d__Bacteria;p__Elusimicrobiota;c__Endomicrobia;o__CG1-02-37-114;f__JAHJSO01;g__JAHJSO01;s__JAHJSO01 sp018830385	Elusimicrobiota
MEGAHIT-group-0.580	1128139	82.91	1.36068e+06	46.32	d__Bacteria;p__Omnitrophota;c__Koll11;o__UBA1572;f__UBA1572;g__UM-FILTER-44-12;s__	Omnitrophota
UML_B.mb.11	1337246	62.39	2.14337e+06	46.35	d__Bacteria;p__Patescibacteria;c__Gracilibacteria;o__Peribacterales;f__Peribacteraceae;g__UBA2144;s__	Patescibacteria
MEGAHIT-group-1.416	2890323	79.23	3.64802e+06	46.38	d__Bacteria;p__Desulfobacterota;c__UBA8473;o__UBA8473;f__UBA8473;g__;s__	Desulfobacterota
MEGAHIT-group-0.11	818764	61.79	1.32508e+06	46.42	d__Bacteria;p__Patescibacteria;c__Microgenomatia;o__UBA1400;f__UBA12108;g__CAJAUT01;s__	Patescibacteria
MM_PW_MetaG.mb.44	4108920	62.07	6.61982e+06	46.42	d__Bacteria;p__Proteobacteria;c__Gammaproteobacteria;o__Enterobacterales;f__Alteromonadaceae;g__Pararheinheimera;s__Pararheinheimera sp018815765	Proteobacteria
MEGAHIT-group-1.726	1595376	94.09	1.69559e+06	46.43	d__Bacteria;p__Omnitrophota;c__Koll11;o__SKK-01;f__SKK-01;g__;s__	Omnitrophota
Modern_marine.mb.89	917603	50.01	1.83484e+06	46.44	d__Archaea;p__Nanoarchaeota;c__Nanoarchaeia;o__Woesearchaeales;f__UBA11576;g__;s__	Nanoarchaeota
KR11_0.1_MetaG.mb.11	709667	56.53	1.25538e+06	46.46	d__Bacteria;p__Patescibacteria;c__Paceibacteria;o__Portnoybacterales;f__GWB1-42-6;g__UBA8475;s__	Patescibacteria
MM_PC_MetaG.mb.41	3567473	97.31	3.66609e+06	46.46	d__Bacteria;p__Bacteroidota;c__Bacteroidia;o__Bacteroidales;f__F082;g__UBA6192;s__UBA6192 sp018816765	Bacteroidota
MEGAHIT-group-0.601	1759066	72.77	2.4173e+06	46.48	d__Bacteria;p__Patescibacteria;c__ABY1;o__BM507;f__UBA12075;g__XYA2-FULL-47-19;s__	Patescibacteria
KR11_S3.mb.51	847326	85.41	992069	46.51	d__Bacteria;p__Omnitrophota;c__Koll11;o__JAFGHF01;f__JAFGHF01;g__JAHIIS01;s__JAHIIS01 sp018899075	Omnitrophota
MEGAHIT-group-0.487	5540506	96.7	5.72958e+06	46.54	d__Bacteria;p__Bacteroidota;c__UBA10030;o__UBA10030;f__UBA10030;g__;s__	Bacteroidota
MEGAHIT-group-1.93	2456117	92.4	2.65814e+06	46.55	d__Bacteria;p__Zixibacteria;c__MSB-5A5;o__MSB-5A5;f__SM1-73;g__CAIVRH01;s__	Zixibacteria
Modern_marine_rock_biofilm.mb.4	1187762	81.02	1.46601e+06	46.55	d__Bacteria;p__Patescibacteria;c__Gracilibacteria;o__UM-FILTER-43-11;f__UM-FILTER-43-11;g__JAFGTE01;s__JAFGTE01 sp018825145	Patescibacteria
MEGAHIT-group-1.352	1293664	74.35	1.73997e+06	46.56	d__Bacteria;p__Patescibacteria;c__Gracilibacteria;o__Peribacterales;f__Peribacteraceae;g__UBA2144;s__	Patescibacteria
Modern_marine.mb.193	1484015	74.79	1.98424e+06	46.59	d__Bacteria;p__Margulisbacteria;c__WOR-1;o__O2-12-FULL-45-9;f__O2-12-FULL-45-9;g__JAHIZU01;s__JAHIZU01 sp018814265	Margulisbacteria
MEGAHIT-group-0.639	1443781	81.31	1.77565e+06	46.6	d__Archaea;p__Nanoarchaeota;c__Nanoarchaeia;o__Woesearchaeales;f__SM23-78;g__;s__	Nanoarchaeota
Undefined_mixed_planktonic.mb.17	865676	56.84	1.523e+06	46.6	d__Bacteria;p__Patescibacteria;c__Microgenomatia;o__UBA1400;f__CG1-02-47-37;g__CG1-02-47-37;s__	Patescibacteria
MEGAHIT-group-0.496	1083160	72.9	1.48582e+06	46.61	d__Archaea;p__Iainarchaeota;c__Iainarchaeia;o__Iainarchaeales;f__JAGVWC01;g__JAHJAQ01;s__	Iainarchaeota
KR13_S2_MetaG.mb.9	2528151	60.38	4.18707e+06	46.63	d__Bacteria;p__Desulfobacterota;c__DSM-4660;o__Desulfatiglandales;f__Desulfatiglandaceae;g__4484-190-2;s__	Desulfobacterota
Modern_marine_rock_biofilm.mb.60	826551	58.2	1.42019e+06	46.64	d__Bacteria;p__Omnitrophota;c__Koll11;o__SKK-01;f__SKK-01;g__JAHJBY01;s__JAHJBY01 sp018813285	Omnitrophota
MM_PC_MetaG.mb.163	1626335	70.51	2.30653e+06	46.66	d__Bacteria;p__Omnitrophota;c__Koll11;o__GIF10;f__UBA6249;g__JAHISH01;s__JAHISH01 sp018818365	Omnitrophota
MEGAHIT-group-0.826	1098726	72.34	1.51884e+06	46.68	d__Bacteria;p__Omnitrophota;c__Koll11;o__GIF10;f__UBA6249;g__BS750m-G77;s__	Omnitrophota
MEGAHIT-group-2.121	829442	61.97	1.33846e+06	46.71	d__Bacteria;p__Patescibacteria;c__Microgenomatia;o__UBA1400;f__UBA12108;g__CAJAUT01;s__	Patescibacteria
MM_PC_MetaG.mb.30	1196413	82.87	1.44372e+06	46.72	d__Bacteria;p__Patescibacteria;c__Gracilibacteria;o__UM-FILTER-43-11;f__UM-FILTER-43-11;g__JAFGTE01;s__JAFGTE01 sp018825145	Patescibacteria
Modern_marine_glass_biofilm.mb.158	1157497	81.02	1.42866e+06	46.72	d__Bacteria;p__Patescibacteria;c__Gracilibacteria;o__UM-FILTER-43-11;f__UM-FILTER-43-11;g__JAFGTE01;s__JAFGTE01 sp018825145	Patescibacteria
MEGAHIT-group-1.515	3952142	97.66	4.04684e+06	46.73	d__Bacteria;p__Planctomycetota;c__Phycisphaerae;o__Sedimentisphaerales;f__SG8-4;g__;s__	Planctomycetota
MEGAHIT-group-1.702	979685	82.24	1.19125e+06	46.73	d__Archaea;p__Undinarchaeota;c__Undinarchaeia;o__Undinarchaeales;f__UBA543;g__;s__	Undinarchaeota
MM_PC_MetaG.mb.113	6750863	100	6750863	46.76	d__Bacteria;p__Desulfobacterota;c__Desulfobacteria;o__Desulfobacterales;f__Desulfolunaceae;g__JAHIRD01;s__JAHIRD01 sp018818835	Desulfobacterota
MEGAHIT-group-1.694	1450949	82.4	1.76086e+06	46.78	d__Archaea;p__Micrarchaeota;c__Micrarchaeia;o__Burarchaeales;f__;g__;s__	Micrarchaeota
KR11_S3.mb.41	906606	64.6	1.40341e+06	46.84	d__Bacteria;p__Patescibacteria;c__Paceibacteria;o__Portnoybacterales;f__GWB1-42-6;g__UBA8475;s__	Patescibacteria
MM_PC_MetaG.mb.182	6063963	97.33	6.23031e+06	46.85	d__Bacteria;p__Riflebacteria;c__Ozemobacteria;o__Ozemobacterales;f__Ozemobacteraceae;g__Rifleibacterium;s__Rifleibacterium sp018818125	Riflebacteria
Modern_marine.mb.163	1257906	81.02	1.55259e+06	46.85	d__Bacteria;p__Patescibacteria;c__Gracilibacteria;o__UM-FILTER-43-11;f__UM-FILTER-43-11;g__JAFGTE01;s__JAFGTE01 sp018825145	Patescibacteria
MEGAHIT-group-1.525	1529549	86.32	1.77195e+06	46.88	d__Bacteria;p__Margulisbacteria;c__WOR-1;o__O2-12-FULL-45-9;f__O2-12-FULL-45-9;g__JAHIZU01;s__JAHIZU01 sp018814265	Margulisbacteria
SAG.0272F5.S5	2378493	70.64	3.36706e+06	46.88	d__Bacteria;p__Chloroflexota;c__Dehalococcoidia;o__Dehalococcoidales;f__UBA2162;g__JACQGQ01;s__	Chloroflexota
MEGAHIT-group-1.999	1806144	57.1	3.16312e+06	46.91	d__Bacteria;p__Desulfobacterota;c__DSM-4660;o__Desulfatiglandales;f__Desulfatiglandaceae;g__4484-190-2;s__	Desulfobacterota
MM_PC_MetaG.mb.73	2936073	73.98	3.96874e+06	46.92	d__Bacteria;p__Desulfobacterota;c__Desulfobacteria;o__Desulfobacterales;f__UBA11574;g__;s__	Desulfobacterota
2757320354	1761057	70.64	2.493e+06	46.96	d__Bacteria;p__CG03;c__CG03;o__CG03;f__CG03;g__CG03;s__CG03 sp013791745	CG03
MEGAHIT-group-1.766	1119704	70.74	1.58284e+06	47	d__Bacteria;p__Patescibacteria;c__Gracilibacteria;o__UM-FILTER-43-11;f__UM-FILTER-43-11;g__JAFGTE01;s__JAFGTE01 sp018825145	Patescibacteria
MEGAHIT-group-0.231	859551	60.83	1.41304e+06	47.01	d__Archaea;p__Altiarchaeota;c__Altiarchaeia;o__IMC4;f__SCGC-AAA252-I15;g__VGJA01;s__	Altiarchaeota
3300021780	1098849	54.13	2.03002e+06	47.1	d__Archaea;p__Altiarchaeota;c__Altiarchaeia;o__IMC4;f__QMZM01;g__WALD01;s__WALD01 sp018897475	Altiarchaeota
MEGAHIT-group-0.502	685774	78.19	877061	47.11	d__Archaea;p__B1Sed10-29;c__B1Sed10-29;o__B1Sed10-29;f__;g__;s__	B1Sed10-29
MEGAHIT-group-1.272	1214845	84.19	1.44298e+06	47.22	d__Bacteria;p__Margulisbacteria;c__;o__;f__;g__;s__	Margulisbacteria
OS_PC_MetaG.mb.32	1127542	77.81	1.4491e+06	47.25	d__Archaea;p__Hydrothermarchaeota;c__Hydrothermarchaeia;o__Hydrothermarchaeales;f__Hydrothermarchaeaceae;g__JAHJSX01;s__JAHJSX01 sp018830205	Hydrothermarchaeota
MEGAHIT-group-0.705	957796	67.88	1.41101e+06	47.29	d__Bacteria;p__Patescibacteria;c__Gracilibacteria;o__UM-FILTER-43-11;f__UM-FILTER-43-11;g__JAFGTE01;s__	Patescibacteria
MEGAHIT-group-1.351	827761	72.45	1.14253e+06	47.29	d__Bacteria;p__Chloroflexota;c__Dehalococcoidia;o__Dehalococcoidales;f__UBA5627;g__;s__	Chloroflexota
Modern_marine.mb.150	3638755	96.73	3.76176e+06	47.3	d__Bacteria;p__Desulfobacterota;c__Desulfobulbia;o__Desulfobulbales;f__Desulfurivibrionaceae;g__JAHJJF01;s__JAHJJF01 sp018823135	Desulfobacterota
MEGAHIT-group-1.13	2296527	88.35	2.59935e+06	47.32	d__Bacteria;p__UBA10199;c__UBA10199;o__2-02-FULL-44-16;f__JAAZCA01;g__;s__	UBA10199
MEGAHIT-group-0.767	1224979	85.96	1.42506e+06	47.35	d__Bacteria;p__Omnitrophota;c__Koll11;o__GIF10;f__UBA6249;g__;s__	Omnitrophota
MEGAHIT-group-1.791	1495388	82.24	1.81832e+06	47.35	d__Archaea;p__Nanoarchaeota;c__Nanoarchaeia;o__Woesearchaeales;f__JAHIVG01;g__JAHIVG01;s__	Nanoarchaeota
Modern_marine_rock_biofilm.mb.23	3610585	93.45	3.86365e+06	47.35	d__Bacteria;p__Desulfobacterota;c__Desulfobulbia;o__Desulfobulbales;f__Desulfurivibrionaceae;g__JAHJJF01;s__JAHJJF01 sp018823135	Desulfobacterota
MEGAHIT-group-0.817	2303799	77.45	2.97456e+06	47.38	d__Bacteria;p__Omnitrophota;c__Koll11;o__UBA10015;f__GCA-002753745;g__GCA-2753465;s__	Omnitrophota
SAG.0240B2d.S1	1439051	55.05	2.61408e+06	47.38	d__Bacteria;p__Chloroflexota;c__Dehalococcoidia;o__Dehalococcoidales;f__UBA2162;g__JACQGQ01;s__	Chloroflexota
MEGAHIT-group-2.9	4953118	76.79	6.45021e+06	47.4	d__Bacteria;p__Desulfobacterota;c__Desulfobacteria;o__Desulfobacterales;f__SURF-7;g__SURF-7;s__SURF-7 sp003599865	Desulfobacterota
MEGAHIT-group-0.465	587650	55.1	1.06652e+06	47.5	d__Bacteria;p__Patescibacteria;c__ABY1;o__UBA11705;f__JABHMO01;g__;s__	Patescibacteria
KR13_N1.mb.66	1414220	95.02	1.48834e+06	47.53	d__Archaea;p__Altiarchaeota;c__Altiarchaeia;o__IMC4;f__QMZM01;g__WALD01;s__WALD01 sp018897475	Altiarchaeota
3300021756	899102	54.39	1.65306e+06	47.63	d__Archaea;p__Altiarchaeota;c__Altiarchaeia;o__IMC4;f__QMZM01;g__WALD01;s__WALD01 sp018897475	Altiarchaeota
MEGAHIT-group-0.100	1183199	92.29	1.28204e+06	47.63	d__Archaea;p__Micrarchaeota;c__Micrarchaeia;o__Anstonellales;f__Bilamarchaeaceae;g__DTNT01;s__	Micrarchaeota
MEGAHIT-group-0.589	769245	56.77	1.35502e+06	47.64	d__Bacteria;p__Omnitrophota;c__Koll11;o__GIF10;f__UBA6249;g__BS750m-G77;s__	Omnitrophota
KR11_S3.mb.25	4995366	97.74	5.11087e+06	47.72	d__Bacteria;p__Desulfobacterota;c__Desulfobacteria;o__Desulfobacterales;f__Desulfobacteraceae;g__NBML01;s__NBML01 sp013792075	Desulfobacterota
MEGAHIT-group-0.133	2704309	92.31	2.92959e+06	47.72	d__Bacteria;p__Marinisomatota;c__UBA2242;o__UBA2242;f__UBA2242;g__JAGNGI01;s__	Marinisomatota
MEGAHIT-group-0.761	922359	70.55	1.30738e+06	47.78	d__Bacteria;p__Patescibacteria;c__Gracilibacteria;o__UM-FILTER-43-11;f__UM-FILTER-43-11;g__;s__	Patescibacteria
KR11_0.1_MetaG.mb.77	4365505	82.78	5.27362e+06	47.82	d__Bacteria;p__Desulfobacterota;c__Desulfobacteria;o__Desulfobacterales;f__Desulfobacteraceae;g__NBML01;s__NBML01 sp013792075	Desulfobacterota
MEGAHIT-group-0.816	3013462	66.67	4.51997e+06	47.84	d__Bacteria;p__Bacteroidota;c__Bacteroidia;o__Bacteroidales;f__UBA12481;g__UBA12481;s__	Bacteroidota
MEGAHIT-group-0.341	3378637	66.9	5.05028e+06	47.91	d__Bacteria;p__Myxococcota;c__Polyangia;o__GCA-2747355;f__;g__;s__	Myxococcota
MEGAHIT-group-0.823	5195718	99.19	5.23815e+06	47.91	d__Bacteria;p__Bacteroidota;c__Bacteroidia;o__Bacteroidales;f__GCA-2748055;g__GCA-2748055;s__	Bacteroidota
MEGAHIT-group-1.940	2959137	95.95	3.08404e+06	47.91	d__Bacteria;p__Bacteroidota;c__Bacteroidia;o__Bacteroidales;f__FEN-979;g__QYOJ01;s__	Bacteroidota
MEGAHIT-group-1.852	2868840	55.81	5.14037e+06	47.95	d__Bacteria;p__Desulfobacterota;c__DSM-4660;o__Desulfatiglandales;f__HGW-15;g__;s__	Desulfobacterota
MEGAHIT-group-0.275	2595811	91.56	2.83509e+06	47.98	d__Bacteria;p__Bacteroidota;c__Bacteroidia;o__Bacteroidales;f__FEN-979;g__;s__	Bacteroidota
MEGAHIT-group-0.384	1524779	78.97	1.93083e+06	48.01	d__Archaea;p__Nanoarchaeota;c__Nanoarchaeia;o__Woesearchaeales;f__JAHJEM01;g__JAHJEM01;s__	Nanoarchaeota
MEGAHIT-group-0.814	1727071	69.83	2.47325e+06	48.01	d__Bacteria;p__Chloroflexota;c__Dehalococcoidia;o__Dehalococcoidales;f__UBA2162;g__;s__	Chloroflexota
MEGAHIT-group-1.574	1275234	81.72	1.56049e+06	48.03	d__Bacteria;p__Omnitrophota;c__Koll11;o__SKK-01;f__SKK-01;g__B134-G9;s__	Omnitrophota
MEGAHIT-group-1.866	2652921	88.39	3.00138e+06	48.03	d__Bacteria;p__Elusimicrobiota;c__Endomicrobia;o__Endomicrobiales;f__;g__;s__	Elusimicrobiota
Modern_marine_planktonic.mb.39	1698325	94.09	1.805e+06	48.04	d__Bacteria;p__Omnitrophota;c__Koll11;o__2-01-FULL-45-10;f__2-01-FULL-45-10;g__CAIMPC01;s__CAIMPC01 sp018823705	Omnitrophota
Old_saline_rock_biofilm.mb.26	4345970	96.26	4.51482e+06	48.05	d__Bacteria;p__Desulfobacterota;c__Desulfobulbia;o__Desulfobulbales;f__Desulfocapsaceae;g__Desulfocapsa;s__Desulfocapsa sp018820855	Desulfobacterota
KR13_N2.mb.43	1239366	86.6	1.43114e+06	48.06	d__Archaea;p__Altiarchaeota;c__Altiarchaeia;o__IMC4;f__QMZM01;g__WALD01;s__WALD01 sp018897475	Altiarchaeota
MEGAHIT-group-3.3	3556981	88.39	4.02419e+06	48.07	d__Bacteria;p__Desulfobacterota;c__Desulfobacteria;o__Desulfobacterales;f__UBA11574;g__Desulfatibia;s__Desulfatibia profunda	Desulfobacterota
MM_PC_MetaG.mb.138	3709418	80.5	4.60797e+06	48.08	d__Bacteria;p__Desulfobacterota;c__Desulfobulbia;o__Desulfobulbales;f__Desulfocapsaceae;g__Desulfocapsa;s__Desulfocapsa sp018820855	Desulfobacterota
MEGAHIT-group-0.348	1313625	85.48	1.53676e+06	48.09	d__Bacteria;p__Omnitrophota;c__Koll11;o__JAFGHF01;f__JAFGHF01;g__;s__	Omnitrophota
Old_saline_glass_biofilm.mb.15	4820068	100	4820068	48.09	d__Bacteria;p__Desulfobacterota;c__Desulfobulbia;o__Desulfobulbales;f__Desulfocapsaceae;g__Desulfocapsa;s__Desulfocapsa sp018820855	Desulfobacterota
KR11_0.1_MetaG.mb.38	1915075	91.76	2.08705e+06	48.1	d__Bacteria;p__CG03;c__CG03;o__CG03;f__CG03;g__CG03;s__CG03 sp013791745	CG03
Old_saline.mb.82	4644431	98.21	4.72908e+06	48.1	d__Bacteria;p__Desulfobacterota;c__Desulfobulbia;o__Desulfobulbales;f__Desulfocapsaceae;g__Desulfocapsa;s__Desulfocapsa sp018820855	Desulfobacterota
Modern_marine.mb.173	1767784	52.41	3.37299e+06	48.11	d__Bacteria;p__Desulfobacterota;c__Desulfobacteria;o__Desulfobacterales;f__UBA11574;g__Desulfatibia;s__Desulfatibia profunda	Desulfobacterota
OS_PC_MetaG.mb.47	1786106	83.9	2.12885e+06	48.11	d__Bacteria;p__CG03;c__CG03;o__CG03;f__CG03;g__CG03;s__CG03 sp013791745	CG03
MEGAHIT-group-0.834	2687000	87.03	3.08744e+06	48.13	d__Bacteria;p__Ratteibacteria;c__UBA8468;o__MWAK01;f__MWAK01;g__;s__	Ratteibacteria
MEGAHIT-group-0.423	1848140	83.83	2.20463e+06	48.19	d__Bacteria;p__Chloroflexota;c__Dehalococcoidia;o__Dehalococcoidales;f__UBA2162;g__;s__	Chloroflexota
MEGAHIT-group-3.76	4520146	84.29	5.36261e+06	48.2	d__Bacteria;p__Planctomycetota;c__Phycisphaerae;o__Sedimentisphaerales;f__SG8-4;g__NIOZ-UU13;s__	Planctomycetota
SAG.0273B11.S18	2023490	80.36	2.51803e+06	48.2	d__Bacteria;p__Chloroflexota;c__Dehalococcoidia;o__GIF9;f__UBA5620;g__9FT-COMBO-48-23;s__	Chloroflexota
MEGAHIT-group-1.282	943727	72.28	1.30565e+06	48.21	d__Bacteria;p__Patescibacteria;c__ABY1;o__SG8-24;f__2-12-FULL-60-25;g__JAHJFW01;s__JAHJFW01 sp018824765	Patescibacteria
MEGAHIT-group-1.971	555431	52.22	1.06364e+06	48.26	d__Archaea;p__Aenigmatarchaeota;c__Aenigmatarchaeia;o__QMZP01;f__QMZP01;g__;s__	Aenigmatarchaeota
MM_PW_MetaG.mb.1	2287916	52.48	4.3596e+06	48.26	d__Bacteria;p__Desulfobacterota;c__Desulfobulbia;o__Desulfobulbales;f__Desulfocapsaceae;g__Desulfocapsa;s__Desulfocapsa sp018820855	Desulfobacterota
KR11_S3.mb.33	1851707	87.2	2.12352e+06	48.28	d__Bacteria;p__CG03;c__CG03;o__CG03;f__CG03;g__CG03;s__CG03 sp013791745	CG03
MM_PC_MetaG.mb.22	898682	71.29	1.2606e+06	48.33	d__Bacteria;p__Patescibacteria;c__ABY1;o__SG8-24;f__2-12-FULL-60-25;g__JAHJFW01;s__JAHJFW01 sp018824765	Patescibacteria
OS_PC_MetaG.mb.24	4802090	98.91	4.85501e+06	48.33	d__Bacteria;p__Proteobacteria;c__Gammaproteobacteria;o__Methylococcales;f__Methylomonadaceae;g__Methylotuvimicrobium;s__Methylotuvimicrobium sp018830325	Proteobacteria
Modern_marine_glass_biofilm.mb.46	903065	70.79	1.2757e+06	48.34	d__Bacteria;p__Patescibacteria;c__ABY1;o__SG8-24;f__2-12-FULL-60-25;g__JAHJFW01;s__JAHJFW01 sp018824765	Patescibacteria
Modern_marine_rock_biofilm.mb.70	707424	59.52	1.18855e+06	48.35	d__Bacteria;p__Patescibacteria;c__ABY1;o__SG8-24;f__2-12-FULL-60-25;g__JAHJFW01;s__JAHJFW01 sp018824765	Patescibacteria
Modern_marine.mb.297	692226	59.06	1.17207e+06	48.4	d__Bacteria;p__Patescibacteria;c__ABY1;o__SG8-24;f__2-12-FULL-60-25;g__JAHJFW01;s__JAHJFW01 sp018824765	Patescibacteria
KR13_S3.mb.112	1131700	80.76	1.40131e+06	48.42	d__Archaea;p__Altiarchaeota;c__Altiarchaeia;o__IMC4;f__QMZM01;g__WALD01;s__WALD01 sp018897475	Altiarchaeota
MEGAHIT-group-0.717	930587	72.37	1.28587e+06	48.44	d__Bacteria;p__Patescibacteria;c__Gracilibacteria;o__JAHISY01;f__JAHISY01;g__JAHISY01;s__	Patescibacteria
MEGAHIT-group-1.881	1303224	83.27	1.56506e+06	48.45	d__Bacteria;p__Omnitrophota;c__Koll11;o__SKK-01;f__SKK-01;g__B134-G9;s__	Omnitrophota
MEGAHIT-group-0.285	563892	67.22	838875	48.46	d__Archaea;p__Aenigmatarchaeota;c__Aenigmatarchaeia;o__JACPZZ01;f__JACPZZ01;g__;s__	Aenigmatarchaeota
MEGAHIT-group-1.379	1005933	71.29	1.41104e+06	48.46	d__Bacteria;p__Patescibacteria;c__ABY1;o__SG8-24;f__UBA9934;g__;s__	Patescibacteria
MM_PC_MetaG.mb.230	5380165	100	5380165	48.48	d__Bacteria;p__Desulfobacterota;c__Desulfobulbia;o__Desulfobulbales;f__Desulfocapsaceae;g__Desulfocapsa;s__Desulfocapsa sp018817385	Desulfobacterota
KR13_N2.mb.39	4220370	97.74	4.31796e+06	48.5	d__Bacteria;p__Desulfobacterota;c__Desulfobacteria;o__Desulfobacterales;f__UBA5616;g__VMSV01;s__VMSV01 sp013791935	Desulfobacterota
MEGAHIT-group-0.182	2989074	91.98	3.2497e+06	48.5	d__Bacteria;p__Planctomycetota;c__MHYJ01;o__JACQXL01;f__JACQXL01;g__;s__	Planctomycetota
MEGAHIT-group-0.737	1165501	76.73	1.51896e+06	48.5	d__Archaea;p__Micrarchaeota;c__Micrarchaeia;o__JACRGF01;f__JACRGF01;g__;s__	Micrarchaeota
MEGAHIT-group-1.831	996996	75.83	1.31478e+06	48.55	d__Bacteria;p__Patescibacteria;c__Gracilibacteria;o__JAHISY01;f__JAHISY01;g__JAHISY01;s__	Patescibacteria
MEGAHIT-group-0.119	1390506	59.95	2.31944e+06	48.56	d__Bacteria;p__Patescibacteria;c__ABY1;o__UBA10025;f__UBA10025;g__UBA10025;s__	Patescibacteria
Modern_marine.mb.25	1549479	87.63	1.76821e+06	48.57	d__Bacteria;p__Omnitrophota;c__Koll11;o__2-01-FULL-45-10;f__2-01-FULL-45-10;g__CAIMPC01;s__CAIMPC01 sp018823705	Omnitrophota
KR11_N2.mb.11	2232338	63	3.54339e+06	48.6	d__Bacteria;p__Desulfobacterota;c__Desulfobacteria;o__Desulfobacterales;f__UBA5616;g__VMSV01;s__VMSV01 sp013791935	Desulfobacterota
KR13_S3.mb.25	4091553	98.06	4.1725e+06	48.62	d__Bacteria;p__Desulfobacterota;c__Desulfobacteria;o__Desulfobacterales;f__UBA5616;g__VMSV01;s__VMSV01 sp013791935	Desulfobacterota
MEGAHIT-group-1.448	1348720	64.41	2.09396e+06	48.63	d__Bacteria;p__Margulisbacteria;c__WOR-1;o__XYC2-FULL-46-14;f__JAHJBW01;g__JAHJBW01;s__JAHJBW01 sp018813405	Margulisbacteria
MEGAHIT-group-0.89	669448	60.36	1.10909e+06	48.64	d__Bacteria;p__Patescibacteria;c__Paceibacteria;o__UBA6257;f__GWB1-50-10;g__GWB1-50-10;s__	Patescibacteria
MM_PW_MetaG.mb.19	5147408	100	5147408	48.64	d__Bacteria;p__Desulfobacterota;c__Desulfobulbia;o__Desulfobulbales;f__Desulfocapsaceae;g__Desulfocapsa;s__Desulfocapsa sp018817385	Desulfobacterota
Old_saline.mb.128	5470697	98.81	5.53658e+06	48.64	d__Bacteria;p__Desulfobacterota;c__Desulfobulbia;o__Desulfobulbales;f__Desulfocapsaceae;g__Desulforhopalus;s__Desulforhopalus sp018821785	Desulfobacterota
MEGAHIT-group-0.644	877121	76.02	1.1538e+06	48.65	d__Archaea;p__Iainarchaeota;c__Iainarchaeia;o__Iainarchaeales;f__UBA10191;g__;s__	Iainarchaeota
MEGAHIT-group-0.856	877121	76.02	1.1538e+06	48.65	d__Archaea;p__Iainarchaeota;c__Iainarchaeia;o__Iainarchaeales;f__UBA10191;g__;s__	Iainarchaeota
KR13_S2_MetaG.mb.19	932043	68.15	1.36763e+06	48.67	d__Archaea;p__Altiarchaeota;c__Altiarchaeia;o__IMC4;f__QMZM01;g__WALD01;s__WALD01 sp018897475	Altiarchaeota
MEGAHIT-group-0.84	995533	75.64	1.31615e+06	48.69	d__Bacteria;p__Patescibacteria;c__Gracilibacteria;o__JAHISY01;f__JAHISY01;g__JAHISY01;s__	Patescibacteria
MEGAHIT-group-3.40	2128519	75.48	2.81998e+06	48.71	d__Bacteria;p__Bacteroidota;c__Bacteroidia;o__Bacteroidales;f__FEN-979;g__QYOJ01;s__	Bacteroidota
Modern_marine_rock_biofilm.mb.12	4106881	99.36	4.13333e+06	48.71	d__Bacteria;p__Desulfobacterota;c__Desulfobulbia;o__Desulfobulbales;f__Desulfurivibrionaceae;g__JAHJIY01;s__JAHJIY01 sp018823175	Desulfobacterota
KR11_0.1_MetaG.mb.76	4036950	99.4	4.06132e+06	48.74	d__Bacteria;p__Desulfobacterota;c__Desulfobulbia;o__Desulfobulbales;f__Desulfocapsaceae;g__UBA2270;s__UBA2270 sp002347745	Desulfobacterota
Modern_marine.mb.200	907082	73.99	1.22595e+06	48.75	d__Archaea;p__Iainarchaeota;c__Iainarchaeia;o__Iainarchaeales;f__JAFCCJ01;g__;s__	Iainarchaeota
Modern_marine_glass_biofilm.mb.159	828603	72.59	1.14148e+06	48.75	d__Archaea;p__Iainarchaeota;c__Iainarchaeia;o__Iainarchaeales;f__JAFCCJ01;g__;s__	Iainarchaeota
MEGAHIT-group-1.256	1013074	87.54	1.15727e+06	48.76	d__Archaea;p__Iainarchaeota;c__Iainarchaeia;o__Iainarchaeales;f__JAFCCJ01;g__;s__	Iainarchaeota
KR11_N3.mb.21	3935236	94.64	4.15811e+06	48.77	d__Bacteria;p__Desulfobacterota;c__Desulfobulbia;o__Desulfobulbales;f__Desulfocapsaceae;g__UBA2270;s__UBA2270 sp002347745	Desulfobacterota
Modern_marine.mb.277	1688515	83.96	2.01109e+06	48.77	d__Bacteria;p__Margulisbacteria;c__WOR-1;o__XYC2-FULL-46-14;f__JAHJBW01;g__JAHJBW01;s__JAHJBW01 sp018813405	Margulisbacteria
Modern_marine.mb.42	4060576	98.77	4.11114e+06	48.77	d__Bacteria;p__Desulfobacterota;c__Desulfobulbia;o__Desulfobulbales;f__Desulfurivibrionaceae;g__JAHJIY01;s__JAHJIY01 sp018823175	Desulfobacterota
KR11_N2.mb.28	3784513	91.67	4.12841e+06	48.81	d__Bacteria;p__Desulfobacterota;c__Desulfobulbia;o__Desulfobulbales;f__Desulfocapsaceae;g__UBA2270;s__UBA2270 sp002347745	Desulfobacterota
KR11_S3.mb.47	3835489	92.86	4.1304e+06	48.81	d__Bacteria;p__Desulfobacterota;c__Desulfobulbia;o__Desulfobulbales;f__Desulfocapsaceae;g__UBA2270;s__UBA2270 sp002347745	Desulfobacterota
MEGAHIT-group-0.790	1456172	87.63	1.66173e+06	48.81	d__Bacteria;p__Omnitrophota;c__Koll11;o__2-01-FULL-45-10;f__2-01-FULL-45-10;g__;s__	Omnitrophota
MEGAHIT-group-1.734	782716	63.33	1.23593e+06	48.81	d__Bacteria;p__Patescibacteria;c__ABY1;o__SG8-24;f__UBA9568;g__;s__	Patescibacteria
Modern_marine_glass_biofilm.mb.5	1006304	67.97	1.48051e+06	48.83	d__Bacteria;p__Patescibacteria;c__ABY1;o__SG8-24;f__UBA9568;g__;s__	Patescibacteria
Modern_marine.mb.316	1007770	71.29	1.41362e+06	48.84	d__Bacteria;p__Patescibacteria;c__ABY1;o__SG8-24;f__UBA9568;g__;s__	Patescibacteria
KR13_N2.mb.41	3113574	91.96	3.38579e+06	48.85	d__Bacteria;p__Desulfobacterota;c__Desulfobulbia;o__Desulfobulbales;f__Desulfocapsaceae;g__UBA2270;s__UBA2270 sp002347745	Desulfobacterota
MEGAHIT-group-0.800	6437423	94.64	6.80201e+06	48.85	d__Bacteria;p__Desulfobacterota;c__Desulfobulbia;o__Desulfobulbales;f__Desulfocapsaceae;g__Desulforhopalus;s__	Desulfobacterota
MEGAHIT-group-0.117	542257	63.26	857188	48.87	d__Bacteria;p__Patescibacteria;c__Paceibacteria;o__UBA6257;f__2-01-FULL-56-20;g__MHLB01;s__	Patescibacteria
MML_A.mb.4	985489	70.95	1.38899e+06	48.87	d__Bacteria;p__Omnitrophota;c__Koll11;o__2-01-FULL-45-10;f__2-01-FULL-45-10;g__CAIMPC01;s__CAIMPC01 sp018823705	Omnitrophota
MML_B.mb.1	1206012	80.29	1.50207e+06	48.87	d__Bacteria;p__Omnitrophota;c__Koll11;o__2-01-FULL-45-10;f__2-01-FULL-45-10;g__CAIMPC01;s__CAIMPC01 sp018823705	Omnitrophota
KR11_N3.mb.34	3620558	93.4	3.8764e+06	48.89	d__Bacteria;p__Desulfobacterota;c__Desulfobacteria;o__Desulfobacterales;f__UBA5616;g__VMSV01;s__VMSV01 sp013791935	Desulfobacterota
KR13_N1.mb.40	3284098	94.35	3.48076e+06	48.92	d__Bacteria;p__Desulfobacterota;c__Desulfobulbia;o__Desulfobulbales;f__Desulfocapsaceae;g__UBA2270;s__UBA2270 sp002347745	Desulfobacterota
KR13_Ju.mb.35	620329	50.71	1.22329e+06	48.95	d__Archaea;p__Altiarchaeota;c__Altiarchaeia;o__IMC4;f__QMZM01;g__WALD01;s__WALD01 sp018897475	Altiarchaeota
MEGAHIT-group-0.114	1227217	81.93	1.49788e+06	48.95	d__Archaea;p__Iainarchaeota;c__Iainarchaeia;o__Iainarchaeales;f__DTGL01;g__;s__	Iainarchaeota
MM_PC_MetaG.mb.221	1151608	85.42	1.34817e+06	48.96	d__Bacteria;p__Omnitrophota;c__Koll11;o__2-01-FULL-45-10;f__2-01-FULL-45-10;g__CAIMPC01;s__CAIMPC01 sp018823705	Omnitrophota
MEGAHIT-group-1.842	869905	66.67	1.30479e+06	48.97	d__Bacteria;p__Patescibacteria;c__Andersenbacteria;o__UBA10190;f__UBA10190;g__;s__	Patescibacteria
MEGAHIT-group-2.7	1639203	90.23	1.81669e+06	48.97	d__Bacteria;p__Margulisbacteria;c__WOR-1;o__XYC2-FULL-46-14;f__JAHJBW01;g__JAHJBW01;s__JAHJBW01 sp018813405	Margulisbacteria
MEGAHIT-group-0.318	1502269	83.64	1.79611e+06	49.01	d__Archaea;p__Nanoarchaeota;c__Nanoarchaeia;o__Woesearchaeales;f__UBA9642;g__;s__	Nanoarchaeota
MEGAHIT-group-0.176	1033954	69.47	1.48835e+06	49.04	d__Bacteria;p__Patescibacteria;c__ABY1;o__UBA10025;f__JAHIVO01;g__;s__	Patescibacteria
MEGAHIT-group-1.1032	2278538	92.52	2.46275e+06	49.05	d__Archaea;p__Nanoarchaeota;c__Nanoarchaeia;o__Woesearchaeales;f__;g__;s__	Nanoarchaeota
KR11_S1_MetaG.mb.1	3466938	97.62	3.55146e+06	49.06	d__Bacteria;p__Desulfobacterota;c__Desulfobulbia;o__Desulfobulbales;f__Desulfocapsaceae;g__UBA2270;s__UBA2270 sp002347745	Desulfobacterota
KR11_S2_MetaG.mb.7	3689959	98.21	3.75721e+06	49.06	d__Bacteria;p__Desulfobacterota;c__Desulfobulbia;o__Desulfobulbales;f__Desulfocapsaceae;g__UBA2270;s__UBA2270 sp002347745	Desulfobacterota
KR13_S3.mb.93	3501953	98.81	3.54413e+06	49.07	d__Bacteria;p__Desulfobacterota;c__Desulfobulbia;o__Desulfobulbales;f__Desulfocapsaceae;g__UBA2270;s__UBA2270 sp002347745	Desulfobacterota
MEGAHIT-group-1.248	1240232	86.76	1.4295e+06	49.09	d__Archaea;p__Micrarchaeota;c__Micrarchaeia;o__Norongarragalinales;f__SBBD01;g__JACRGC01;s__	Micrarchaeota
MEGAHIT-group-0.549	559166	51.56	1.0845e+06	49.11	d__Archaea;p__Micrarchaeota;c__Micrarchaeia;o__Norongarragalinales;f__UBA10210;g__;s__	Micrarchaeota
Modern_marine_glass_biofilm.mb.2	2444693	67.4	3.62714e+06	49.14	d__Bacteria;p__AABM5-125-24;c__RPQS01;o__RPQS01;f__;g__;s__	AABM5-125-24
MEGAHIT-group-0.279	1268345	52.9	2.39763e+06	49.18	d__Bacteria;p__Desulfobacterota;c__Desulfobacteria;o__Desulfobacterales;f__UBA2156;g__RBG-13-49-15;s__	Desulfobacterota
MM_PC_MetaG.mb.90	5339014	91.21	5.85354e+06	49.19	d__Bacteria;p__Desulfobacterota;c__Desulfobacteria;o__Desulfobacterales;f__Desulfobacteraceae;g__NBML01;s__NBML01 sp018816605	Desulfobacterota
MEGAHIT-group-0.703	2080053	56.39	3.68869e+06	49.21	d__Bacteria;p__Desulfobacterota;c__DSM-4660;o__Desulfatiglandales;f__HGW-15;g__;s__	Desulfobacterota
MEGAHIT-group-2.132	1423897	79.27	1.79626e+06	49.23	d__Bacteria;p__CG03;c__CG03;o__CG03;f__CG03;g__CG03;s__CG03 sp013791745	CG03
MEGAHIT-group-0.270	1795621	54.29	3.30746e+06	49.24	d__Archaea;p__Thermoproteota;c__Bathyarchaeia;o__TCS64;f__TCS64;g__RBG-16-57-9;s__	Thermoproteota
MEGAHIT-group-0.512	1400193	85.98	1.62851e+06	49.26	d__Archaea;p__Micrarchaeota;c__Micrarchaeia;o__Norongarragalinales;f__SBBD01;g__JACRGC01;s__	Micrarchaeota
Modern_marine_rock_biofilm.mb.21	1195111	68.32	1.74928e+06	49.26	d__Bacteria;p__Patescibacteria;c__ABY1;o__SG8-24;f__GWF2-40-263;g__JAHJAM01;s__JAHJAM01 sp018814025	Patescibacteria
KR13_S1_MetaG.mb.7	3328195	87	3.82551e+06	49.28	d__Bacteria;p__Desulfobacterota;c__Desulfobulbia;o__Desulfobulbales;f__Desulfocapsaceae;g__UBA2270;s__UBA2270 sp002347745	Desulfobacterota
Modern_marine.mb.49	3847866	96.09	4.00444e+06	49.28	d__Bacteria;p__AABM5-125-24;c__B3-LCP;o__B3-LCP;f__B3-LCP;g__JAHJDJ01;s__JAHJDJ01 sp018812585	AABM5-125-24
Modern_marine_rock_biofilm.mb.19	2193652	77.96	2.81382e+06	49.31	d__Bacteria;p__AABM5-125-24;c__RPQS01;o__RPQS01;f__;g__;s__	AABM5-125-24
Modern_marine_rock_biofilm.mb.71	1636433	56.03	2.92064e+06	49.33	d__Bacteria;p__Campylobacterota;c__Campylobacteria;o__Campylobacterales;f__Sulfurimonadaceae;g__S145-25;s__	Campylobacterota
MEGAHIT-group-1.234	1594902	85.43	1.86691e+06	49.36	d__Bacteria;p__Omnitrophota;c__Koll11;o__JABMRJ01;f__JABMRJ01;g__;s__	Omnitrophota
MEGAHIT-group-1.31	3697203	92.79	3.98448e+06	49.36	d__Bacteria;p__AABM5-125-24;c__B3-LCP;o__B3-LCP;f__B3-LCP;g__JAHJDJ01;s__JAHJDJ01 sp018812585	AABM5-125-24
MEGAHIT-group-3.125	2646122	65.68	4.02881e+06	49.37	d__Bacteria;p__Acidobacteriota;c__UBA6911;o__RPQK01;f__;g__;s__	Acidobacteriota
MEGAHIT-group-0.552	798854	74.29	1.07532e+06	49.39	d__Archaea;p__Micrarchaeota;c__Micrarchaeia;o__Anstonellales;f__Anstonellaceae;g__1-14-0-10-45-29;s__	Micrarchaeota
Modern_marine_rock_biofilm.mb.74	2722961	74.24	3.66778e+06	49.39	d__Bacteria;p__AABM5-125-24;c__B3-LCP;o__B3-LCP;f__B3-LCP;g__JAHJDJ01;s__JAHJDJ01 sp018812585	AABM5-125-24
KR11_Ju.mb.21	3225931	81.63	3.95189e+06	49.41	d__Bacteria;p__Desulfobacterota;c__Desulfobulbia;o__Desulfobulbales;f__Desulfocapsaceae;g__UBA2270;s__UBA2270 sp002347745	Desulfobacterota
Modern_marine_glass_biofilm.mb.82	2302086	56.28	4.09042e+06	49.42	d__Bacteria;p__AABM5-125-24;c__B3-LCP;o__B3-LCP;f__B3-LCP;g__JAHJDJ01;s__JAHJDJ01 sp018812585	AABM5-125-24
MEGAHIT-group-0.672	1406282	58.74	2.39408e+06	49.43	d__Archaea;p__Thermoproteota;c__Bathyarchaeia;o__40CM-2-53-6;f__;g__;s__	Thermoproteota
MEGAHIT-group-1.75	1335696	89.41	1.4939e+06	49.44	d__Archaea;p__Micrarchaeota;c__Micrarchaeia;o__Norongarragalinales;f__SBBD01;g__JACRGC01;s__	Micrarchaeota
KR11_S3.mb.43	2427598	95.73	2.53588e+06	49.46	d__Archaea;p__Thermoplasmatota;c__Thermoplasmata;o__SG8-5;f__SG8-5;g__UBA147;s__UBA147 sp013791785	Thermoplasmatota
MEGAHIT-group-3.41	3878169	91.11	4.25658e+06	49.5	d__Bacteria;p__QNDG01;c__QNDG01;o__QNDG01;f__DSAB01;g__;s__	QNDG01
KR11_N2.mb.26	2281666	96.47	2.36516e+06	49.53	d__Archaea;p__Thermoplasmatota;c__Thermoplasmata;o__SG8-5;f__SG8-5;g__UBA147;s__UBA147 sp013791785	Thermoplasmatota
SAG.0272B7.S7	3172819	69.21	4.58434e+06	49.58	d__Bacteria;p__Desulfobacterota;c__Desulfobacteria;o__Desulfobacterales;f__;g__;s__	Desulfobacterota
MEGAHIT-group-3.48	1479623	78.21	1.89186e+06	49.59	d__Bacteria;p__Ratteibacteria;c__UBA8468;o__MWAK01;f__MWAK01;g__JAHJUB01;s__JAHJUB01 sp018829455	Ratteibacteria
KR11_0.1_MetaG.mb.114	2315227	97.33	2.37874e+06	49.64	d__Archaea;p__Thermoplasmatota;c__Thermoplasmata;o__SG8-5;f__SG8-5;g__UBA147;s__UBA147 sp013791785	Thermoplasmatota
MEGAHIT-group-0.162	787884	66.78	1.17982e+06	49.67	d__Archaea;p__Micrarchaeota;c__Micrarchaeia;o__Norongarragalinales;f__SBBD01;g__JACRGC01;s__	Micrarchaeota
3300021839	3366507	64.91	5.18642e+06	49.71	d__Bacteria;p__Desulfobacterota;c__SM23-61;o__SM23-61;f__SM23-61;g__JAHJQK01;s__JAHJQK01 sp018819135	Desulfobacterota
Modern_marine.mb.212	978017	70.3	1.3912e+06	49.71	d__Bacteria;p__Patescibacteria;c__ABY1;o__SG8-24;f__GWF2-40-263;g__JAHJAM01;s__JAHJAM01 sp018814025	Patescibacteria
MEGAHIT-group-1.66	2428887	50.35	4.82401e+06	49.74	d__Bacteria;p__Desulfobacterota;c__DSM-4660;o__Desulfatiglandales;f__HGW-15;g__;s__	Desulfobacterota
KR11_N3.mb.39	2214995	92.1	2.40499e+06	49.76	d__Archaea;p__Thermoplasmatota;c__Thermoplasmata;o__SG8-5;f__SG8-5;g__UBA147;s__UBA147 sp013791785	Thermoplasmatota
MEGAHIT-group-2.36	1871963	82.37	2.27263e+06	49.8	d__Bacteria;p__Ratteibacteria;c__UBA8468;o__MWAK01;f__MWAK01;g__JAHJUB01;s__	Ratteibacteria
OS_PC_MetaG.mb.142	7414713	91.96	8.06298e+06	49.82	d__Bacteria;p__SAR324;c__SAR324;o__XYD2-FULL-50-16;f__XYD2-FULL-50-16;g__JAHJRI01;s__JAHJRI01 sp018830885	SAR324
MEGAHIT-group-2.20	3488139	99.4	3.50919e+06	49.92	d__Bacteria;p__Desulfobacterota;c__Desulfobulbia;o__Desulfobulbales;f__Desulfocapsaceae;g__UBA2270;s__	Desulfobacterota
Modern_marine.mb.203	3293236	97.02	3.39439e+06	49.96	d__Bacteria;p__Desulfobacterota;c__Desulfobulbia;o__Desulfobulbales;f__Desulfocapsaceae;g__UBA2270;s__UBA2270 sp018821985	Desulfobacterota
MEGAHIT-group-0.794	4235193	96.13	4.40569e+06	49.99	d__Bacteria;p__Desulfobacterota;c__RBG-13-43-22;o__RBG-13-43-22;f__RBG-13-43-22;g__RBG-13-43-22;s__	Desulfobacterota
MEGAHIT-group-3.114	5572566	93.33	5.97082e+06	50	d__Bacteria;p__Desulfobacterota;c__DSM-4660;o__Desulfatiglandales;f__Desulfatiglandaceae;g__Desulfacyla;s__Desulfacyla sp014382905	Desulfobacterota
Modern_marine_rock_biofilm.mb.87	3336115	97.62	3.41745e+06	50	d__Bacteria;p__Desulfobacterota;c__Desulfobulbia;o__Desulfobulbales;f__Desulfocapsaceae;g__UBA2270;s__UBA2270 sp018821985	Desulfobacterota
OS_PC_MetaG.mb.26	1317486	79.44	1.65847e+06	50.04	d__Archaea;p__Nanoarchaeota;c__Nanoarchaeia;o__Woesearchaeales;f__UBA11576;g__JABMQF01;s__JABMQF01 sp018830225	Nanoarchaeota
s-sag5.2	1536724	52.73	2.91433e+06	50.04	d__Bacteria;p__Chloroflexota;c__Anaerolineae;o__Anaerolineales;f__Anaerolineaceae;g__Brevefilum;s__	Chloroflexota
MEGAHIT-group-1.339	2042453	52.6	3.88299e+06	50.05	d__Bacteria;p__4484-113;c__;o__;f__;g__;s__	4484-113
MEGAHIT-group-0.617	685306	52.48	1.30584e+06	50.1	d__Bacteria;p__Patescibacteria;c__Paceibacteria;o__UBA6257;f__2-01-FULL-56-20;g__MHLB01;s__	Patescibacteria
OS_PC_MetaG.mb.78	1517461	81.02	1.87295e+06	50.11	d__Bacteria;p__Ratteibacteria;c__UBA8468;o__MWAK01;f__MWAK01;g__JAHJUB01;s__JAHJUB01 sp018829455	Ratteibacteria
MEGAHIT-group-1.835	2741622	95.45	2.87231e+06	50.12	d__Bacteria;p__Planctomycetota;c__Phycisphaerae;o__Sedimentisphaerales;f__SG8-4;g__Fen-1362;s__	Planctomycetota
OS_PC_MetaG.mb.106	4429163	95.48	4.63884e+06	50.14	d__Bacteria;p__Desulfobacterota;c__SM23-61;o__SM23-61;f__SM23-61;g__JAHJQK01;s__JAHJQK01 sp018819135	Desulfobacterota
Modern_marine.mb.154	4011208	95.03	4.22099e+06	50.16	d__Bacteria;p__Desulfobacterota;c__DSM-4660;o__Desulfatiglandales;f__Desulfatiglandaceae;g__Desulfacyla;s__Desulfacyla sp014382905	Desulfobacterota
MEGAHIT-group-0.7	1747814	96.42	1.81271e+06	50.18	d__Archaea;p__Altiarchaeota;c__Altiarchaeia;o__IMC4;f__SCGC-AAA252-I15;g__;s__	Altiarchaeota
MM_PC_MetaG.mb.67	1738914	87.38	1.99006e+06	50.23	d__Archaea;p__Nanoarchaeota;c__Nanoarchaeia;o__Woesearchaeales;f__JAHIVG01;g__JAHIVG01;s__JAHIVG01 sp018816705	Nanoarchaeota
MEGAHIT-group-0.624	1440560	88.83	1.6217e+06	50.28	d__Bacteria;p__Omnitrophota;c__Koll11;o__UBA1572;f__UBA1572;g__;s__	Omnitrophota
MM_PC_MetaG.mb.75	2201026	73.17	3.0081e+06	50.29	d__Bacteria;p__Desulfobacterota;c__DSM-4660;o__Desulfatiglandales;f__Desulfatiglandaceae;g__Desulfacyla;s__Desulfacyla sp014382905	Desulfobacterota
MEGAHIT-group-1.413	3609479	87.94	4.10448e+06	50.32	d__Bacteria;p__Desulfobacterota;c__DSM-4660;o__Desulfatiglandales;f__Desulfatiglandaceae;g__Desulfacyla;s__Desulfacyla sp014382905	Desulfobacterota
Modern_marine_glass_biofilm.mb.54	3476414	91.29	3.8081e+06	50.33	d__Bacteria;p__Desulfobacterota;c__DSM-4660;o__Desulfatiglandales;f__Desulfatiglandaceae;g__Desulfacyla;s__Desulfacyla sp014382905	Desulfobacterota
MEGAHIT-group-1.270	2501078	61.64	4.05756e+06	50.37	d__Bacteria;p__Desulfobacterota;c__SM23-61;o__SM23-61;f__SM23-61;g__JAHJQK01;s__	Desulfobacterota
MEGAHIT-group-0.128	3849447	97.51	3.94775e+06	50.39	d__Bacteria;p__Desulfobacterota;c__Desulfobulbia;o__Desulfobulbales;f__Desulfurivibrionaceae;g__DB1;s__	Desulfobacterota
Modern_marine.mb.226	1700344	89.32	1.90365e+06	50.39	d__Bacteria;p__Margulisbacteria;c__WOR-1;o__O2-12-FULL-45-9;f__XYB2-FULL-48-7;g__XYB2-FULL-45-9;s__XYB2-FULL-45-9 sp018822365	Margulisbacteria
MEGAHIT-group-0.457	734877	61.07	1.20334e+06	50.4	d__Bacteria;p__Patescibacteria;c__Gracilibacteria;o__UM-FILTER-43-11;f__UM-FILTER-43-11;g__;s__	Patescibacteria
MEGAHIT-group-1.948	6269397	79.21	7.91491e+06	50.41	d__Bacteria;p__Planctomycetota;c__Planctomycetia;o__Planctomycetales;f__Planctomycetaceae;g__Gimesia;s__	Planctomycetota
KR11_S3.mb.6	3982896	95.58	4.16708e+06	50.43	d__Bacteria;p__Desulfobacterota;c__Desulfobulbia;o__Desulfobulbales;f__Desulfurivibrionaceae;g__VMSU01;s__VMSU01 sp013792005	Desulfobacterota
OS_PC_MetaG.mb.109	1373063	90.42	1.51854e+06	50.55	d__Archaea;p__Micrarchaeota;c__Micrarchaeia;o__Norongarragalinales;f__SBBD01;g__JAHJQN01;s__JAHJQN01 sp018819225	Micrarchaeota
MEGAHIT-group-1.1035	910839	59.32	1.53547e+06	50.56	d__Bacteria;p__Omnitrophota;c__Koll11;o__JABMQH01;f__JABMQH01;g__;s__	Omnitrophota
MEGAHIT-group-2.103	2709118	78.57	3.44803e+06	50.58	d__Bacteria;p__Desulfobacterota;c__Desulfobacteria;o__Desulfobacterales;f__UBA11574;g__;s__	Desulfobacterota
MEGAHIT-group-1.157	1568962	85.67	1.8314e+06	50.61	d__Archaea;p__Altiarchaeota;c__Altiarchaeia;o__IMC4;f__SCGC-AAA252-I15;g__;s__	Altiarchaeota
Modern_marine_rock_biofilm.mb.81	1678378	89.32	1.87906e+06	50.62	d__Bacteria;p__Margulisbacteria;c__WOR-1;o__O2-12-FULL-45-9;f__XYB2-FULL-48-7;g__XYB2-FULL-45-9;s__XYB2-FULL-45-9 sp018822365	Margulisbacteria
MEGAHIT-group-0.382	2568434	78.21	3.28402e+06	50.69	d__Bacteria;p__Desulfobacterota;c__DSM-4660;o__Desulfatiglandales;f__Desulfatiglandaceae;g__Desulfacyla;s__Desulfacyla sp014382905	Desulfobacterota
2757320318	2236391	69.58	3.21413e+06	50.72	d__Bacteria;p__Zixibacteria;c__MSB-5A5;o__JAABVY01;f__JAHJOQ01;g__JAHJOQ01;s__JAHJOQ01 sp018820315	Zixibacteria
MEGAHIT-group-1.343	1592116	79.03	2.01457e+06	50.73	d__Bacteria;p__Omnitrophota;c__Koll11;o__SKK-01;f__SKK-01;g__;s__	Omnitrophota
MEGAHIT-group-0.651	834864	74.3	1.12364e+06	50.74	d__Archaea;p__Micrarchaeota;c__Micrarchaeia;o__Norongarragalinales;f__CAITNU01;g__;s__	Micrarchaeota
Old_saline_planktonic.mb.35	3777148	99.94	3.77942e+06	50.76	d__Bacteria;p__Zixibacteria;c__MSB-5A5;o__JAABVY01;f__JAHJOQ01;g__JAHJOQ01;s__JAHJOQ01 sp018820315	Zixibacteria
Old_saline.mb.50	3705499	98.84	3.74899e+06	50.77	d__Bacteria;p__Zixibacteria;c__MSB-5A5;o__JAABVY01;f__JAHJOQ01;g__JAHJOQ01;s__JAHJOQ01 sp018820315	Zixibacteria
OS_PC_MetaG.mb.154	3573839	96.64	3.69809e+06	50.78	d__Bacteria;p__Zixibacteria;c__MSB-5A5;o__JAABVY01;f__JAHJOQ01;g__JAHJOQ01;s__JAHJOQ01 sp018820315	Zixibacteria
MEGAHIT-group-3.93	3813654	99.94	3.81594e+06	50.81	d__Bacteria;p__Zixibacteria;c__MSB-5A5;o__JAABVY01;f__JAHJOQ01;g__JAHJOQ01;s__JAHJOQ01 sp018820315	Zixibacteria
Modern_marine_glass_biofilm.mb.122	1579788	59.26	2.66586e+06	50.81	d__Bacteria;p__Desulfobacterota;c__Desulfobulbia;o__Desulfobulbales;f__Desulfocapsaceae;g__UBA2270;s__UBA2270 sp018821985	Desulfobacterota
MM_PC_MetaG.mb.98	886365	88.32	1.00358e+06	50.85	d__Archaea;p__Aenigmatarchaeota;c__Aenigmatarchaeia;o__QMZP01;f__QMZP01;g__JAHIVW01;s__JAHIVW01 sp018816245	Aenigmatarchaeota
MEGAHIT-group-0.386	771682	85.67	900761	50.88	d__Archaea;p__Micrarchaeota;c__Micrarchaeia;o__Norongarragalinales;f__UBA10210;g__UBA10210;s__	Micrarchaeota
MEGAHIT-group-0.199	934049	89.88	1.03922e+06	50.89	d__Archaea;p__Aenigmatarchaeota;c__Aenigmatarchaeia;o__QMZP01;f__QMZT01;g__;s__	Aenigmatarchaeota
MEGAHIT-group-0.821	1947419	58.84	3.30969e+06	50.92	d__Bacteria;p__AABM5-125-24;c__AABM5-125-24;o__AABM5-125-24;f__AABM5-125-24;g__;s__	AABM5-125-24
MEGAHIT-group-1.818	1643846	89.32	1.8404e+06	50.96	d__Bacteria;p__Margulisbacteria;c__WOR-1;o__O2-12-FULL-45-9;f__XYB2-FULL-48-7;g__XYB2-FULL-45-9;s__XYB2-FULL-45-9 sp018822365	Margulisbacteria
MEGAHIT-group-2.35	5593856	64.76	8.63783e+06	51	d__Bacteria;p__SAR324;c__SAR324;o__XYD2-FULL-50-16;f__XYD2-FULL-50-16;g__JAHJRI01;s__	SAR324
MEGAHIT-group-0.401	1583362	89.88	1.76164e+06	51.02	d__Archaea;p__Altiarchaeota;c__Altiarchaeia;o__IMC4;f__SCGC-AAA252-I15;g__JAHIYG01;s__	Altiarchaeota
MEGAHIT-group-0.160	3417760	86.52	3.95025e+06	51.09	d__Bacteria;p__Desulfobacterota;c__DSM-4660;o__Desulfatiglandales;f__Desulfatiglandaceae;g__JABMQV01;s__	Desulfobacterota
MEGAHIT-group-0.479	5955133	93.5	6.36913e+06	51.09	d__Bacteria;p__Desulfobacterota;c__Desulfobacteria;o__Desulfobacterales;f__Desulfatirhabdiaceae;g__RAAP-1;s__	Desulfobacterota
Modern_marine.mb.199	4152853	98.21	4.22854e+06	51.13	d__Bacteria;p__Desulfobacterota;c__Desulfobulbia;o__Desulfobulbales;f__Desulfurivibrionaceae;g__JAHJAA01;s__JAHJAA01 sp018814305	Desulfobacterota
MEGAHIT-group-0.260	3246540	83.29	3.89787e+06	51.14	d__Bacteria;p__Desulfobacterota;c__QYQD01;o__QYQD01;f__QYQD01;g__;s__	Desulfobacterota
MEGAHIT-group-0.397	1465985	59.9	2.44739e+06	51.22	d__Bacteria;p__Patescibacteria;c__ABY1;o__SG8-24;f__SG8-24;g__JAHJAU01;s__	Patescibacteria
Modern_marine_glass_biofilm.mb.81	857277	55.57	1.5427e+06	51.27	d__Bacteria;p__Margulisbacteria;c__WOR-1;o__O2-12-FULL-45-9;f__XYB2-FULL-48-7;g__XYB2-FULL-45-9;s__XYB2-FULL-45-9 sp018822365	Margulisbacteria
Modern_marine_rock_biofilm.mb.33	4085875	97.02	4.21137e+06	51.27	d__Bacteria;p__Desulfobacterota;c__Desulfobulbia;o__Desulfobulbales;f__Desulfurivibrionaceae;g__JAHJAA01;s__JAHJAA01 sp018814305	Desulfobacterota
KR13_N2.mb.14	2107638	67.75	3.1109e+06	51.29	d__Bacteria;p__Acidobacteriota;c__Aminicenantia;o__UBA2199;f__UBA2199;g__UBA2199;s__UBA2199 sp018897435	Acidobacteriota
MEGAHIT-group-1.200	2337041	92.47	2.52735e+06	51.36	d__Bacteria;p__Omnitrophota;c__Omnitrophia;o__Omnitrophales;f__UBA2337;g__XYB12-FULL-50-7;s__	Omnitrophota
MEGAHIT-group-1.742	1174303	77.23	1.52053e+06	51.37	d__Bacteria;p__Patescibacteria;c__ABY1;o__UBA9570;f__XYC2-FULL-38-9;g__;s__	Patescibacteria
MEGAHIT-group-1.643	946374	71.55	1.32268e+06	51.38	d__Archaea;p__Micrarchaeota;c__Micrarchaeia;o__JACRGF01;f__JACRGF01;g__;s__	Micrarchaeota
MEGAHIT-group-1.101	2289771	62.71	3.65137e+06	51.45	d__Bacteria;p__AABM5-125-24;c__B3-LCP;o__B3-LCP;f__B3-LCP;g__;s__	AABM5-125-24
MEGAHIT-group-0.594	605823	64.87	933903	51.48	d__Bacteria;p__Patescibacteria;c__Kazan-3B-28;o__Kazan-3B-28;f__Kazan-3B-28;g__;s__	Patescibacteria
MEGAHIT-group-1.775	1798969	95.95	1.8749e+06	51.53	d__Archaea;p__Altiarchaeota;c__Altiarchaeia;o__IMC4;f__SCGC-AAA252-I15;g__;s__	Altiarchaeota
KR13_N1.mb.47	2191297	71.17	3.07896e+06	51.55	d__Bacteria;p__Acidobacteriota;c__Aminicenantia;o__UBA2199;f__UBA2199;g__UBA2199;s__UBA2199 sp018897435	Acidobacteriota
MEGAHIT-group-0.721	782677	69.47	1.12664e+06	51.55	d__Bacteria;p__Patescibacteria;c__Andersenbacteria;o__;f__;g__;s__	Patescibacteria
MEGAHIT-group-0.538	876093	56.93	1.5389e+06	51.56	d__Bacteria;p__Patescibacteria;c__ABY1;o__SG8-24;f__;g__;s__	Patescibacteria
Modern_marine_rock_biofilm.mb.62	3337365	82.74	4.03356e+06	51.6	d__Bacteria;p__Desulfobacterota;c__Desulfobulbia;o__Desulfobulbales;f__Desulfurivibrionaceae;g__BM506;s__BM506 sp018822545	Desulfobacterota
Modern_marine.mb.196	3325809	82.14	4.04895e+06	51.62	d__Bacteria;p__Desulfobacterota;c__Desulfobulbia;o__Desulfobulbales;f__Desulfurivibrionaceae;g__BM506;s__BM506 sp018822545	Desulfobacterota
MEGAHIT-group-0.390	1668990	92.23	1.8096e+06	51.71	d__Bacteria;p__Verrucomicrobiota;c__Verrucomicrobiae;o__Methylacidiphilales;f__;g__;s__	Verrucomicrobiota
MEGAHIT-group-1.377	1659435	86	1.92958e+06	51.81	d__Bacteria;p__Chloroflexota;c__Dehalococcoidia;o__Dehalococcoidales;f__UBA3254;g__;s__	Chloroflexota
MM_PC_MetaG.mb.92	4928032	98.51	5.00257e+06	51.83	d__Bacteria;p__Desulfobacterota;c__Desulfobulbia;o__Desulfobulbales;f__Desulfurivibrionaceae;g__SURF-16;s__SURF-16 sp018816555	Desulfobacterota
Modern_marine.mb.187	3288253	89.4	3.67814e+06	51.84	d__Bacteria;p__AABM5-125-24;c__RPQS01;o__RPQS01;f__RPQS01;g__JAHIZR01;s__JAHIZR01 sp018814465	AABM5-125-24
Modern_marine_rock_biofilm.mb.57	3254808	87.85	3.70496e+06	51.84	d__Bacteria;p__AABM5-125-24;c__RPQS01;o__RPQS01;f__RPQS01;g__JAHIZR01;s__JAHIZR01 sp018814465	AABM5-125-24
OS_PC_MetaG.mb.51	2161972	91.75	2.35637e+06	51.84	d__Bacteria;p__Chloroflexota;c__Dehalococcoidia;o__Dehalococcoidales;f__RBG-16-60-22;g__E44-bin89;s__E44-bin89 sp018829775	Chloroflexota
MEGAHIT-group-3.119	2017039	86.56	2.33022e+06	51.85	d__Bacteria;p__Omnitrophota;c__Koll11;o__2-01-FULL-45-10;f__;g__;s__	Omnitrophota
MEGAHIT-group-1.155	1920922	89.59	2.14413e+06	51.88	d__Bacteria;p__Omnitrophota;c__Koll11;o__JABMRN01;f__JABMRN01;g__;s__	Omnitrophota
MEGAHIT-group-1.183	1063650	78.93	1.34759e+06	51.93	d__Archaea;p__Hadarchaeota;c__Hadarchaeia;o__Hadarchaeales;f__Hadarchaeaceae;g__;s__	Hadarchaeota
MM_PW_MetaG.mb.51	2917930	57.06	5.11379e+06	52.01	d__Bacteria;p__Desulfobacterota;c__Desulfobulbia;o__Desulfobulbales;f__Desulfurivibrionaceae;g__SURF-16;s__SURF-16 sp018816555	Desulfobacterota
OS_PC_MetaG.mb.183	2583434	100	2583434	52.02	d__Bacteria;p__Edwardsbacteria;c__AC1;o__AC1;f__EtOH8;g__UBA2226;s__UBA2226 sp018821925	Edwardsbacteria
MEGAHIT-group-0.334	7765223	99.35	7.81603e+06	52.05	d__Bacteria;p__Desulfobacterota;c__Desulfobacteria;o__Desulfobacterales;f__;g__;s__	Desulfobacterota
Modern_marine_glass_biofilm.mb.4	2647330	73.03	3.62499e+06	52.06	d__Bacteria;p__AABM5-125-24;c__RPQS01;o__RPQS01;f__RPQS01;g__JAHIZR01;s__JAHIZR01 sp018814465	AABM5-125-24
MEGAHIT-group-0.852	7696645	99.35	7.747e+06	52.07	d__Bacteria;p__Desulfobacterota;c__Desulfobacteria;o__Desulfobacterales;f__;g__;s__	Desulfobacterota
MEGAHIT-group-0.500	2886458	94.83	3.04382e+06	52.09	d__Bacteria;p__Omnitrophota;c__Omnitrophia;o__Omnitrophales;f__UBA2337;g__XYB12-FULL-50-7;s__	Omnitrophota
KR13_N1.mb.68	4948941	95.17	5.20011e+06	52.14	d__Bacteria;p__Desulfobacterota;c__Desulfobulbia;o__Desulfobulbales;f__Desulfurivibrionaceae;g__SURF-16;s__SURF-16 sp018897105	Desulfobacterota
MEGAHIT-group-1.796	2113573	90.26	2.34165e+06	52.16	d__Bacteria;p__Chloroflexota;c__Dehalococcoidia;o__Dehalococcoidales;f__UBA2162;g__JAENIS01;s__	Chloroflexota
MM_PC_MetaG.mb.3	607471	59.76	1.01652e+06	52.17	d__Bacteria;p__Patescibacteria;c__Paceibacteria;o__Paceibacterales;f__UBA10102;g__JAHIUP01;s__JAHIUP01 sp018816925	Patescibacteria
MEGAHIT-group-1.467	602736	58.07	1.03795e+06	52.18	d__Bacteria;p__Patescibacteria;c__Paceibacteria;o__Paceibacterales;f__UBA10102;g__JAHIUP01;s__JAHIUP01 sp018816925	Patescibacteria
KR13_N2.mb.116	4951187	98.83	5.0098e+06	52.23	d__Bacteria;p__Desulfobacterota;c__Desulfobulbia;o__Desulfobulbales;f__Desulfurivibrionaceae;g__SURF-16;s__SURF-16 sp018897105	Desulfobacterota
OS_PC_MetaG.mb.164	1526516	70.3	2.17143e+06	52.26	d__Bacteria;p__Chloroflexota;c__Dehalococcoidia;o__Dehalococcoidales;f__JAHJRU01;g__JAHJRU01;s__JAHJRU01 sp018830745	Chloroflexota
MEGAHIT-group-0.607	3078641	93.66	3.28704e+06	52.3	d__Bacteria;p__Planctomycetota;c__SZUA-567;o__H5-PLA8;f__;g__;s__	Planctomycetota
MEGAHIT-group-2.19	2008426	58.62	3.42618e+06	52.37	d__Bacteria;p__Acidobacteriota;c__Aminicenantia;o__UBA2199;f__UBA2199;g__UBA2199;s__	Acidobacteriota
2754412898	2005704	55.17	3.6355e+06	52.41	d__Bacteria;p__Acidobacteriota;c__Aminicenantia;o__Aminicenantales;f__Aminicenantaceae;g__JAHIPL01;s__JAHIPL01 sp018894615	Acidobacteriota
MEGAHIT-group-0.394	3311683	96.77	3.42222e+06	52.46	d__Bacteria;p__Desulfobacterota;c__Syntrophia;o__Syntrophales;f__Fen-1087;g__;s__	Desulfobacterota
MEGAHIT-group-0.189	1435393	73.12	1.96306e+06	52.52	d__Bacteria;p__Omnitrophota;c__Omnitrophia;o__Omnitrophales;f__UBA2337;g__XYB12-FULL-50-7;s__	Omnitrophota
MEGAHIT-group-3.21	1621806	90.76	1.78692e+06	52.53	d__Bacteria;p__Chloroflexota;c__Dehalococcoidia;o__Dehalococcoidales;f__RBG-16-60-22;g__E44-bin89;s__E44-bin89 sp018829775	Chloroflexota
OSL_A.mb.11	2434138	96.7	2.51721e+06	52.54	d__Bacteria;p__Edwardsbacteria;c__AC1;o__AC1;f__EtOH8;g__UBA2226;s__UBA2226 sp018821925	Edwardsbacteria
Old_saline.mb.124	2439872	98.9	2.46701e+06	52.63	d__Bacteria;p__Edwardsbacteria;c__AC1;o__AC1;f__EtOH8;g__UBA2226;s__UBA2226 sp018821925	Edwardsbacteria
Old_saline_planktonic.mb.113	2417881	98.9	2.44477e+06	52.66	d__Bacteria;p__Edwardsbacteria;c__AC1;o__AC1;f__EtOH8;g__UBA2226;s__UBA2226 sp018821925	Edwardsbacteria
MEGAHIT-group-1.118	3344524	97.25	3.4391e+06	52.68	d__Bacteria;p__Marinisomatota;c__Marinisomatia;o__Marinisomatales;f__TCS56;g__;s__	Marinisomatota
MEGAHIT-group-1.497	1518500	74.77	2.03089e+06	52.75	d__Archaea;p__Nanoarchaeota;c__Nanoarchaeia;o__Woesearchaeales;f__JAADFO01;g__;s__	Nanoarchaeota
MEGAHIT-group-2.137	1309456	90.11	1.45318e+06	52.75	d__Archaea;p__Micrarchaeota;c__Micrarchaeia;o__Anstonellales;f__Bilamarchaeaceae;g__;s__	Micrarchaeota
MEGAHIT-group-1.568	1728346	55.45	3.11694e+06	52.78	d__Bacteria;p__Chloroflexota;c__Anaerolineae;o__Anaerolineales;f__EnvOPS12;g__UBA877;s__	Chloroflexota
MEGAHIT-group-0.15	1424017	92.06	1.54684e+06	52.8	d__Archaea;p__Iainarchaeota;c__Iainarchaeia;o__Iainarchaeales;f__JAFCCJ01;g__;s__	Iainarchaeota
Modern_marine.mb.34	3919486	98.81	3.96669e+06	52.82	d__Bacteria;p__Desulfobacterota;c__Desulfobulbia;o__Desulfobulbales;f__Desulfurivibrionaceae;g__JAHJIQ01;s__JAHJIQ01 sp018823285	Desulfobacterota
Modern_marine_rock_biofilm.mb.107	3936992	99.4	3.96076e+06	52.83	d__Bacteria;p__Desulfobacterota;c__Desulfobulbia;o__Desulfobulbales;f__Desulfurivibrionaceae;g__JAHJIQ01;s__JAHJIQ01 sp018823285	Desulfobacterota
MEGAHIT-group-1.427	2348046	75.84	3.09605e+06	52.87	d__Bacteria;p__Elusimicrobiota;c__Elusimicrobia;o__Elusimicrobiales;f__;g__;s__	Elusimicrobiota
MEGAHIT-group-1.164	1026769	90.58	1.13355e+06	52.88	d__Archaea;p__Undinarchaeota;c__Undinarchaeia;o__;f__;g__;s__	Undinarchaeota
MEGAHIT-group-1.785	1301793	91.04	1.42991e+06	52.89	d__Archaea;p__Micrarchaeota;c__Micrarchaeia;o__Anstonellales;f__Bilamarchaeaceae;g__;s__	Micrarchaeota
MEGAHIT-group-0.415	1126077	67.03	1.67996e+06	52.91	d__Bacteria;p__Firmicutes;c__Bacilli;o__Izemoplasmatales;f__UBA5603;g__UBA12489;s__	Firmicutes
MEGAHIT-group-1.410	4693826	77.42	6.06281e+06	52.97	d__Bacteria;p__Chloroflexota;c__Anaerolineae;o__Anaerolineales;f__UBA11858;g__UBA11858;s__	Chloroflexota
MEGAHIT-group-1.1039	1395295	80.15	1.74085e+06	53	d__Bacteria;p__Omnitrophota;c__Koll11;o__JACQQV01;f__JACQQV01;g__;s__	Omnitrophota
MEGAHIT-group-0.195	1566342	87.1	1.79833e+06	53.02	d__Bacteria;p__Omnitrophota;c__Koll11;o__2-01-FULL-45-10;f__2-01-FULL-45-10;g__CAIMPC01;s__	Omnitrophota
MEGAHIT-group-0.269	5930566	99.35	5.96937e+06	53.11	d__Bacteria;p__Desulfobacterota;c__Desulfobacteria;o__Desulfobacterales;f__Desulfobacteraceae;g__;s__	Desulfobacterota
MEGAHIT-group-0.716	661984	70.04	945151	53.19	d__Bacteria;p__Patescibacteria;c__Paceibacteria;o__UBA6257;f__GWB1-50-10;g__20-14-all-54-14;s__	Patescibacteria
KR13_S1_MetaG.mb.5	2098670	70.63	2.97136e+06	53.2	d__Bacteria;p__Acidobacteriota;c__Aminicenantia;o__UBA2199;f__UBA2199;g__UBA2199;s__UBA2199 sp018897435	Acidobacteriota
OS_PC_MetaG.mb.72	2468525	57.63	4.2834e+06	53.26	d__Bacteria;p__Desulfobacterota;c__DSM-4660;o__Desulfatiglandales;f__HGW-15;g__;s__	Desulfobacterota
KR13_S3.mb.68	2953228	91.06	3.24317e+06	53.28	d__Bacteria;p__Acidobacteriota;c__Aminicenantia;o__Aminicenantales;f__Aminicenantaceae;g__JAHIPL01;s__JAHIPL01 sp018894615	Acidobacteriota
Modern_marine_rock_biofilm.mb.72	3336147	63.18	5.28038e+06	53.29	d__Bacteria;p__Chloroflexota;c__Anaerolineae;o__Anaerolineales;f__UBA11858;g__UBA11858;s__	Chloroflexota
MEGAHIT-group-1.622	4439524	66.51	6.67497e+06	53.44	d__Bacteria;p__Desulfobacterota;c__DSM-4660;o__Desulfatiglandales;f__HGW-15;g__;s__	Desulfobacterota
KR13_N2.mb.50	2892141	91.06	3.17608e+06	53.47	d__Bacteria;p__Acidobacteriota;c__Aminicenantia;o__Aminicenantales;f__Aminicenantaceae;g__JAHIPL01;s__JAHIPL01 sp018894615	Acidobacteriota
MEGAHIT-group-3.16	2856252	90.2	3.16658e+06	53.47	d__Bacteria;p__Acidobacteriota;c__Aminicenantia;o__Aminicenantales;f__Aminicenantaceae;g__JAHIPL01;s__JAHIPL01 sp018894615	Acidobacteriota
MM_PC_MetaG.mb.116	1970058	98.27	2.00474e+06	53.48	d__Archaea;p__Thermoplasmatota;c__Thermoplasmata;o__UBA10834;f__UBA10834;g__UBA9653;s__UBA9653 sp018818785	Thermoplasmatota
Old_saline_planktonic.mb.21	2739089	84.22	3.2523e+06	53.48	d__Bacteria;p__Acidobacteriota;c__Aminicenantia;o__Aminicenantales;f__Aminicenantaceae;g__JAHIPL01;s__JAHIPL01 sp018894615	Acidobacteriota
MEGAHIT-group-0.224	768659	66.67	1.15293e+06	53.52	d__Bacteria;p__Patescibacteria;c__Paceibacteria;o__UBA6257;f__GWB1-50-10;g__20-14-all-54-14;s__	Patescibacteria
MEGAHIT-group-1.251	8054204	86.52	9.30907e+06	53.52	d__Bacteria;p__OLB16;c__OLB16;o__;f__;g__;s__	OLB16
KR13_N1.mb.49	2868411	91.91	3.12089e+06	53.54	d__Bacteria;p__Acidobacteriota;c__Aminicenantia;o__Aminicenantales;f__Aminicenantaceae;g__JAHIPL01;s__JAHIPL01 sp018894615	Acidobacteriota
OS_PC_MetaG.mb.46	2830384	87.92	3.21927e+06	53.56	d__Bacteria;p__Desulfobacterota;c__Desulfobulbia;o__Desulfobulbales;f__Desulfurivibrionaceae;g__UBA2262;s__UBA2262 sp018829945	Desulfobacterota
MEGAHIT-group-1.882	3560509	96.7	3.68202e+06	53.6	d__Bacteria;p__Zixibacteria;c__MSB-5A5;o__GN15;f__FEB-12;g__;s__	Zixibacteria
KR13_Ju.mb.34	2236254	70.52	3.17109e+06	53.68	d__Bacteria;p__Acidobacteriota;c__Aminicenantia;o__Aminicenantales;f__Aminicenantaceae;g__JAHIPL01;s__JAHIPL01 sp018894615	Acidobacteriota
MEGAHIT-group-0.292	3577641	80.23	4.45923e+06	53.68	d__Bacteria;p__Desulfobacterota;c__DSM-4660;o__Desulfatiglandales;f__HGW-15;g__;s__	Desulfobacterota
MEGAHIT-group-1.70	1234173	80.01	1.54252e+06	53.78	d__Bacteria;p__Patescibacteria;c__Gracilibacteria;o__Peribacterales;f__Peribacteraceae;g__Peribacter;s__	Patescibacteria
OS_PC_MetaG.mb.120	2273784	80.37	2.82915e+06	53.79	d__Bacteria;p__Acidobacteriota;c__Aminicenantia;o__Aminicenantales;f__Aminicenantaceae;g__JAHIPL01;s__JAHIPL01 sp018894615	Acidobacteriota
2754412884	1465009	50.88	2.87934e+06	53.81	d__Bacteria;p__Desulfobacterota;c__Desulfobulbia;o__Desulfobulbales;f__Desulfurivibrionaceae;g__UBA2262;s__UBA2262 sp013791995	Desulfobacterota
Modern_marine.mb.72	3279317	70.15	4.67472e+06	53.81	d__Bacteria;p__Chloroflexota;c__Anaerolineae;o__Anaerolineales;f__UBA11858;g__UBA11858;s__	Chloroflexota
MEGAHIT-group-2.82	2723668	81.55	3.33987e+06	53.85	d__Bacteria;p__Acidobacteriota;c__Aminicenantia;o__Aminicenantales;f__Aminicenantaceae;g__JAHIPL01;s__JAHIPL01 sp018894615	Acidobacteriota
MEGAHIT-group-0.535	889442	76.1	1.16878e+06	53.86	d__Archaea;p__Micrarchaeota;c__Micrarchaeia;o__Norongarragalinales;f__CAITNU01;g__CAITNU01;s__	Micrarchaeota
MM_PW_MetaG.mb.28	3664330	93.1	3.93591e+06	53.86	d__Bacteria;p__Spirochaetota;c__Spirochaetia;o__Treponematales;f__UBA12059;g__UBA12059;s__UBA12059 sp018815555	Spirochaetota
Old_saline.mb.59	2692487	86.93	3.0973e+06	53.86	d__Bacteria;p__Acidobacteriota;c__Aminicenantia;o__Aminicenantales;f__Aminicenantaceae;g__JAHIPL01;s__JAHIPL01 sp018894615	Acidobacteriota
MEGAHIT-group-0.5	1231229	85.98	1.43199e+06	53.89	d__Archaea;p__SpSt-1190;c__SpSt-1190;o__;f__;g__;s__	SpSt-1190
KR11_0.1_MetaG.mb.45	1871139	63.79	2.93328e+06	54.01	d__Bacteria;p__Desulfobacterota;c__Desulfobulbia;o__Desulfobulbales;f__Desulfurivibrionaceae;g__UBA2262;s__UBA2262 sp013791995	Desulfobacterota
MM_PC_MetaG.mb.94	3777584	87.36	4.32416e+06	54.01	d__Bacteria;p__Spirochaetota;c__Spirochaetia;o__Treponematales;f__UBA12059;g__UBA12059;s__UBA12059 sp018815555	Spirochaetota
KR11_S3.mb.21	2959840	95.79	3.08993e+06	54.03	d__Bacteria;p__Desulfobacterota;c__Desulfobulbia;o__Desulfobulbales;f__Desulfurivibrionaceae;g__UBA2262;s__UBA2262 sp013791995	Desulfobacterota
OSL_A.mb.3	1784728	58.35	3.05866e+06	54.06	d__Bacteria;p__Acidobacteriota;c__Aminicenantia;o__Aminicenantales;f__Aminicenantaceae;g__JAHIPL01;s__JAHIPL01 sp018894615	Acidobacteriota
MEGAHIT-group-0.711	748753	76.56	977995	54.16	d__Archaea;p__Aenigmatarchaeota;c__Aenigmatarchaeia;o__Aenigmatarchaeales;f__JACQIB01;g__;s__	Aenigmatarchaeota
MEGAHIT-group-1.223	2479761	68.6	3.61481e+06	54.17	d__Bacteria;p__Krumholzibacteriota;c__Krumholzibacteria;o__WVZY01;f__WVZY01;g__WVZY01;s__	Krumholzibacteriota
KR11_N3.mb.20	1525327	53.24	2.865e+06	54.27	d__Bacteria;p__Desulfobacterota;c__Desulfobulbia;o__Desulfobulbales;f__Desulfurivibrionaceae;g__UBA2262;s__UBA2262 sp013791995	Desulfobacterota
MEGAHIT-group-0.165	605871	54.81	1.1054e+06	54.4	d__Bacteria;p__Patescibacteria;c__Paceibacteria;o__UBA6257;f__GWB1-50-10;g__20-14-all-54-14;s__	Patescibacteria
MEGAHIT-group-0.726	1030489	61.57	1.67369e+06	54.4	d__Bacteria;p__Patescibacteria;c__ABY1;o__SBBC01;f__SBBC01;g__CAINXF01;s__	Patescibacteria
MEGAHIT-group-0.240	1035345	71.95	1.43898e+06	54.47	d__Bacteria;p__Patescibacteria;c__ABY1;o__SBBC01;f__;g__;s__	Patescibacteria
OS_PC_MetaG.mb.28	3528769	89.89	3.92565e+06	54.47	d__Bacteria;p__Elusimicrobiota;c__Elusimicrobia;o__Elusimicrobiales;f__UBA9959;g__JAHJSU01;s__JAHJSU01 sp018829985	Elusimicrobiota
MEGAHIT-group-0.768	3064017	96.79	3.16563e+06	54.48	d__Bacteria;p__Eremiobacterota;c__Xenobia;o__;f__;g__;s__	Eremiobacterota
MEGAHIT-group-0.655	1339458	90.42	1.48137e+06	54.49	d__Archaea;p__Micrarchaeota;c__Micrarchaeia;o__Anstonellales;f__Bilamarchaeaceae;g__Bilamarchaeum;s__	Micrarchaeota
Modern_marine_glass_biofilm.mb.105	3932814	97.7	4.0254e+06	54.57	d__Bacteria;p__Proteobacteria;c__Gammaproteobacteria;o__Thiotrichales;f__Thiotrichaceae;g__Thiothrix;s__Thiothrix sp018822845	Proteobacteria
Modern_marine.mb.207	3930668	98.25	4.00068e+06	54.6	d__Bacteria;p__Proteobacteria;c__Gammaproteobacteria;o__Thiotrichales;f__Thiotrichaceae;g__Thiothrix;s__Thiothrix sp018822845	Proteobacteria
MEGAHIT-group-1.301	5100868	97.66	5.22309e+06	54.61	d__Bacteria;p__Planctomycetota;c__Phycisphaerae;o__Sedimentisphaerales;f__SG8-4;g__SG8-4;s__	Planctomycetota
MEGAHIT-group-1.267	973233	74.7	1.30286e+06	54.64	d__Bacteria;p__Actinobacteriota;c__;o__;f__;g__;s__	Actinobacteriota
Modern_marine.mb.125	3054894	51.02	5.98764e+06	54.65	d__Bacteria;p__Planctomycetota;c__B15-G4;o__B15-G4;f__;g__;s__	Planctomycetota
Modern_marine_rock_biofilm.mb.20	3999244	99.6	4.01531e+06	54.65	d__Bacteria;p__Proteobacteria;c__Gammaproteobacteria;o__Thiotrichales;f__Thiotrichaceae;g__Thiothrix;s__Thiothrix sp018822845	Proteobacteria
MEGAHIT-group-0.427	2787921	88.11	3.16414e+06	54.74	d__Bacteria;p__AABM5-125-24;c__RPQS01;o__RPQS01;f__;g__;s__	AABM5-125-24
MEGAHIT-group-0.690	1440949	90.76	1.58765e+06	54.76	d__Bacteria;p__Chloroflexota;c__Dehalococcoidia;o__Dehalococcoidales;f__SURF-40;g__;s__	Chloroflexota
MEGAHIT-group-2.94	6033792	65.09	9.26992e+06	54.78	d__Bacteria;p__Planctomycetota;c__B15-G4;o__B15-G4;f__;g__;s__	Planctomycetota
MEGAHIT-group-1.662	2788204	65.45	4.26005e+06	54.94	d__Bacteria;p__Verrucomicrobiota;c__Kiritimatiellae;o__JAAZAB01;f__VSJD01;g__VSJD01;s__	Verrucomicrobiota
MEGAHIT-group-1.858	2088638	50.38	4.14577e+06	54.94	d__Bacteria;p__Planctomycetota;c__SZUA-567;o__H5-PLA8;f__;g__;s__	Planctomycetota
2756170321	2253387	75.42	2.98778e+06	55.04	d__Bacteria;p__Bipolaricaulota;c__Bipolaricaulia;o__UBA7950;f__UBA9294;g__SPBW01;s__SPBW01 sp018817505	Bipolaricaulota
3300022110	2157224	60.17	3.58522e+06	55.04	d__Bacteria;p__Bipolaricaulota;c__Bipolaricaulia;o__UBA7950;f__UBA9294;g__SPBW01;s__SPBW01 sp018817505	Bipolaricaulota
Modern_marine.mb.64	5239398	97.8	5.35726e+06	55.04	d__Bacteria;p__Eisenbacteria;c__RBG-16-71-46;o__CAIMUX01;f__JAHJDP01;g__JAHJDP01;s__JAHJDP01 sp018831195	Eisenbacteria
Modern_marine_rock_biofilm.mb.36	5271155	97.25	5.42021e+06	55.05	d__Bacteria;p__Eisenbacteria;c__RBG-16-71-46;o__CAIMUX01;f__JAHJDP01;g__JAHJDP01;s__JAHJDP01 sp018831195	Eisenbacteria
Modern_marine_glass_biofilm.mb.95	3665400	88.83	4.12631e+06	55.09	d__Bacteria;p__Verrucomicrobiota;c__Kiritimatiellae;o__JAAZAB01;f__VSJD01;g__VSJD01;s__VSJD01 sp008636095	Verrucomicrobiota
2754412890	2198385	60.04	3.66153e+06	55.11	d__Bacteria;p__Krumholzibacteriota;c__Krumholzibacteria;o__WVZY01;f__WVZY01;g__;s__	Krumholzibacteriota
Modern_marine_glass_biofilm.mb.21	5025842	94.21	5.33472e+06	55.13	d__Bacteria;p__Eisenbacteria;c__RBG-16-71-46;o__CAIMUX01;f__JAHJDP01;g__JAHJDP01;s__JAHJDP01 sp018831195	Eisenbacteria
Modern_marine.mb.166	3583966	89.19	4.01835e+06	55.17	d__Bacteria;p__Verrucomicrobiota;c__Kiritimatiellae;o__JAAZAB01;f__VSJD01;g__VSJD01;s__VSJD01 sp008636095	Verrucomicrobiota
MM_PC_MetaG.mb.220	2657086	86.44	3.07391e+06	55.18	d__Bacteria;p__Bipolaricaulota;c__Bipolaricaulia;o__UBA7950;f__UBA9294;g__SPBW01;s__SPBW01 sp018817505	Bipolaricaulota
Modern_marine_rock_biofilm.mb.111	3590649	89.19	4.02584e+06	55.24	d__Bacteria;p__Verrucomicrobiota;c__Kiritimatiellae;o__JAAZAB01;f__VSJD01;g__VSJD01;s__VSJD01 sp008636095	Verrucomicrobiota
MEGAHIT-group-0.671	2003634	91.74	2.18404e+06	55.37	d__Archaea;p__Altiarchaeota;c__Altiarchaeia;o__IMC4;f__SCGC-AAA252-I15;g__JAHIYG01;s__	Altiarchaeota
1208274	1581894	56.36	2.80677e+06	55.39	d__Bacteria;p__Bipolaricaulota;c__Bipolaricaulia;o__UBA7950;f__UBA9294;g__SPBW01;s__	Bipolaricaulota
3300022109	1396640	72.45	1.92773e+06	55.44	d__Archaea;p__Thermoplasmatota;c__Thermoplasmata;o__UBA10834;f__UBA10834;g__COMBO-56-21;s__	Thermoplasmatota
MEGAHIT-group-1.76	994781	57.43	1.73216e+06	55.61	d__Bacteria;p__Patescibacteria;c__ABY1;o__JACPHY01;f__JACPHY01;g__;s__	Patescibacteria
MEGAHIT-group-1.172	4121582	98.26	4.19457e+06	55.78	d__Bacteria;p__Proteobacteria;c__Alphaproteobacteria;o__Rhodospirillales;f__Thalassospiraceae;g__Thalassospira;s__	Proteobacteria
Old_saline_rock_biofilm.mb.17	3691421	56.9	6.48756e+06	55.83	d__Bacteria;p__Myxococcota;c__Polyangia;o__HGW-17;f__HGW-17;g__SZUA-580;s__SZUA-580 sp018821745	Myxococcota
2754412860	1589194	55.68	2.85416e+06	55.85	d__Bacteria;p__Actinobacteriota;c__Thermoleophilia;o__BMS3ABIN01;f__BMS3ABIN01;g__JACRMB01;s__	Actinobacteriota
Old_saline.mb.159	4963766	76.75	6.46745e+06	55.85	d__Bacteria;p__Myxococcota;c__Polyangia;o__HGW-17;f__HGW-17;g__SZUA-580;s__SZUA-580 sp018821745	Myxococcota
MEGAHIT-group-0.541	4191108	97.51	4.29813e+06	55.89	d__Bacteria;p__Fibrobacterota;c__OXYB2-FULL-49-7;o__OXYB2-FULL-49-7;f__JAEUSG01;g__;s__	Fibrobacterota
Modern_marine.mb.238	1385603	87.31	1.58699e+06	55.91	d__Archaea;p__Thermoplasmatota;c__Thermoplasmata;o__UBA10834;f__UBA10834;g__COMBO-56-21;s__	Thermoplasmatota
MEGAHIT-group-0.429	3186450	59.2	5.38252e+06	55.96	d__Bacteria;p__Desulfobacterota;c__Desulfuromonadia;o__Geobacterales;f__Pseudopelobacteraceae;g__JACRCG01;s__	Desulfobacterota
KR13_Ju.mb.40	3912958	94.93	4.12194e+06	55.97	d__Bacteria;p__Verrucomicrobiota;c__Kiritimatiellae;o__JAAZAB01;f__VSJD01;g__JAHIJO01;s__JAHIJO01 sp018898455	Verrucomicrobiota
MEGAHIT-group-1.326	3329127	97.19	3.42538e+06	56.03	d__Bacteria;p__Zixibacteria;c__MSB-5A5;o__GN15;f__FEB-12;g__;s__	Zixibacteria
MEGAHIT-group-1.787	1287182	70.11	1.83595e+06	56.04	d__Archaea;p__Nanoarchaeota;c__Nanoarchaeia;o__Woesearchaeales;f__JAHJEM01;g__;s__	Nanoarchaeota
MEGAHIT-group-0.756	5576135	84.71	6.58262e+06	56.05	d__Bacteria;p__Desulfobacterota;c__Desulfomonilia;o__Desulfomonilales;f__Desulfomonilaceae;g__VGSG01;s__	Desulfobacterota
KR46_S_MetaG.mb.7	2231774	97.45	2.29017e+06	56.06	d__Bacteria;p__Firmicutes_B;c__Desulfotomaculia;o__Ammonifexales;f__Desulforudaceae;g__SURF-60;s__SURF-60 sp019084485	Firmicutes_B
KR13_N2.mb.12	3631505	91.55	3.96669e+06	56.07	d__Bacteria;p__Verrucomicrobiota;c__Kiritimatiellae;o__JAAZAB01;f__VSJD01;g__JAHIJO01;s__JAHIJO01 sp018898455	Verrucomicrobiota
MEGAHIT-group-0.31	1561583	87.38	1.78712e+06	56.08	d__Archaea;p__Nanoarchaeota;c__Nanoarchaeia;o__Woesearchaeales;f__JAHIVG01;g__JAHIVG01;s__	Nanoarchaeota
KR13_S2_MetaG.mb.7	3249717	84.8	3.83221e+06	56.1	d__Bacteria;p__Verrucomicrobiota;c__Kiritimatiellae;o__JAAZAB01;f__VSJD01;g__JAHIJO01;s__JAHIJO01 sp018898455	Verrucomicrobiota
MEGAHIT-group-0.623	3275514	94.51	3.46579e+06	56.11	d__Bacteria;p__AABM5-125-24;c__BMS3BBIN04;o__BMS3BBIN04;f__BMS3BBIN04;g__;s__	AABM5-125-24
MEGAHIT-group-0.33	1007603	60.89	1.65479e+06	56.14	d__Bacteria;p__Patescibacteria;c__ABY1;o__JACPHY01;f__JACPHY01;g__JACPHY01;s__	Patescibacteria
Modern_marine.mb.192	2063345	100	2063345	56.14	d__Archaea;p__Thermoplasmatota;c__Thermoplasmata;o__UBA10834;f__UBA10834;g__COMBO-56-21;s__COMBO-56-21 sp018814355	Thermoplasmatota
MEGAHIT-group-0.299	6914210	97.42	7.09732e+06	56.15	d__Bacteria;p__Desulfobacterota;c__Desulfomonilia;o__Desulfomonilales;f__Desulfomonilaceae;g__;s__	Desulfobacterota
MEGAHIT-group-2.42	3215175	72.41	4.44024e+06	56.15	d__Bacteria;p__Desulfobacterota;c__Syntrophia;o__Syntrophales;f__UBA5619;g__UBA5619;s__UBA5619 sp018896355	Desulfobacterota
Modern_marine_rock_biofilm.mb.30	3353100	98.89	3.39074e+06	56.17	d__Bacteria;p__Proteobacteria;c__Gammaproteobacteria;o__Burkholderiales;f__Sulfuricellaceae;g__Sulfuricella;s__Sulfuricella sp018823025	Proteobacteria
2756170443	2167233	54.83	3.95264e+06	56.18	d__Bacteria;p__Proteobacteria;c__Gammaproteobacteria;o__JAHJQQ01;f__JAHJQQ01;g__JAHJQQ01;s__JAHJQQ01 sp018819175	Proteobacteria
MEGAHIT-group-1.482	2011133	96.8	2.07762e+06	56.18	d__Archaea;p__Thermoplasmatota;c__Thermoplasmata;o__UBA10834;f__UBA10834;g__COMBO-56-21;s__COMBO-56-21 sp018814355	Thermoplasmatota
Modern_marine_glass_biofilm.mb.48	1913007	98.4	1.94411e+06	56.24	d__Archaea;p__Thermoplasmatota;c__Thermoplasmata;o__UBA10834;f__UBA10834;g__COMBO-56-21;s__COMBO-56-21 sp018814355	Thermoplasmatota
MEGAHIT-group-1.912	3850420	93.41	4.12206e+06	56.28	d__Bacteria;p__VGIX01;c__VGIX01;o__;f__;g__;s__	VGIX01
Modern_marine_glass_biofilm.mb.125	3243157	94.82	3.42033e+06	56.3	d__Bacteria;p__Proteobacteria;c__Gammaproteobacteria;o__Burkholderiales;f__Sulfuricellaceae;g__Sulfuricella;s__Sulfuricella sp018823025	Proteobacteria
MEGAHIT-group-3.85	3431083	87.27	3.93157e+06	56.31	d__Bacteria;p__Chloroflexota;c__Anaerolineae;o__Anaerolineales;f__EnvOPS12;g__CG2-30-58-95;s__	Chloroflexota
MEGAHIT-group-2.133	3161171	90.91	3.47725e+06	56.33	d__Bacteria;p__Chloroflexota;c__Anaerolineae;o__Anaerolineales;f__EnvOPS12;g__VGNO01;s__	Chloroflexota
KR13_S3.mb.35	2677537	65.5	4.08784e+06	56.36	d__Bacteria;p__Verrucomicrobiota;c__Kiritimatiellae;o__JAAZAB01;f__VSJD01;g__JAHIJO01;s__JAHIJO01 sp018898455	Verrucomicrobiota
Modern_marine.mb.194	4062274	93.75	4.33309e+06	56.42	d__Bacteria;p__Verrucomicrobiota;c__Kiritimatiellae;o__SLAD01;f__JAHIZV01;g__JAHIZV01;s__JAHIZV01 sp018814445	Verrucomicrobiota
MEGAHIT-group-0.507	688132	62.69	1.09767e+06	56.43	d__Archaea;p__Aenigmatarchaeota;c__Aenigmatarchaeia;o__QMZP01;f__JAFGSV01;g__JAFGFG01;s__	Aenigmatarchaeota
MEGAHIT-group-1.56	2729453	94.32	2.89382e+06	56.43	d__Bacteria;p__Planctomycetota;c__B129-G9;o__B129-G9;f__B129-G9;g__;s__	Planctomycetota
MEGAHIT-group-2.140	3425221	60.82	5.63173e+06	56.47	d__Bacteria;p__Spirochaetota;c__Spirochaetia;o__Treponematales;f__UBA12059;g__;s__	Spirochaetota
MEGAHIT-group-1.221	933581	61.33	1.52223e+06	56.48	d__Bacteria;p__Chloroflexota;c__Dehalococcoidia;o__Dehalococcoidales;f__SOJS01;g__SOJS01;s__	Chloroflexota
KR13_N1.mb.59	2368473	64.15	3.69209e+06	56.49	d__Bacteria;p__Verrucomicrobiota;c__Kiritimatiellae;o__JAAZAB01;f__VSJD01;g__JAHIJO01;s__JAHIJO01 sp018898455	Verrucomicrobiota
KR13_S3.mb.82	2903630	90.32	3.21483e+06	56.51	d__Bacteria;p__Desulfobacterota;c__Syntrophia;o__Syntrophales;f__UBA5619;g__UBA5619;s__UBA5619 sp018896355	Desulfobacterota
KR46_Ju.mb.14	1608558	83.01	1.93779e+06	56.51	d__Bacteria;p__Firmicutes_B;c__Desulfotomaculia;o__Ammonifexales;f__Desulforudaceae;g__SURF-60;s__SURF-60 sp019084485	Firmicutes_B
MEGAHIT-group-0.791	1377479	77.98	1.76645e+06	56.51	d__Bacteria;p__Patescibacteria;c__Gracilibacteria;o__Peribacterales;f__Peribacteraceae;g__UBA9631;s__	Patescibacteria
OS_PW_MetaG.mb.1	1849966	50.41	3.66984e+06	56.51	d__Bacteria;p__Proteobacteria;c__Gammaproteobacteria;o__JAHJQQ01;f__JAHJQQ01;g__JAHJQQ01;s__JAHJQQ01 sp018819175	Proteobacteria
KR46_M_MetaG.mb.3	1850625	87.65	2.11138e+06	56.53	d__Bacteria;p__Firmicutes_B;c__Desulfotomaculia;o__Ammonifexales;f__Desulforudaceae;g__SURF-60;s__SURF-60 sp019084485	Firmicutes_B
OS_PC_MetaG.mb.114	3465118	94.77	3.65634e+06	56.57	d__Bacteria;p__Proteobacteria;c__Gammaproteobacteria;o__JAHJQQ01;f__JAHJQQ01;g__JAHJQQ01;s__JAHJQQ01 sp018819175	Proteobacteria
Modern_marine.mb.18	2378963	98.89	2.40567e+06	56.58	d__Bacteria;p__Proteobacteria;c__Gammaproteobacteria;o__Burkholderiales;f__Gallionellaceae;g__Sideroxydans;s__Sideroxydans sp018814405	Proteobacteria
Modern_marine_glass_biofilm.mb.127	2096777	88.41	2.37165e+06	56.58	d__Bacteria;p__Proteobacteria;c__Gammaproteobacteria;o__Burkholderiales;f__Gallionellaceae;g__Sideroxydans;s__Sideroxydans sp018814405	Proteobacteria
Modern_marine_rock_biofilm.mb.96	2384008	98.89	2.41077e+06	56.58	d__Bacteria;p__Proteobacteria;c__Gammaproteobacteria;o__Burkholderiales;f__Gallionellaceae;g__Sideroxydans;s__Sideroxydans sp018814405	Proteobacteria
MEGAHIT-group-1.62	3093968	95.34	3.24519e+06	56.6	d__Bacteria;p__Proteobacteria;c__Gammaproteobacteria;o__Burkholderiales;f__Sulfuricellaceae;g__Sulfurimicrobium;s__Sulfurimicrobium sp018824405	Proteobacteria
MEGAHIT-group-2.70	3140782	86.33	3.63811e+06	56.6	d__Bacteria;p__Zixibacteria;c__MSB-5A5;o__CAIYYT01;f__CAIYYT01;g__;s__	Zixibacteria
MEGAHIT-group-2.1	2824753	92.97	3.03835e+06	56.65	d__Bacteria;p__Proteobacteria;c__Gammaproteobacteria;o__Burkholderiales;f__Sulfuricellaceae;g__Sulfurimicrobium;s__Sulfurimicrobium sp018824405	Proteobacteria
Modern_marine.mb.260	3066512	97.58	3.14256e+06	56.67	d__Bacteria;p__Proteobacteria;c__Gammaproteobacteria;o__Burkholderiales;f__Sulfuricellaceae;g__Sulfurimicrobium;s__Sulfurimicrobium sp018824405	Proteobacteria
Modern_marine_glass_biofilm.mb.74	3028462	96.21	3.14776e+06	56.73	d__Bacteria;p__Proteobacteria;c__Gammaproteobacteria;o__Burkholderiales;f__Sulfuricellaceae;g__Sulfurimicrobium;s__Sulfurimicrobium sp018824405	Proteobacteria
Modern_marine_rock_biofilm.mb.110	3024461	96.21	3.1436e+06	56.73	d__Bacteria;p__Proteobacteria;c__Gammaproteobacteria;o__Burkholderiales;f__Sulfuricellaceae;g__Sulfurimicrobium;s__Sulfurimicrobium sp018824405	Proteobacteria
OS_PC_MetaG.mb.169	2547562	67.44	3.77752e+06	56.74	d__Bacteria;p__Chloroflexota;c__Anaerolineae;o__Anaerolineales;f__EnvOPS12;g__CG2-30-58-95;s__	Chloroflexota
MM_PC_MetaG.mb.8	3745874	87.38	4.28688e+06	56.76	d__Bacteria;p__Zixibacteria;c__MSB-5A5;o__GN15;f__FEB-12;g__B22-G1;s__B22-G1 sp018816665	Zixibacteria
MEGAHIT-group-0.273	2109181	89.14	2.36614e+06	56.81	d__Bacteria;p__Proteobacteria;c__Alphaproteobacteria;o__Micavibrionales;f__UBA2020;g__PALSA-926;s__	Proteobacteria
MEGAHIT-group-3.139	2223755	80.96	2.74673e+06	56.81	d__Bacteria;p__Verrucomicrobiota;c__Kiritimatiellae;o__JAAZAB01;f__VSJD01;g__VSJD01;s__	Verrucomicrobiota
KR13_N2.mb.84	2651138	89.68	2.95622e+06	56.84	d__Bacteria;p__Desulfobacterota;c__Syntrophia;o__Syntrophales;f__UBA5619;g__UBA5619;s__UBA5619 sp018896355	Desulfobacterota
MEGAHIT-group-0.443	4509439	93.34	4.8312e+06	56.84	d__Bacteria;p__Latescibacterota;c__4484-107;o__4484-107;f__4484-107;g__4484-107;s__	Latescibacterota
KR13_N1.mb.33	2095703	64.36	3.25622e+06	56.85	d__Bacteria;p__Chloroflexota;c__Anaerolineae;o__Anaerolineales;f__EnvOPS12;g__CG2-30-58-95;s__	Chloroflexota
MEGAHIT-group-0.211	1176132	75.47	1.55841e+06	56.88	d__Archaea;p__Micrarchaeota;c__Micrarchaeia;o__Norongarragalinales;f__SBBD01;g__;s__	Micrarchaeota
MEGAHIT-group-0.526	1251308	92.76	1.34897e+06	56.89	d__Archaea;p__Micrarchaeota;c__Micrarchaeia;o__Anstonellales;f__Bilamarchaeaceae;g__Bilamarchaeum;s__	Micrarchaeota
MEGAHIT-group-0.851	1251101	92.76	1.34875e+06	56.89	d__Archaea;p__Micrarchaeota;c__Micrarchaeia;o__Anstonellales;f__Bilamarchaeaceae;g__Bilamarchaeum;s__	Micrarchaeota
Modern_marine_glass_biofilm.mb.139	2429646	87.85	2.76568e+06	56.9	d__Bacteria;p__Desulfobacterota;c__Syntrophia;o__Syntrophales;f__UBA5619;g__UBA5619;s__UBA5619 sp018896355	Desulfobacterota
Modern_marine_rock_biofilm.mb.115	2819734	94.19	2.99367e+06	56.9	d__Bacteria;p__Desulfobacterota;c__Syntrophia;o__Syntrophales;f__UBA5619;g__UBA5619;s__UBA5619 sp018896355	Desulfobacterota
MEGAHIT-group-1.654	2529950	63.33	3.99487e+06	56.99	d__Bacteria;p__Chloroflexota;c__Dehalococcoidia;o__JACPQD01;f__JACPQD01;g__;s__	Chloroflexota
MEGAHIT-group-2.66	3130173	90.25	3.46834e+06	57.06	d__Bacteria;p__Desulfobacterota;c__Syntrophia;o__Syntrophales;f__UBA5619;g__UBA5619;s__UBA5619 sp018819165	Desulfobacterota
MEGAHIT-group-1.408	533813	79.44	671970	57.08	d__Archaea;p__Aenigmatarchaeota;c__Aenigmatarchaeia;o__CG10238-14;f__SCSR01;g__;s__	Aenigmatarchaeota
MEGAHIT-group-1.595	3053759	63.82	4.78496e+06	57.09	d__Bacteria;p__UBP15;c__UBA6099;o__;f__;g__;s__	UBP15
Undefined_mixed_planktonic.mb.66	2205313	90	2.45035e+06	57.17	d__Bacteria;p__Desulfobacterota;c__Syntrophia;o__Syntrophales;f__UBA5619;g__UBA5619;s__UBA5619 sp018819165	Desulfobacterota
MM_PC_MetaG.mb.129	1745299	82.18	2.12375e+06	57.22	d__Bacteria;p__Desulfobacterota;c__Syntrophia;o__Syntrophales;f__UBA5619;g__UBA5619;s__UBA5619 sp018819165	Desulfobacterota
Modern_marine.mb.204	2235822	79.94	2.79688e+06	57.28	d__Bacteria;p__Desulfobacterota;c__Syntrophia;o__Syntrophales;f__UBA5619;g__UBA5619;s__UBA5619 sp018896355	Desulfobacterota
MEGAHIT-group-2.141	2452468	92.22	2.65937e+06	57.29	d__Bacteria;p__Proteobacteria;c__Gammaproteobacteria;o__Burkholderiales;f__Gallionellaceae;g__Sideroxydans;s__	Proteobacteria
MEGAHIT-group-3.132	3749717	94.04	3.98736e+06	57.29	d__Bacteria;p__Chloroflexota;c__Anaerolineae;o__;f__;g__;s__	Chloroflexota
KR13_S2_MetaG.mb.20	1723992	54.67	3.15345e+06	57.31	d__Bacteria;p__Desulfobacterota;c__Desulfobulbia;o__Desulfobulbales;f__Desulfurivibrionaceae;g__UBA2262;s__UBA2262 sp002841785	Desulfobacterota
KR13_Ju.mb.43	2350217	71.19	3.30133e+06	57.35	d__Bacteria;p__Verrucomicrobiota;c__Kiritimatiellae;o__JAAZAB01;f__VSJD01;g__VSJD01;s__VSJD01 sp018896395	Verrucomicrobiota
KR11_0.1_MetaG.mb.47	2120482	95	2.23209e+06	57.36	d__Bacteria;p__Desulfobacterota;c__Syntrophia;o__Syntrophales;f__UBA5619;g__UBA5619;s__UBA5619 sp018819165	Desulfobacterota
Old_saline_glass_biofilm.mb.10	3442231	98.02	3.51176e+06	57.39	d__Bacteria;p__Proteobacteria;c__Gammaproteobacteria;o__Burkholderiales;f__Gallionellaceae;g__Sideroxydans;s__Sideroxydans sp018820925	Proteobacteria
KR13_N2.mb.73	2002574	65.82	3.0425e+06	57.41	d__Bacteria;p__Verrucomicrobiota;c__Kiritimatiellae;o__JAAZAB01;f__VSJD01;g__VSJD01;s__VSJD01 sp018896395	Verrucomicrobiota
KR13_N1.mb.35	2309938	68.58	3.36824e+06	57.46	d__Bacteria;p__Desulfobacterota;c__Desulfobulbia;o__Desulfobulbales;f__Desulfurivibrionaceae;g__UBA2262;s__UBA2262 sp002841785	Desulfobacterota
MEGAHIT-group-0.445	1018462	62.71	1.62408e+06	57.46	d__Bacteria;p__Chloroflexota;c__Dehalococcoidia;o__Dehalococcoidales;f__RBG-16-60-22;g__;s__	Chloroflexota
MEGAHIT-group-3.17	2296873	94.19	2.43855e+06	57.47	d__Bacteria;p__Desulfobacterota;c__Syntrophia;o__Syntrophales;f__UBA5619;g__UBA5619;s__UBA5619 sp018819165	Desulfobacterota
MEGAHIT-group-0.289	2460624	69.36	3.54761e+06	57.48	d__Bacteria;p__Desulfobacterota;c__Desulfarculia;o__Adiutricales;f__JAHJTB01;g__;s__	Desulfobacterota
MEGAHIT-group-2.99	6799029	99.03	6.86563e+06	57.53	d__Bacteria;p__Desulfobacterota;c__Desulfobacteria;o__Desulfobacterales;f__CAJINA01;g__CAJINA01;s__	Desulfobacterota
Old_saline.mb.38	3365917	89.92	3.74324e+06	57.53	d__Bacteria;p__Proteobacteria;c__Gammaproteobacteria;o__Burkholderiales;f__Gallionellaceae;g__Sideroxydans;s__Sideroxydans sp018820925	Proteobacteria
MEGAHIT-group-0.629	3660209	65.02	5.62936e+06	57.54	d__Bacteria;p__Verrucomicrobiota;c__Kiritimatiellae;o__LD1-PB3;f__GWF2-57-35;g__;s__	Verrucomicrobiota
MEGAHIT-group-0.592	1149878	52.15	2.20494e+06	57.59	d__Bacteria;p__Chloroflexota;c__Dehalococcoidia;o__Dehalococcoidales;f__UBA3254;g__;s__	Chloroflexota
MEGAHIT-group-1.557	1169555	55.81	2.0956e+06	57.59	d__Bacteria;p__Chloroflexota;c__Dehalococcoidia;o__UBA2985;f__UBA2985;g__JACQTZ01;s__	Chloroflexota
KR13_S1_MetaG.mb.12	2051416	64.03	3.20384e+06	57.6	d__Bacteria;p__Desulfobacterota;c__Desulfobulbia;o__Desulfobulbales;f__Desulfurivibrionaceae;g__UBA2262;s__UBA2262 sp002841785	Desulfobacterota
KR11_S3.mb.15	2074179	92.9	2.2327e+06	57.63	d__Bacteria;p__Desulfobacterota;c__Syntrophia;o__Syntrophales;f__UBA5619;g__UBA5619;s__UBA5619 sp018819165	Desulfobacterota
MEGAHIT-group-0.419	2846838	88.43	3.21931e+06	57.68	d__Bacteria;p__Desulfobacterota;c__Desulfobulbia;o__Desulfobulbales;f__Desulfurivibrionaceae;g__UBA2262;s__	Desulfobacterota
OS_PC_MetaG.mb.157	2893937	78.95	3.66553e+06	57.7	d__Bacteria;p__Desulfobacterota;c__Desulfobulbia;o__Desulfobulbales;f__Desulfurivibrionaceae;g__UBA2262;s__UBA2262 sp018830485	Desulfobacterota
MEGAHIT-group-0.760	2344632	94.12	2.49111e+06	57.72	d__Bacteria;p__UBA10199;c__UBA10199;o__2-02-FULL-44-16;f__JAAZCA01;g__;s__	UBA10199
MEGAHIT-group-0.426	2972454	78.49	3.78705e+06	57.77	d__Bacteria;p__PUNC01;c__PUNC01;o__PUNC01;f__PWXJ01;g__;s__	PUNC01
MEGAHIT-group-0.799	3186383	85.96	3.70682e+06	57.77	d__Bacteria;p__Sumerlaeota;c__Sumerlaeia;o__MWCT01;f__;g__;s__	Sumerlaeota
Old_saline_rock_biofilm.mb.6	2147380	84.58	2.53887e+06	57.8	d__Bacteria;p__Proteobacteria;c__Gammaproteobacteria;o__Burkholderiales;f__Gallionellaceae;g__Sideroxydans;s__Sideroxydans sp018819205	Proteobacteria
MEGAHIT-group-2.2	2947636	94.86	3.10735e+06	57.82	d__Archaea;p__Thermoproteota;c__Bathyarchaeia;o__TCS64;f__TCS64;g__RBG-16-57-9;s__	Thermoproteota
Old_saline.mb.149	2900782	96.04	3.02039e+06	57.84	d__Bacteria;p__Desulfobacterota;c__Desulfobulbia;o__Desulfobulbales;f__Desulfurivibrionaceae;g__UBA2262;s__UBA2262 sp018830485	Desulfobacterota
Modern_marine.mb.39	3496761	97.8	3.57542e+06	57.86	d__Bacteria;p__AABM5-125-24;c__RPQS01;o__RPQS01;f__RPQS01;g__JAHJDG01;s__JAHJDG01 sp018812265	AABM5-125-24
OS_PC_MetaG.mb.110	1702638	82.74	2.05782e+06	57.9	d__Bacteria;p__Desulfobacterota;c__Syntrophia;o__Syntrophales;f__UBA5619;g__UBA5619;s__UBA5619 sp018819165	Desulfobacterota
UML_B.mb.14	1359196	75.5	1.80026e+06	57.91	d__Bacteria;p__Desulfobacterota;c__Syntrophia;o__Syntrophales;f__UBA5619;g__UBA5619;s__UBA5619 sp018819165	Desulfobacterota
KR13_N2.mb.62	4078083	89.87	4.53776e+06	57.93	d__Bacteria;p__Desulfobacterota;c__Desulfobaccia;o__Desulfobaccales;f__0-14-0-80-60-11;g__0-14-0-80-60-11;s__0-14-0-80-60-11 sp018897875	Desulfobacterota
Modern_marine.mb.27	1315086	72.44	1.81541e+06	57.95	d__Bacteria;p__Desulfobacterota;c__Syntrophia;o__Syntrophales;f__UBA5619;g__UBA5619;s__UBA5619 sp018819165	Desulfobacterota
Old_saline.mb.74	1558043	55.17	2.82408e+06	57.97	d__Bacteria;p__Proteobacteria;c__Gammaproteobacteria;o__Burkholderiales;f__Gallionellaceae;g__Sideroxydans;s__Sideroxydans sp018819205	Proteobacteria
Old_saline_planktonic.mb.1	2826902	95.54	2.95887e+06	57.99	d__Bacteria;p__Desulfobacterota;c__Desulfobulbia;o__Desulfobulbales;f__Desulfurivibrionaceae;g__UBA2262;s__UBA2262 sp018830485	Desulfobacterota
UML_A.mb.3	1302528	67.43	1.93167e+06	58	d__Bacteria;p__Desulfobacterota;c__Syntrophia;o__Syntrophales;f__UBA5619;g__UBA5619;s__UBA5619 sp018819165	Desulfobacterota
KR13_N1.mb.8	1426019	57.02	2.50091e+06	58.02	d__Bacteria;p__Verrucomicrobiota;c__Kiritimatiellae;o__JAAZAB01;f__VSJD01;g__VSJD01;s__VSJD01 sp018896395	Verrucomicrobiota
2756170422	2099759	65.11	3.22494e+06	58.03	d__Bacteria;p__Desulfobacterota;c__Desulfuromonadia;o__Desulfuromonadales;f__Trichloromonadaceae;g__Trichloromonas;s__	Desulfobacterota
MEGAHIT-group-0.714	2059121	96.8	2.12719e+06	58.03	d__Archaea;p__Thermoplasmatota;c__Thermoplasmata;o__SG8-5;f__JACRNV01;g__;s__	Thermoplasmatota
Old_saline_rock_biofilm.mb.1	2186938	59.05	3.70354e+06	58.09	d__Bacteria;p__Desulfobacterota_I;c__Desulfovibrionia;o__Desulfovibrionales;f__Desulfovibrionaceae;g__JAHJKV01;s__JAHJKV01 sp018822065	Desulfobacterota_I
KR13_N1.mb.39	4009362	90.46	4.43219e+06	58.11	d__Bacteria;p__Desulfobacterota;c__Desulfobaccia;o__Desulfobaccales;f__0-14-0-80-60-11;g__0-14-0-80-60-11;s__0-14-0-80-60-11 sp018897875	Desulfobacterota
Modern_marine_glass_biofilm.mb.124	3220226	91.76	3.5094e+06	58.12	d__Bacteria;p__AABM5-125-24;c__RPQS01;o__RPQS01;f__RPQS01;g__JAHJDG01;s__JAHJDG01 sp018812265	AABM5-125-24
Undefined_mixed_planktonic.mb.19	2804820	93.33	3.00527e+06	58.14	d__Bacteria;p__Desulfobacterota;c__Syntrophia;o__Syntrophales;f__UBA5619;g__UBA5619;s__UBA5619 sp018827585	Desulfobacterota
MEGAHIT-group-0.667	2431559	94.82	2.56439e+06	58.21	d__Bacteria;p__Methylomirabilota;c__Methylomirabilia;o__DTKO01;f__DTKO01;g__;s__	Methylomirabilota
Old_saline.mb.67	1030383	60.48	1.70368e+06	58.24	d__Bacteria;p__Patescibacteria;c__ABY1;o__SG8-24;f__2-12-FULL-60-25;g__JAHJRN01;s__JAHJRN01 sp018830865	Patescibacteria
MEGAHIT-group-2.112	1657097	59.91	2.76598e+06	58.27	d__Bacteria;p__Proteobacteria;c__Gammaproteobacteria;o__Burkholderiales;f__Gallionellaceae;g__Sideroxydans;s__	Proteobacteria
MEGAHIT-group-0.697	846424	51.71	1.63687e+06	58.29	d__Bacteria;p__Patescibacteria;c__Gracilibacteria;o__Peribacterales;f__Peribacteraceae;g__Peribacter;s__	Patescibacteria
KR11_N3.mb.5	1230453	63.98	1.92318e+06	58.3	d__Bacteria;p__Desulfobacterota;c__Syntrophia;o__Syntrophales;f__UBA5619;g__UBA5619;s__UBA5619 sp018819165	Desulfobacterota
UML_B.mb.18	2790538	92.04	3.03188e+06	58.32	d__Bacteria;p__Desulfobacterota;c__Syntrophia;o__Syntrophales;f__UBA5619;g__UBA5619;s__UBA5619 sp018827585	Desulfobacterota
UML_A.mb.5	2789839	92.04	3.03112e+06	58.38	d__Bacteria;p__Desulfobacterota;c__Syntrophia;o__Syntrophales;f__UBA5619;g__UBA5619;s__UBA5619 sp018827585	Desulfobacterota
KR13_S3.mb.124	2702265	62.12	4.35007e+06	58.43	d__Bacteria;p__Desulfobacterota;c__Desulfobaccia;o__Desulfobaccales;f__0-14-0-80-60-11;g__0-14-0-80-60-11;s__0-14-0-80-60-11 sp018897875	Desulfobacterota
MEGAHIT-group-0.520	1128919	84.6	1.33442e+06	58.43	d__Bacteria;p__Chloroflexota;c__Dehalococcoidia;o__Dehalococcoidales;f__SURF-40;g__SURF-40;s__	Chloroflexota
MEGAHIT-group-1.6	2215387	85.58	2.58867e+06	58.44	d__Bacteria;p__Firmicutes_A;c__Clostridia;o__Christensenellales;f__CAG-74;g__Limiplasma;s__	Firmicutes_A
KR11_S3.mb.57	1284000	51.9	2.47399e+06	58.46	d__Bacteria;p__Proteobacteria;c__Gammaproteobacteria;o__Burkholderiales;f__Gallionellaceae;g__Sideroxydans;s__Sideroxydans sp013791855	Proteobacteria
MEGAHIT-group-3.70	1980927	77.89	2.54324e+06	58.49	d__Bacteria;p__Firmicutes_A;c__Clostridia;o__Christensenellales;f__CAG-74;g__Limiplasma;s__	Firmicutes_A
KR13_J_MetaG.mb.4	2238804	54.39	4.11621e+06	58.54	d__Bacteria;p__Desulfobacterota;c__Desulfobulbia;o__Desulfobulbales;f__Desulfurivibrionaceae;g__UBA2262;s__UBA2262 sp002841785	Desulfobacterota
MEGAHIT-group-0.172	3144585	97.8	3.21532e+06	58.55	d__Bacteria;p__VGIX01;c__VGIX01;o__;f__;g__;s__	VGIX01
Old_saline.mb.102	2414374	73.77	3.27284e+06	58.65	d__Bacteria;p__Desulfobacterota_I;c__Desulfovibrionia;o__Desulfovibrionales;f__Desulfovibrionaceae;g__JAHJKV01;s__JAHJKV01 sp018822065	Desulfobacterota_I
Old_saline_planktonic.mb.119	983748	56.63	1.73715e+06	58.75	d__Bacteria;p__Patescibacteria;c__ABY1;o__SG8-24;f__2-12-FULL-60-25;g__JAHJRN01;s__JAHJRN01 sp018830865	Patescibacteria
OS_PC_MetaG.mb.153	1143612	72.77	1.57154e+06	58.78	d__Bacteria;p__Patescibacteria;c__ABY1;o__SG8-24;f__2-12-FULL-60-25;g__JAHJRN01;s__JAHJRN01 sp018830865	Patescibacteria
KR11_N3.mb.18	2101094	65.52	3.2068e+06	58.81	d__Bacteria;p__Proteobacteria;c__Gammaproteobacteria;o__Burkholderiales;f__Gallionellaceae;g__Sideroxydans;s__Sideroxydans sp013791855	Proteobacteria
KR46_M_MetaG.mb.10	3705538	98.19	3.77384e+06	58.86	d__Bacteria;p__Desulfobacterota_I;c__Desulfovibrionia;o__Desulfovibrionales;f__Desulfomicrobiaceae;g__Desulfomicrobium;s__Desulfomicrobium sp018902545	Desulfobacterota_I
MEGAHIT-group-0.706	1510540	69.48	2.17406e+06	58.86	d__Archaea;p__Thermoproteota;c__Bathyarchaeia;o__TCS64;f__TCS64;g__RBG-16-57-9;s__	Thermoproteota
Modern_marine_rock_biofilm.mb.10	2804296	74.9	3.74405e+06	58.87	d__Bacteria;p__Proteobacteria;c__Gammaproteobacteria;o__Burkholderiales;f__Gallionellaceae;g__Sideroxydans;s__Sideroxydans sp018813765	Proteobacteria
KR46_Ju.mb.3	3676235	97	3.78993e+06	58.89	d__Bacteria;p__Desulfobacterota_I;c__Desulfovibrionia;o__Desulfovibrionales;f__Desulfomicrobiaceae;g__Desulfomicrobium;s__Desulfomicrobium sp018902545	Desulfobacterota_I
KR46_S_MetaG.mb.9	3691024	98.19	3.75906e+06	58.89	d__Bacteria;p__Desulfobacterota_I;c__Desulfovibrionia;o__Desulfovibrionales;f__Desulfomicrobiaceae;g__Desulfomicrobium;s__Desulfomicrobium sp018902545	Desulfobacterota_I
KR11_0.1_MetaG.mb.111	1888832	51.72	3.65203e+06	58.99	d__Bacteria;p__Proteobacteria;c__Gammaproteobacteria;o__Burkholderiales;f__Gallionellaceae;g__Sideroxydans;s__Sideroxydans sp013791855	Proteobacteria
MEGAHIT-group-0.765	657690	53.14	1.23766e+06	59.06	d__Bacteria;p__Patescibacteria;c__ABY1;o__UBA10025;f__JAHIVO01;g__;s__	Patescibacteria
KR13_Ju.mb.1	3253979	97.86	3.32514e+06	59.08	d__Bacteria;p__Actinobacteriota;c__Geothermincolia;o__Fen-727;f__Anoxymicrobiaceae;g__JAHIPE01;s__JAHIPE01 sp018896525	Actinobacteriota
MEGAHIT-group-0.708	721761	71.5	1.00946e+06	59.14	d__Archaea;p__Micrarchaeota;c__Micrarchaeia;o__Norongarragalinales;f__Norongarragalinaceae;g__Norongarragalina;s__	Micrarchaeota
KR13_J_MetaG.mb.10	1719146	50.6	3.39752e+06	59.32	d__Bacteria;p__Actinobacteriota;c__Geothermincolia;o__Fen-727;f__Anoxymicrobiaceae;g__JAHIPE01;s__JAHIPE01 sp018896525	Actinobacteriota
MEGAHIT-group-0.441	2733393	92.69	2.94896e+06	59.38	d__Bacteria;p__JACQOV01;c__JACQOV01;o__;f__;g__;s__	JACQOV01
SAG.0272C7.S8	1597988	72.44	2.20595e+06	59.4	d__Bacteria;p__Chloroflexota;c__Dehalococcoidia;o__JACVQG01;f__JAHKAY01;g__JAHKAY01;s__JAHKAY01 sp018825785	Chloroflexota
KR13_S1_MetaG.mb.3	3186266	96.15	3.31385e+06	59.42	d__Bacteria;p__Actinobacteriota;c__Geothermincolia;o__Fen-727;f__Anoxymicrobiaceae;g__JAHIPE01;s__JAHIPE01 sp018896525	Actinobacteriota
Modern_marine.mb.240	3142116	97.94	3.20821e+06	59.48	d__Bacteria;p__Proteobacteria;c__Gammaproteobacteria;o__Burkholderiales;f__Gallionellaceae;g__Sideroxydans;s__Sideroxydans sp018813765	Proteobacteria
MEGAHIT-group-0.244	1872574	72.63	2.57824e+06	59.54	d__Bacteria;p__Chloroflexota;c__Dehalococcoidia;o__UBA6952;f__SHYF01;g__SHYF01;s__	Chloroflexota
KR13_S2_MetaG.mb.15	2893510	93.59	3.09169e+06	59.6	d__Bacteria;p__Actinobacteriota;c__Geothermincolia;o__Fen-727;f__Anoxymicrobiaceae;g__JAHIPE01;s__JAHIPE01 sp018896525	Actinobacteriota
MEGAHIT-group-0.827	2446415	91.44	2.67543e+06	59.64	d__Bacteria;p__Eisenbacteria;c__RBG-16-71-46;o__JAFGJU01;f__JAFGJU01;g__;s__	Eisenbacteria
2754412911	2497949	77.45	3.22524e+06	59.65	d__Bacteria;p__Proteobacteria;c__Gammaproteobacteria;o__Xanthomonadales;f__Wenzhouxiangellaceae;g__JAHJQV01;s__JAHJQV01 sp018819105	Proteobacteria
Modern_marine_glass_biofilm.mb.129	2710946	82.86	3.27172e+06	59.67	d__Bacteria;p__Proteobacteria;c__Gammaproteobacteria;o__Burkholderiales;f__Gallionellaceae;g__Sideroxydans;s__Sideroxydans sp018813765	Proteobacteria
KR13_N1.mb.22	3018917	97.86	3.08493e+06	59.68	d__Bacteria;p__Actinobacteriota;c__Geothermincolia;o__Fen-727;f__Anoxymicrobiaceae;g__JAHIPE01;s__JAHIPE01 sp018896525	Actinobacteriota
MEGAHIT-group-0.111	2422068	90.59	2.67366e+06	59.7	d__Bacteria;p__JACQOV01;c__JACQOV01;o__;f__;g__;s__	JACQOV01
MEGAHIT-group-2.93	4455274	98.66	4.51579e+06	59.7	d__Bacteria;p__Proteobacteria;c__Gammaproteobacteria;o__Burkholderiales;f__Rhodocyclaceae;g__Azonexus;s__Azonexus sp008080565	Proteobacteria
3300021822	1835854	50.29	3.65053e+06	59.71	d__Bacteria;p__Proteobacteria;c__Alphaproteobacteria;o__Caulobacterales;f__Hyphomonadaceae;g__Hyphomonas;s__	Proteobacteria
KR11_N2.mb.29	2379588	65.52	3.63185e+06	59.72	d__Bacteria;p__Proteobacteria;c__Gammaproteobacteria;o__Burkholderiales;f__Burkholderiaceae;g__Rhodoferax;s__Rhodoferax sp013791765	Proteobacteria
MEGAHIT-group-0.264	6958966	98.06	7.09664e+06	59.75	d__Bacteria;p__Desulfobacterota;c__Desulfarculia;o__Adiutricales;f__JAHJTB01;g__;s__	Desulfobacterota
MM_PW_MetaG.mb.5	3533039	93.41	3.78229e+06	59.76	d__Bacteria;p__Proteobacteria;c__Gammaproteobacteria;o__Pseudomonadales;f__Pseudomonadaceae;g__Pseudomonas_E;s__Pseudomonas_E sp018816095	Proteobacteria
KR13_N2.mb.8	2923099	93.59	3.1233e+06	59.81	d__Bacteria;p__Actinobacteriota;c__Geothermincolia;o__Fen-727;f__Anoxymicrobiaceae;g__JAHIPE01;s__JAHIPE01 sp018896525	Actinobacteriota
OS_PC_MetaG.mb.12	3136936	98.19	3.19476e+06	59.87	d__Bacteria;p__Proteobacteria;c__Gammaproteobacteria;o__Xanthomonadales;f__Wenzhouxiangellaceae;g__JAHJQV01;s__JAHJQV01 sp018819105	Proteobacteria
KR13_S3.mb.117	2938806	93.59	3.14009e+06	59.88	d__Bacteria;p__Actinobacteriota;c__Geothermincolia;o__Fen-727;f__Anoxymicrobiaceae;g__JAHIPE01;s__JAHIPE01 sp018896525	Actinobacteriota
2754412870	1558487	54.63	2.8528e+06	60.01	d__Bacteria;p__Chloroflexota;c__Dehalococcoidia;o__JACPPT01;f__;g__;s__	Chloroflexota
KR11_N3.mb.7	4167469	99.8	4.17582e+06	60.03	d__Bacteria;p__Proteobacteria;c__Gammaproteobacteria;o__Burkholderiales;f__Burkholderiaceae;g__Rhodoferax;s__Rhodoferax sp013791765	Proteobacteria
MEGAHIT-group-0.387	4389782	93.41	4.69948e+06	60.03	d__Bacteria;p__Gemmatimonadota;c__Glassbacteria;o__GWA2-58-10;f__GWA2-58-10;g__;s__	Gemmatimonadota
KR11_0.1_MetaG.mb.102	4160080	99.8	4.16842e+06	60.04	d__Bacteria;p__Proteobacteria;c__Gammaproteobacteria;o__Burkholderiales;f__Burkholderiaceae;g__Rhodoferax;s__Rhodoferax sp013791765	Proteobacteria
KR11_S3.mb.55	4157589	99.8	4.16592e+06	60.04	d__Bacteria;p__Proteobacteria;c__Gammaproteobacteria;o__Burkholderiales;f__Burkholderiaceae;g__Rhodoferax;s__Rhodoferax sp013791765	Proteobacteria
KR11_S2_MetaG.mb.8	4281518	99.09	4.32084e+06	60.11	d__Bacteria;p__Proteobacteria;c__Gammaproteobacteria;o__Burkholderiales;f__Burkholderiaceae;g__Rhodoferax;s__Rhodoferax sp013791765	Proteobacteria
MEGAHIT-group-0.296	1268114	86.84	1.46029e+06	60.11	d__Archaea;p__Micrarchaeota;c__Micrarchaeia;o__Anstonellales;f__Anstonellaceae;g__;s__	Micrarchaeota
MEGAHIT-group-1.774	5855325	81.92	7.14761e+06	60.11	d__Bacteria;p__Myxococcota;c__Polyangia;o__DRWM01;f__DRWM01;g__;s__	Myxococcota
MM_PW_MetaG.mb.12	2526142	56.03	4.50855e+06	60.12	d__Bacteria;p__Proteobacteria;c__Gammaproteobacteria;o__Pseudomonadales;f__Pseudomonadaceae;g__Pseudomonas_E;s__Pseudomonas_E brenneri	Proteobacteria
KR11_Ju.mb.7	4002016	99.06	4.03999e+06	60.13	d__Bacteria;p__Proteobacteria;c__Gammaproteobacteria;o__Burkholderiales;f__Burkholderiaceae;g__Rhodoferax;s__Rhodoferax sp013791765	Proteobacteria
MEGAHIT-group-1.370	4005015	96.12	4.16668e+06	60.13	d__Bacteria;p__Proteobacteria;c__Gammaproteobacteria;o__Burkholderiales;f__Rhodocyclaceae;g__Azonexus;s__Azonexus sp008080565	Proteobacteria
MEGAHIT-group-1.24	4882170	97.73	4.99557e+06	60.17	d__Bacteria;p__Planctomycetota;c__Phycisphaerae;o__UBA1845;f__Fen-1342;g__JAAYXS01;s__	Planctomycetota
MEGAHIT-group-0.389	1197259	65.09	1.83939e+06	60.18	d__Bacteria;p__Chloroflexota;c__Dehalococcoidia;o__GIF9;f__;g__;s__	Chloroflexota
MEGAHIT-group-0.22	844394	65.29	1.2933e+06	60.33	d__Bacteria;p__Chloroflexota;c__Dehalococcoidia;o__Dehalococcoidales;f__RBG-16-60-22;g__;s__	Chloroflexota
MM_PW_MetaG.mb.11	4467288	98.52	4.5344e+06	60.38	d__Bacteria;p__Proteobacteria;c__Gammaproteobacteria;o__Pseudomonadales;f__Pseudomonadaceae;g__Pseudomonas_A;s__Pseudomonas_A sp004010935	Proteobacteria
KR13_N1.mb.7	4488067	96.48	4.65181e+06	60.45	d__Bacteria;p__Planctomycetota;c__Planctomycetia;o__Pirellulales;f__Thermoguttaceae;g__JAHIKV01;s__JAHIKV01 sp018897395	Planctomycetota
3300022129	2762967	69.17	3.99446e+06	60.55	d__Bacteria;p__Desulfobacterota_I;c__Desulfovibrionia;o__Desulfovibrionales;f__Desulfovibrionaceae;g__Desulfocurvus;s__	Desulfobacterota_I
MEGAHIT-group-1.479	2904688	93.87	3.09437e+06	60.7	d__Bacteria;p__Desulfobacterota;c__Desulfobaccia;o__Desulfobaccales;f__0-14-0-80-60-11;g__0-14-0-80-60-11;s__	Desulfobacterota
3300021836	2445038	55.1	4.43746e+06	60.75	d__Bacteria;p__Proteobacteria;c__Alphaproteobacteria;o__Rhizobiales;f__Hyphomicrobiaceae;g__Filomicrobium;s__Filomicrobium sp018830445	Proteobacteria
KR13_S1_MetaG.mb.13	3569155	74.08	4.81797e+06	60.77	d__Bacteria;p__Planctomycetota;c__Planctomycetia;o__Pirellulales;f__Thermoguttaceae;g__JAHIKV01;s__JAHIKV01 sp018897395	Planctomycetota
MEGAHIT-group-3.36	993948	71.78	1.38471e+06	60.8	d__Bacteria;p__Patescibacteria;c__ABY1;o__SG8-24;f__2-12-FULL-60-25;g__JAHJRN01;s__JAHJRN01 sp018830865	Patescibacteria
Modern_marine.mb.175	3303725	67.88	4.86701e+06	60.8	d__Bacteria;p__Chloroflexota;c__Anaerolineae;o__B4-G1;f__B4-G1;g__B4-G1;s__	Chloroflexota
Modern_marine.mb.161	3364314	62.17	5.41147e+06	60.82	d__Bacteria;p__Planctomycetota;c__Phycisphaerae;o__UBA1845;f__UBA1845;g__JACQXM01;s__	Planctomycetota
MM_PC_MetaG.mb.39	3638116	100	3638116	60.83	d__Bacteria;p__Desulfobacterota_I;c__Desulfovibrionia;o__Desulfovibrionales;f__Desulfovibrionaceae;g__Desulfovibrio_Q;s__Desulfovibrio_Q sp018816865	Desulfobacterota_I
KR11_0.1_MetaG.mb.115	3593299	97.72	3.67714e+06	60.84	d__Bacteria;p__Proteobacteria;c__Gammaproteobacteria;o__Burkholderiales;f__Rhodocyclaceae;g__UBA2250;s__UBA2250 sp013791905	Proteobacteria
KR11_S2_MetaG.mb.3	3593485	97.72	3.67733e+06	60.84	d__Bacteria;p__Proteobacteria;c__Gammaproteobacteria;o__Burkholderiales;f__Rhodocyclaceae;g__UBA2250;s__UBA2250 sp013791905	Proteobacteria
KR11_S3.mb.44	3592735	97.72	3.67656e+06	60.84	d__Bacteria;p__Proteobacteria;c__Gammaproteobacteria;o__Burkholderiales;f__Rhodocyclaceae;g__UBA2250;s__UBA2250 sp013791905	Proteobacteria
MEGAHIT-group-1.392	1937809	83.17	2.32994e+06	60.85	d__Bacteria;p__Chloroflexota;c__Dehalococcoidia;o__Dehalococcoidales;f__RBG-16-60-22;g__RBG-16-60-22;s__	Chloroflexota
Modern_marine_glass_biofilm.mb.147	3638629	98.04	3.71137e+06	60.86	d__Bacteria;p__Proteobacteria;c__Gammaproteobacteria;o__Chromatiales;f__Sedimenticolaceae;g__YD12-FULL-61-37;s__YD12-FULL-61-37 sp018812525	Proteobacteria
s-sag6.2	3129926	61.51	5.08848e+06	60.87	d__Bacteria;p__Proteobacteria;c__Alphaproteobacteria;o__Rhizobiales;f__Hyphomicrobiaceae;g__Filomicrobium;s__Filomicrobium sp018830445	Proteobacteria
KR11_N2.mb.15	3566642	97.41	3.66147e+06	60.88	d__Bacteria;p__Proteobacteria;c__Gammaproteobacteria;o__Burkholderiales;f__Rhodocyclaceae;g__UBA2250;s__UBA2250 sp013791905	Proteobacteria
OS_PC_MetaG.mb.200	4154527	98.05	4.23715e+06	60.94	d__Bacteria;p__Proteobacteria;c__Alphaproteobacteria;o__Rhizobiales;f__Hyphomicrobiaceae;g__Filomicrobium;s__Filomicrobium sp018830445	Proteobacteria
MEGAHIT-group-0.283	1271125	88.71	1.4329e+06	60.95	d__Archaea;p__Micrarchaeota;c__Micrarchaeia;o__Norongarragalinales;f__SBBD01;g__;s__	Micrarchaeota
Modern_marine_rock_biofilm.mb.82	3626129	98.39	3.68546e+06	60.95	d__Bacteria;p__Proteobacteria;c__Gammaproteobacteria;o__Chromatiales;f__Sedimenticolaceae;g__YD12-FULL-61-37;s__YD12-FULL-61-37 sp018812525	Proteobacteria
OS_PC_MetaG.mb.126	2938889	94.91	3.0965e+06	60.96	d__Bacteria;p__Proteobacteria;c__Gammaproteobacteria;o__Burkholderiales;f__Thiobacillaceae;g__Thiobacillus;s__Thiobacillus sp001802655	Proteobacteria
Modern_marine.mb.35	3515560	97.5	3.6057e+06	60.98	d__Bacteria;p__Proteobacteria;c__Gammaproteobacteria;o__Chromatiales;f__Sedimenticolaceae;g__YD12-FULL-61-37;s__YD12-FULL-61-37 sp018812525	Proteobacteria
OSL_A.mb.39	4237397	98.03	4.32255e+06	60.98	d__Bacteria;p__Proteobacteria;c__Gammaproteobacteria;o__Burkholderiales;f__Rhodocyclaceae;g__Azonexus;s__Azonexus sp018828385	Proteobacteria
MEGAHIT-group-0.568	1426089	53.89	2.6463e+06	61.01	d__Bacteria;p__Proteobacteria;c__Gammaproteobacteria;o__Burkholderiales;f__Gallionellaceae;g__Sideroxydans;s__	Proteobacteria
OSL_B.mb.10	4307398	98.03	4.39396e+06	61.03	d__Bacteria;p__Proteobacteria;c__Gammaproteobacteria;o__Burkholderiales;f__Rhodocyclaceae;g__Azonexus;s__Azonexus sp018828385	Proteobacteria
KR11_N3.mb.12	3330513	96.06	3.46712e+06	61.06	d__Bacteria;p__Proteobacteria;c__Gammaproteobacteria;o__Burkholderiales;f__Rhodocyclaceae;g__UBA2250;s__UBA2250 sp013791905	Proteobacteria
Old_saline_planktonic.mb.128	4236658	98.03	4.3218e+06	61.08	d__Bacteria;p__Proteobacteria;c__Gammaproteobacteria;o__Burkholderiales;f__Rhodocyclaceae;g__Azonexus;s__Azonexus sp018828385	Proteobacteria
KR11_Ju.mb.26	3355823	95.66	3.50807e+06	61.21	d__Bacteria;p__Proteobacteria;c__Gammaproteobacteria;o__Burkholderiales;f__Rhodocyclaceae;g__UBA2250;s__UBA2250 sp013791905	Proteobacteria
MEGAHIT-group-1.690	1685348	91.75	1.83689e+06	61.21	d__Bacteria;p__Chloroflexota;c__Dehalococcoidia;o__JACVQG01;f__JAHKAY01;g__JAHKAY01;s__JAHKAY01 sp018825785	Chloroflexota
Old_saline.mb.114	3500495	88.55	3.95313e+06	61.23	d__Bacteria;p__Proteobacteria;c__Gammaproteobacteria;o__Burkholderiales;f__Rhodocyclaceae;g__Azonexus;s__Azonexus sp018828385	Proteobacteria
Undefined_mixed_planktonic.mb.71	1588073	91.75	1.73087e+06	61.23	d__Bacteria;p__Chloroflexota;c__Dehalococcoidia;o__JACVQG01;f__JAHKAY01;g__JAHKAY01;s__JAHKAY01 sp018825785	Chloroflexota
OS_PC_MetaG.mb.53	3257550	57.89	5.62714e+06	61.32	d__Bacteria;p__Proteobacteria;c__Alphaproteobacteria;o__Rhizobiales;f__Hyphomicrobiaceae;g__CAJQQK01;s__	Proteobacteria
KR13_S3.mb.65	2128446	67.34	3.16075e+06	61.38	d__Bacteria;p__Proteobacteria;c__Gammaproteobacteria;o__Burkholderiales;f__Thiobacillaceae;g__Thiobacillus;s__	Proteobacteria
KR13_Ju.mb.33	1718942	75.64	2.27253e+06	61.43	d__Bacteria;p__Actinobacteriota;c__Geothermincolia;o__Fen-727;f__Anoxymicrobiaceae;g__JAHIPE01;s__JAHIPE01 sp018894655	Actinobacteriota
OS_PC_MetaG.mb.179	3561210	98.23	3.62538e+06	61.48	d__Bacteria;p__Proteobacteria;c__Alphaproteobacteria;o__Caulobacterales;f__Hyphomonadaceae;g__Hyphomonas;s__Hyphomonas sp018830285	Proteobacteria
KR13_S3.mb.41	1876689	85.04	2.20683e+06	61.51	d__Bacteria;p__Actinobacteriota;c__Geothermincolia;o__Fen-727;f__Anoxymicrobiaceae;g__JAHIPE01;s__JAHIPE01 sp018894655	Actinobacteriota
KR13_N1.mb.24	1738124	80.77	2.15194e+06	61.53	d__Bacteria;p__Actinobacteriota;c__Geothermincolia;o__Fen-727;f__Anoxymicrobiaceae;g__JAHIPE01;s__JAHIPE01 sp018894655	Actinobacteriota
OS_PC_MetaG.mb.104	4391064	98.66	4.4507e+06	61.53	d__Bacteria;p__Proteobacteria;c__Alphaproteobacteria;o__Rhizobiales;f__Hyphomicrobiaceae;g__Filomicrobium;s__Filomicrobium sp018819265	Proteobacteria
KR13_S1_MetaG.mb.10	1442957	73.5	1.96321e+06	61.57	d__Bacteria;p__Actinobacteriota;c__Geothermincolia;o__Fen-727;f__Anoxymicrobiaceae;g__JAHIPE01;s__JAHIPE01 sp018894655	Actinobacteriota
MEGAHIT-group-1.411	1860752	92.24	2.01729e+06	61.6	d__Bacteria;p__Chloroflexota;c__Dehalococcoidia;o__Dehalococcoidales;f__RBG-16-60-22;g__;s__	Chloroflexota
MEGAHIT-group-2.75	1126955	69.8	1.61455e+06	61.62	d__Bacteria;p__Patescibacteria;c__ABY1;o__SG8-24;f__SG8-24;g__UBA1561;s__	Patescibacteria
OS_PC_MetaG.mb.36	6816861	91.94	7.41447e+06	61.76	d__Bacteria;p__Desulfobacterota;c__Desulfarculia;o__Adiutricales;f__JAHJTB01;g__JAHJTB01;s__JAHJTB01 sp018830135	Desulfobacterota
MEGAHIT-group-1.516	3125986	55.52	5.63038e+06	61.78	d__Bacteria;p__Proteobacteria;c__Gammaproteobacteria;o__Burkholderiales;f__SG8-39;g__2-12-FULL-64-23;s__	Proteobacteria
KR13_N2.mb.2	1676930	78.35	2.14031e+06	61.8	d__Bacteria;p__Actinobacteriota;c__Geothermincolia;o__Fen-727;f__Anoxymicrobiaceae;g__JAHIPE01;s__JAHIPE01 sp018894655	Actinobacteriota
3300021786	2264005	51.72	4.37743e+06	61.83	d__Bacteria;p__Proteobacteria;c__Alphaproteobacteria;o__Caulobacterales;f__Hyphomonadaceae;g__Hyphomonas;s__Hyphomonas sp018402285	Proteobacteria
3300021835	2669663	55.58	4.80328e+06	61.88	d__Bacteria;p__Proteobacteria;c__Alphaproteobacteria;o__Caulobacterales;f__Hyphomonadaceae;g__Hyphomonas;s__Hyphomonas sp018402285	Proteobacteria
MEGAHIT-group-0.34	3162233	78.48	4.02935e+06	61.9	d__Bacteria;p__Chloroflexota;c__Anaerolineae;o__Anaerolineales;f__EnvOPS12;g__Fen-1038;s__	Chloroflexota
3300021829	3384128	85.54	3.95619e+06	62.01	d__Bacteria;p__Proteobacteria;c__Alphaproteobacteria;o__Caulobacterales;f__Hyphomonadaceae;g__Hyphomonas;s__Hyphomonas sp018402285	Proteobacteria
3300021838	2820950	68.52	4.11697e+06	62.03	d__Bacteria;p__Proteobacteria;c__Alphaproteobacteria;o__Caulobacterales;f__Hyphomonadaceae;g__Hyphomonas;s__Hyphomonas sp018402285	Proteobacteria
MEGAHIT-group-0.556	3419014	78.55	4.35266e+06	62.03	d__Bacteria;p__Verrucomicrobiota;c__Kiritimatiellae;o__LD1-PB3;f__CAIVKH01;g__;s__	Verrucomicrobiota
3300021830	4887896	83.04	5.88619e+06	62.08	d__Bacteria;p__Proteobacteria;c__Alphaproteobacteria;o__Rhizobiales;f__Rhizobiaceae;g__Hoeflea;s__	Proteobacteria
3300022130	3558351	68.08	5.22672e+06	62.08	d__Bacteria;p__Proteobacteria;c__Alphaproteobacteria;o__Rhizobiales;f__Rhizobiaceae;g__Hoeflea;s__Hoeflea sp018829385	Proteobacteria
MEGAHIT-group-1.596	2383113	55.97	4.25784e+06	62.08	d__Bacteria;p__Proteobacteria;c__Alphaproteobacteria;o__Caulobacterales;f__Hyphomonadaceae;g__Hyphomonas;s__Hyphomonas sp000961795	Proteobacteria
2756170406	2979861	72.79	4.09378e+06	62.13	d__Bacteria;p__Proteobacteria;c__Alphaproteobacteria;o__Caulobacterales;f__Hyphomonadaceae;g__Hyphomonas;s__Hyphomonas sp018402285	Proteobacteria
KR46_S_MetaG.mb.4	5227518	99.86	5.23485e+06	62.13	d__Bacteria;p__Proteobacteria;c__Alphaproteobacteria;o__Rhizobiales;f__Rhizobiaceae;g__Hoeflea;s__Hoeflea sp019084245	Proteobacteria
3300021840	3604253	59.24	6.08415e+06	62.17	d__Bacteria;p__Proteobacteria;c__Alphaproteobacteria;o__Rhizobiales;f__Rhizobiaceae;g__Hoeflea;s__Hoeflea sp018829385	Proteobacteria
KR46_M_MetaG.mb.2	5183362	99.86	5.19063e+06	62.19	d__Bacteria;p__Proteobacteria;c__Alphaproteobacteria;o__Rhizobiales;f__Rhizobiaceae;g__Hoeflea;s__Hoeflea sp019084245	Proteobacteria
KR46_Ju.mb.8	5177472	99.86	5.18473e+06	62.21	d__Bacteria;p__Proteobacteria;c__Alphaproteobacteria;o__Rhizobiales;f__Rhizobiaceae;g__Hoeflea;s__Hoeflea sp019084245	Proteobacteria
MEGAHIT-group-1.259	4216628	93.41	4.51411e+06	62.21	d__Bacteria;p__Gemmatimonadota;c__Gemmatimonadetes;o__Longimicrobiales;f__UBA6960;g__JABDNZ01;s__	Gemmatimonadota
MEGAHIT-group-1.728	4679693	90.34	5.18009e+06	62.21	d__Bacteria;p__Planctomycetota;c__Phycisphaerae;o__UBA1845;f__UTPLA1;g__JAFGQA01;s__	Planctomycetota
KR13_S3.mb.94	2091874	69.29	3.01901e+06	62.23	d__Bacteria;p__Actinobacteriota;c__Coriobacteriia;o__OPB41;f__UBA912;g__JAHIQC01;s__JAHIQC01 sp018902765	Actinobacteriota
MEGAHIT-group-0.625	5462465	76	7.18745e+06	62.32	d__Bacteria;p__Myxococcota;c__Polyangia;o__Haliangiales;f__SHYZ01;g__;s__	Myxococcota
MEGAHIT-group-1.1038	5316606	95.88	5.54506e+06	62.43	d__Bacteria;p__Krumholzibacteriota;c__Krumholzibacteria;o__LZORAL124-64-63;f__LZORAL124-64-63;g__;s__	Krumholzibacteriota
OS_PC_MetaG.mb.198	2575808	89.94	2.86392e+06	62.43	d__Bacteria;p__Proteobacteria;c__Alphaproteobacteria;o__Sphingomonadales;f__Sphingomonadaceae;g__Erythrobacter;s__Erythrobacter sp018830415	Proteobacteria
MEGAHIT-group-0.494	3898834	96.02	4.06044e+06	62.46	d__Bacteria;p__Planctomycetota;c__SBBH01;o__;f__;g__;s__	Planctomycetota
Modern_marine_rock_biofilm.mb.45	2739654	70.9	3.86411e+06	62.55	d__Bacteria;p__Proteobacteria;c__Gammaproteobacteria;o__Burkholderiales;f__Thiobacillaceae;g__PFJX01;s__	Proteobacteria
MEGAHIT-group-0.380	986068	70.46	1.39947e+06	62.64	d__Bacteria;p__Patescibacteria;c__ABY1;o__SG8-24;f__2-12-FULL-60-25;g__JAHJRN01;s__	Patescibacteria
MEGAHIT-group-1.17	4130779	99.52	4.1507e+06	62.64	d__Bacteria;p__Proteobacteria;c__Gammaproteobacteria;o__Burkholderiales;f__Thiobacillaceae;g__Thiobacillus;s__	Proteobacteria
MEGAHIT-group-2.13	3933449	96.65	4.06979e+06	62.64	d__Bacteria;p__Proteobacteria;c__Gammaproteobacteria;o__Burkholderiales;f__Thiobacillaceae;g__Thiobacillus;s__	Proteobacteria
MEGAHIT-group-0.304	4636584	94.89	4.88627e+06	62.67	d__Bacteria;p__Planctomycetota;c__Phycisphaerae;o__UBA1845;f__UBA1845;g__SBAX01;s__	Planctomycetota
Modern_marine.mb.285	4642149	93.57	4.96115e+06	62.75	d__Bacteria;p__Proteobacteria;c__Gammaproteobacteria;o__Pseudomonadales;f__Pseudomonadaceae;g__Pseudomonas_A;s__Pseudomonas_A kunmingensis_A	Proteobacteria
Modern_marine_planktonic.mb.55	4650703	94.64	4.9141e+06	62.85	d__Bacteria;p__Proteobacteria;c__Gammaproteobacteria;o__Pseudomonadales;f__Pseudomonadaceae;g__Pseudomonas_A;s__Pseudomonas_A kunmingensis_A	Proteobacteria
2757320349	3844381	52.03	7.38878e+06	62.86	d__Bacteria;p__Desulfobacterota;c__Desulfarculia;o__Desulfarculales;f__;g__;s__	Desulfobacterota
MEGAHIT-group-1.95	4646483	99.59	4.66561e+06	62.87	d__Bacteria;p__Proteobacteria;c__Gammaproteobacteria;o__Pseudomonadales;f__Pseudomonadaceae;g__Pseudomonas_A;s__Pseudomonas_A kunmingensis_A	Proteobacteria
MEGAHIT-group-0.38	1880520	75.99	2.47469e+06	62.92	d__Bacteria;p__Proteobacteria;c__Gammaproteobacteria;o__Burkholderiales;f__SG8-39;g__2-12-FULL-64-23;s__	Proteobacteria
Modern_marine.mb.252	1318698	61.68	2.13797e+06	62.93	d__Bacteria;p__Bipolaricaulota;c__Bipolaricaulia;o__UBA7950;f__UBA9294;g__;s__	Bipolaricaulota
KR13_S3.mb.18	3423871	98.82	3.46476e+06	62.97	d__Bacteria;p__Desulfobacterota_I;c__Desulfovibrionia;o__Desulfovibrionales;f__Desulfovibrionaceae;g__Pseudodesulfovibrio;s__Pseudodesulfovibrio aespoeensis	Desulfobacterota_I
Undefined_mixed_planktonic.mb.79	4227919	92.35	4.57815e+06	62.97	d__Bacteria;p__Proteobacteria;c__Gammaproteobacteria;o__Pseudomonadales;f__Pseudomonadaceae;g__Pseudomonas_A;s__Pseudomonas_A kunmingensis_A	Proteobacteria
KR46_M_MetaG.mb.9	3418516	99.41	3.4388e+06	63	d__Bacteria;p__Desulfobacterota_I;c__Desulfovibrionia;o__Desulfovibrionales;f__Desulfovibrionaceae;g__Pseudodesulfovibrio;s__Pseudodesulfovibrio aespoeensis	Desulfobacterota_I
KR46_S_MetaG.mb.8	3415731	99.41	3.436e+06	63	d__Bacteria;p__Desulfobacterota_I;c__Desulfovibrionia;o__Desulfovibrionales;f__Desulfovibrionaceae;g__Pseudodesulfovibrio;s__Pseudodesulfovibrio aespoeensis	Desulfobacterota_I
MM_PW_MetaG.mb.43	4471621	99.59	4.49003e+06	63	d__Bacteria;p__Proteobacteria;c__Gammaproteobacteria;o__Pseudomonadales;f__Pseudomonadaceae;g__Pseudomonas_A;s__Pseudomonas_A kunmingensis_A	Proteobacteria
KR46_Ju.mb.13	3448194	98.82	3.48937e+06	63.04	d__Bacteria;p__Desulfobacterota_I;c__Desulfovibrionia;o__Desulfovibrionales;f__Desulfovibrionaceae;g__Pseudodesulfovibrio;s__Pseudodesulfovibrio aespoeensis	Desulfobacterota_I
MEGAHIT-group-0.740	2489769	94.32	2.6397e+06	63.05	d__Bacteria;p__Desulfobacterota;c__;o__;f__;g__;s__	Desulfobacterota
OS_PC_MetaG.mb.80	4175336	80.5	5.18675e+06	63.05	d__Bacteria;p__Proteobacteria;c__Alphaproteobacteria;o__Rhizobiales;f__Rhizobiaceae;g__Hoeflea;s__Hoeflea sp018829385	Proteobacteria
MEGAHIT-group-3.15	3231653	98.82	3.27024e+06	63.06	d__Bacteria;p__Desulfobacterota_I;c__Desulfovibrionia;o__Desulfovibrionales;f__Desulfovibrionaceae;g__Pseudodesulfovibrio;s__	Desulfobacterota_I
2757320352	2426849	65.94	3.68039e+06	63.15	d__Bacteria;p__Proteobacteria;c__Alphaproteobacteria;o__Parvibaculales;f__Parvibaculaceae;g__Parvibaculum;s__	Proteobacteria
Old_saline_rock_biofilm.mb.15	3020173	96.78	3.12066e+06	63.15	d__Bacteria;p__Proteobacteria;c__Gammaproteobacteria;o__Burkholderiales;f__Rhodocyclaceae;g__Fen-999;s__Fen-999 sp018819515	Proteobacteria
MEGAHIT-group-1.874	7561035	98.78	7.65442e+06	63.19	d__Bacteria;p__Proteobacteria;c__Alphaproteobacteria;o__Rhizobiales;f__Xanthobacteraceae;g__Bradyrhizobium;s__	Proteobacteria
Old_saline_glass_biofilm.mb.1	2989105	95.95	3.11527e+06	63.2	d__Bacteria;p__Proteobacteria;c__Gammaproteobacteria;o__Burkholderiales;f__Rhodocyclaceae;g__Fen-999;s__Fen-999 sp018819515	Proteobacteria
MEGAHIT-group-1.291	3663566	97.75	3.74789e+06	63.22	d__Bacteria;p__Planctomycetota;c__UBA11346;o__;f__;g__;s__	Planctomycetota
2756170410	2186299	63.37	3.45005e+06	63.23	d__Bacteria;p__Proteobacteria;c__Gammaproteobacteria;o__Burkholderiales;f__Thiobacillaceae;g__Thiobacillus;s__	Proteobacteria
2754412846	2842691	91.3	3.11357e+06	63.3	d__Bacteria;p__Proteobacteria;c__Gammaproteobacteria;o__Nevskiales;f__Nevskiaceae;g__Polycyclovorans;s__	Proteobacteria
KR13_N2.mb.92	3191371	95.23	3.35122e+06	63.3	d__Bacteria;p__Desulfobacterota_I;c__Desulfovibrionia;o__Desulfovibrionales;f__Desulfovibrionaceae;g__Pseudodesulfovibrio;s__Pseudodesulfovibrio aespoeensis	Desulfobacterota_I
MEGAHIT-group-2.10	4334070	95.44	4.54115e+06	63.33	d__Bacteria;p__Elusimicrobiota;c__Elusimicrobia;o__UBA1565;f__UBA1565;g__;s__	Elusimicrobiota
MEGAHIT-group-0.438	1209044	74.58	1.62114e+06	63.37	d__Bacteria;p__Chloroflexota;c__Dehalococcoidia;o__Dehalococcoidales;f__SURF-40;g__;s__	Chloroflexota
MEGAHIT-group-1.554	3166439	59.76	5.29859e+06	63.43	d__Bacteria;p__Acidobacteriota;c__UBA6911;o__UBA6911;f__UBA6911;g__;s__	Acidobacteriota
KR46_Ju.mb.16	4623357	97.42	4.7458e+06	63.46	d__Bacteria;p__Desulfobacterota;c__Desulfarculia;o__Desulfarculales;f__Desulfarculaceae;g__SURF-10;s__SURF-10 sp018902755	Desulfobacterota
Old_saline_planktonic.mb.73	4030222	96.13	4.19247e+06	63.49	d__Bacteria;p__Desulfobacterota;c__Desulfarculia;o__Desulfarculales;f__Desulfarculaceae;g__SURF-10;s__SURF-10 sp018819925	Desulfobacterota
OSL_A.mb.27	3996749	93.71	4.26502e+06	63.5	d__Bacteria;p__Desulfobacterota;c__Desulfarculia;o__Desulfarculales;f__Desulfarculaceae;g__SURF-10;s__SURF-10 sp018819925	Desulfobacterota
Old_saline.mb.8	4010421	95.81	4.18581e+06	63.55	d__Bacteria;p__Desulfobacterota;c__Desulfarculia;o__Desulfarculales;f__Desulfarculaceae;g__SURF-10;s__SURF-10 sp018819925	Desulfobacterota
OS_PC_MetaG.mb.75	3911551	92.26	4.2397e+06	63.55	d__Bacteria;p__Desulfobacterota;c__Desulfarculia;o__Desulfarculales;f__Desulfarculaceae;g__SURF-10;s__SURF-10 sp018819925	Desulfobacterota
MEGAHIT-group-3.47	8227243	94.83	8.67578e+06	63.56	d__Bacteria;p__Planctomycetota;c__Planctomycetia;o__Pirellulales;f__Thermoguttaceae;g__;s__	Planctomycetota
Modern_marine_rock_biofilm.mb.29	3564203	90.37	3.94401e+06	63.57	d__Bacteria;p__Verrucomicrobiota;c__Kiritimatiellae;o__LD1-PB3;f__JAGNIJ01;g__JAGNIJ01;s__JAGNIJ01 sp018823105	Verrucomicrobiota
Old_saline_glass_biofilm.mb.5	5056784	84.19	6.0064e+06	63.63	d__Bacteria;p__Myxococcota;c__Polyangia;o__HGW-17;f__HGW-17;g__HGW-17;s__HGW-17 sp002841825	Myxococcota
KR46_M_MetaG.mb.1	4613020	97.42	4.73519e+06	63.65	d__Bacteria;p__Desulfobacterota;c__Desulfarculia;o__Desulfarculales;f__Desulfarculaceae;g__SURF-10;s__SURF-10 sp018902755	Desulfobacterota
MEGAHIT-group-2.120	4957912	97.72	5.07359e+06	63.65	d__Bacteria;p__Proteobacteria;c__Gammaproteobacteria;o__Burkholderiales;f__Rhodocyclaceae;g__Sulfuritalea;s__	Proteobacteria
MEGAHIT-group-1.1011	4829630	94.4	5.11613e+06	63.67	d__Bacteria;p__Proteobacteria;c__Gammaproteobacteria;o__Burkholderiales;f__Rhodocyclaceae;g__Sulfuritalea;s__	Proteobacteria
MM_PC_MetaG.mb.210	3449216	72.26	4.77334e+06	63.68	d__Bacteria;p__Myxococcota;c__Polyangia;o__HGW-17;f__HGW-17;g__HGW-17;s__HGW-17 sp018817795	Myxococcota
Old_saline_glass_biofilm.mb.6	2500422	64.95	3.84976e+06	63.69	d__Bacteria;p__Proteobacteria;c__Gammaproteobacteria;o__Burkholderiales;f__Thiobacillaceae;g__Thiobacillus;s__Thiobacillus sp018820745	Proteobacteria
MM_PC_MetaG.mb.214	4234460	95.3	4.44329e+06	63.7	d__Bacteria;p__Spirochaetota;c__Spirochaetia;o__Treponematales;f__UBA12059;g__SZUA-370;s__SZUA-370 sp018816345	Spirochaetota
KR11_S3.mb.7	3922302	100	3922302	63.8	d__Bacteria;p__Proteobacteria;c__Alphaproteobacteria;o__Caulobacterales;f__Hyphomonadaceae;g__Hyphomonas;s__Hyphomonas sp013791775	Proteobacteria
Old_saline_glass_biofilm.mb.4	3439345	98.56	3.4896e+06	63.8	d__Bacteria;p__Proteobacteria;c__Gammaproteobacteria;o__Burkholderiales;f__Thiobacillaceae;g__Thiobacillus;s__Thiobacillus sp018820765	Proteobacteria
Modern_marine_rock_biofilm.mb.101	6943200	89.45	7.7621e+06	63.81	d__Bacteria;p__Chloroflexota;c__Anaerolineae;o__JAHJIN01;f__JAHJIN01;g__JAHJIN01;s__JAHJIN01 sp018823415	Chloroflexota
Old_saline_rock_biofilm.mb.2	3439642	98.56	3.4899e+06	63.81	d__Bacteria;p__Proteobacteria;c__Gammaproteobacteria;o__Burkholderiales;f__Thiobacillaceae;g__Thiobacillus;s__Thiobacillus sp018820765	Proteobacteria
OS_PC_MetaG.mb.90	3631284	89.63	4.05142e+06	63.83	d__Bacteria;p__Desulfobacterota;c__Desulfobacteria;o__Desulfobacterales;f__Desulfatibacillaceae;g__JAHJUF01;s__JAHJUF01 sp018829095	Desulfobacterota
KR11_N3.mb.24	3894276	100	3894276	63.85	d__Bacteria;p__Proteobacteria;c__Alphaproteobacteria;o__Caulobacterales;f__Hyphomonadaceae;g__Hyphomonas;s__Hyphomonas sp013791775	Proteobacteria
KR13_N2.mb.99	4304194	96.13	4.47747e+06	63.85	d__Bacteria;p__Desulfobacterota;c__Desulfarculia;o__Desulfarculales;f__Desulfarculaceae;g__SURF-10;s__SURF-10 sp018896025	Desulfobacterota
Modern_marine.mb.61	6859460	88.53	7.74818e+06	63.85	d__Bacteria;p__Chloroflexota;c__Anaerolineae;o__JAHJIN01;f__JAHJIN01;g__JAHJIN01;s__JAHJIN01 sp018823415	Chloroflexota
KR13_N1.mb.36	2782076	87.44	3.1817e+06	63.89	d__Bacteria;p__Desulfobacterota_I;c__Desulfovibrionia;o__Desulfovibrionales;f__Desulfovibrionaceae;g__Pseudodesulfovibrio;s__Pseudodesulfovibrio aespoeensis	Desulfobacterota_I
MM_PW_MetaG.mb.17	3956247	99.66	3.96974e+06	63.9	d__Bacteria;p__Proteobacteria;c__Alphaproteobacteria;o__Sphingomonadales;f__Sphingomonadaceae;g__Sphingobium;s__Sphingobium limneticum	Proteobacteria
KR13_Ju.mb.25	2752296	65.61	4.19493e+06	63.93	d__Bacteria;p__Desulfobacterota_I;c__Desulfovibrionia;o__Desulfovibrionales;f__Desulfovibrionaceae;g__Pseudodesulfovibrio;s__Pseudodesulfovibrio aespoeensis	Desulfobacterota_I
KR13_N1.mb.71	4020540	82.58	4.86866e+06	63.93	d__Bacteria;p__Desulfobacterota;c__Desulfarculia;o__Desulfarculales;f__Desulfarculaceae;g__SURF-10;s__SURF-10 sp018896025	Desulfobacterota
MEGAHIT-group-0.533	4716608	88.64	5.32108e+06	63.93	d__Bacteria;p__Planctomycetota;c__Phycisphaerae;o__UBA1845;f__UBA1845;g__;s__	Planctomycetota
MEGAHIT-group-3.82	4053509	94.55	4.28716e+06	63.94	d__Bacteria;p__Desulfobacterota;c__Desulfobacteria;o__Desulfobacterales;f__Desulfatibacillaceae;g__JAHJUF01;s__JAHJUF01 sp018829095	Desulfobacterota
MM_PC_MetaG.mb.135	3358899	73.45	4.57304e+06	63.94	d__Bacteria;p__Desulfobacterota;c__Desulfarculia;o__Desulfarculales;f__Desulfarculaceae;g__SURF-10;s__SURF-10 sp018896025	Desulfobacterota
KR11_0.1_MetaG.mb.32	3465582	89.05	3.89173e+06	63.97	d__Bacteria;p__Proteobacteria;c__Alphaproteobacteria;o__Caulobacterales;f__Hyphomonadaceae;g__Hyphomonas;s__Hyphomonas sp013791775	Proteobacteria
Old_saline_rock_biofilm.mb.11	4632265	83.06	5.57701e+06	64.01	d__Bacteria;p__Myxococcota;c__Polyangia;o__HGW-17;f__HGW-17;g__HGW-17;s__HGW-17 sp002841825	Myxococcota
MEGAHIT-group-0.602	2833898	89.22	3.1763e+06	64.02	d__Bacteria;p__Actinobacteriota;c__Thermoleophilia;o__RBG-16-64-13;f__RBG-16-64-13;g__;s__	Actinobacteriota
Modern_marine_glass_biofilm.mb.58	2458760	74.24	3.31191e+06	64.03	d__Bacteria;p__Verrucomicrobiota;c__Kiritimatiellae;o__LD1-PB3;f__JAGNIJ01;g__JAGNIJ01;s__JAGNIJ01 sp018823105	Verrucomicrobiota
KR11_Ju.mb.20	5146640	98.63	5.21813e+06	64.04	d__Bacteria;p__Proteobacteria;c__Alphaproteobacteria;o__Rhizobiales;f__Rhizobiaceae;g__Allorhizobium;s__Allorhizobium sp002796995	Proteobacteria
Old_saline_planktonic.mb.76	3079442	97.58	3.15581e+06	64.05	d__Bacteria;p__Proteobacteria;c__Gammaproteobacteria;o__Burkholderiales;f__Thiobacillaceae;g__Thiobacillus;s__Thiobacillus sp002256995	Proteobacteria
Modern_marine_glass_biofilm.mb.84	2994254	52.41	5.71313e+06	64.09	d__Bacteria;p__Chloroflexota;c__Anaerolineae;o__JAHJIN01;f__JAHJIN01;g__JAHJIN01;s__JAHJIN01 sp018823415	Chloroflexota
Old_saline.mb.145	3212111	95.02	3.38046e+06	64.1	d__Bacteria;p__Proteobacteria;c__Gammaproteobacteria;o__Burkholderiales;f__Thiobacillaceae;g__Thiobacillus;s__Thiobacillus sp018820765	Proteobacteria
Old_saline.mb.31	4548028	81.94	5.55044e+06	64.1	d__Bacteria;p__Myxococcota;c__Polyangia;o__HGW-17;f__HGW-17;g__HGW-17;s__HGW-17 sp002841825	Myxococcota
KR46_S_MetaG.mb.2	4253024	91.78	4.63393e+06	64.12	d__Bacteria;p__Desulfobacterota;c__Desulfarculia;o__Desulfarculales;f__Desulfarculaceae;g__SURF-10;s__SURF-10 sp018902755	Desulfobacterota
MEGAHIT-group-2.44	3595686	68.6	5.24152e+06	64.15	d__Bacteria;p__Desulfobacterota;c__Desulfarculia;o__Desulfarculales;f__Desulfarculaceae;g__SURF-10;s__	Desulfobacterota
KR11_S2_MetaG.mb.6	5006960	98.76	5.06983e+06	64.16	d__Bacteria;p__Proteobacteria;c__Alphaproteobacteria;o__Rhizobiales;f__Rhizobiaceae;g__Allorhizobium;s__Allorhizobium sp002796995	Proteobacteria
MEGAHIT-group-1.358	2693111	91.21	2.95265e+06	64.21	d__Bacteria;p__VGIX01;c__VGIX01;o__VGIX01;f__VGIX01;g__;s__	VGIX01
KR11_N3.mb.23	4907544	98.63	4.97571e+06	64.24	d__Bacteria;p__Proteobacteria;c__Alphaproteobacteria;o__Rhizobiales;f__Rhizobiaceae;g__Allorhizobium;s__Allorhizobium sp002796995	Proteobacteria
KR11_S3.mb.53	4917232	98.63	4.98553e+06	64.24	d__Bacteria;p__Proteobacteria;c__Alphaproteobacteria;o__Rhizobiales;f__Rhizobiaceae;g__Allorhizobium;s__Allorhizobium sp002796995	Proteobacteria
Modern_marine_rock_biofilm.mb.52	3881285	97.86	3.96616e+06	64.31	d__Bacteria;p__Actinobacteriota;c__Geothermincolia;o__Fen-727;f__Anoxymicrobiaceae;g__JAHJCO01;s__JAHJCO01 sp018831265	Actinobacteriota
MEGAHIT-group-1.939	5989415	75.37	7.94668e+06	64.36	d__Bacteria;p__Planctomycetota;c__Planctomycetia;o__Pirellulales;f__Thermoguttaceae;g__;s__	Planctomycetota
Modern_marine.mb.309	3867686	97.86	3.95226e+06	64.4	d__Bacteria;p__Actinobacteriota;c__Geothermincolia;o__Fen-727;f__Anoxymicrobiaceae;g__JAHJCO01;s__JAHJCO01 sp018831265	Actinobacteriota
OS_PC_MetaG.mb.125	3178907	91.69	3.46702e+06	64.4	d__Bacteria;p__Proteobacteria;c__Alphaproteobacteria;o__Rhizobiales;f__Devosiaceae;g__JAHJQZ01;s__JAHJQZ01 sp018818925	Proteobacteria
MEGAHIT-group-2.15	2599995	60.53	4.29538e+06	64.43	d__Bacteria;p__Desulfobacterota;c__Desulfobacteria;o__Desulfobacterales;f__Desulfatibacillaceae;g__JAHJUF01;s__JAHJUF01 sp018829095	Desulfobacterota
Modern_marine.mb.69	4201584	87.04	4.82719e+06	64.43	d__Bacteria;p__Desulfobacterota;c__Desulfarculia;o__Desulfarculales;f__JAHJDS01;g__JAHJDS01;s__JAHJDS01 sp018812395	Desulfobacterota
Modern_marine_glass_biofilm.mb.152	3770504	97.01	3.88672e+06	64.45	d__Bacteria;p__Actinobacteriota;c__Geothermincolia;o__Fen-727;f__Anoxymicrobiaceae;g__JAHJCO01;s__JAHJCO01 sp018831265	Actinobacteriota
KR11_Ju.mb.9	1728261	59.93	2.8838e+06	64.49	d__Bacteria;p__Actinobacteriota;c__Actinomycetia;o__Actinomycetales;f__Microbacteriaceae;g__Leucobacter;s__	Actinobacteriota
Modern_marine.mb.246	2758222	52.18	5.28598e+06	64.52	d__Bacteria;p__Planctomycetota;c__Phycisphaerae;o__UBA1845;f__Fen-1342;g__JAHJAR01;s__	Planctomycetota
KR13_S3.mb.72	3532497	87.37	4.04315e+06	64.55	d__Bacteria;p__Desulfobacterota;c__Desulfarculia;o__Desulfarculales;f__Desulfarculaceae;g__SURF-10;s__SURF-10 sp018896025	Desulfobacterota
KR13_S3.mb.10	3082162	85	3.62607e+06	64.6	d__Bacteria;p__Proteobacteria;c__Gammaproteobacteria;o__Burkholderiales;f__Burkholderiaceae;g__Acidovorax;s__Acidovorax sp002176815	Proteobacteria
Modern_marine.mb.123	3106735	94.7	3.28061e+06	64.63	d__Bacteria;p__Proteobacteria;c__Gammaproteobacteria;o__Burkholderiales;f__Rhodocyclaceae;g__Sulfurisoma;s__Sulfurisoma sp018825305	Proteobacteria
3300022127	3415285	50	6830570	64.64	d__Bacteria;p__Desulfobacterota_C;c__Deferrisomatia;o__Deferrisomatales;f__Deferrisomataceae;g__;s__	Desulfobacterota_C
MEGAHIT-group-1.109	1042255	52.35	1.99094e+06	64.66	d__Bacteria;p__Actinobacteriota;c__Thermoleophilia;o__RBG-16-64-13;f__RBG-16-64-13;g__;s__	Actinobacteriota
3300022138	3721005	54.62	6.81253e+06	64.67	d__Bacteria;p__Desulfobacterota_C;c__Deferrisomatia;o__Deferrisomatales;f__Deferrisomataceae;g__;s__	Desulfobacterota_C
MM_PC_MetaG.mb.237	3612504	96.34	3.74974e+06	64.7	d__Bacteria;p__Desulfobacterota_I;c__Desulfovibrionia;o__Desulfovibrionales;f__Desulfovibrionaceae;g__Humidesulfovibrio;s__Humidesulfovibrio sp018817515	Desulfobacterota_I
Modern_marine.mb.222	5527744	92.87	5.95213e+06	64.7	d__Bacteria;p__Planctomycetota;c__Phycisphaerae;o__UBA1845;f__Fen-1342;g__JAHJAR01;s__JAHJAR01 sp018814045	Planctomycetota
Modern_marine_glass_biofilm.mb.13	3157773	96.8	3.26216e+06	64.71	d__Bacteria;p__Proteobacteria;c__Gammaproteobacteria;o__Burkholderiales;f__Rhodocyclaceae;g__Sulfurisoma;s__Sulfurisoma sp018825305	Proteobacteria
Modern_marine_rock_biofilm.mb.68	3158251	96.8	3.26266e+06	64.71	d__Bacteria;p__Proteobacteria;c__Gammaproteobacteria;o__Burkholderiales;f__Rhodocyclaceae;g__Sulfurisoma;s__Sulfurisoma sp018825305	Proteobacteria
MEGAHIT-group-3.92	2351215	76.55	3.07148e+06	64.78	d__Bacteria;p__VGIX01;c__VGIX01;o__VGIX01;f__VGIX01;g__;s__	VGIX01
MEGAHIT-group-0.229	3069702	83.33	3.68379e+06	64.84	d__Bacteria;p__Actinobacteriota;c__Geothermincolia;o__Fen-727;f__Anoxymicrobiaceae;g__JAHJCO01;s__	Actinobacteriota
KR13_S1_MetaG.mb.8	3055798	95.16	3.21122e+06	64.88	d__Bacteria;p__Actinobacteriota;c__Actinomycetia;o__Propionibacteriales;f__Propionibacteriaceae;g__Propionicimonas;s__Propionicimonas sp013791955	Actinobacteriota
Modern_marine_rock_biofilm.mb.11	3176170	63.29	5.01844e+06	64.91	d__Bacteria;p__Desulfobacterota;c__Desulfarculia;o__Desulfarculales;f__JAHJDS01;g__JAHJDS01;s__JAHJDS01 sp018812395	Desulfobacterota
KR13_S2_MetaG.mb.21	2941253	95.42	3.08243e+06	64.94	d__Bacteria;p__Actinobacteriota;c__Actinomycetia;o__Propionibacteriales;f__Propionibacteriaceae;g__Propionicimonas;s__Propionicimonas sp013791955	Actinobacteriota
KR13_J_MetaG.mb.2	3075017	95.42	3.22261e+06	64.95	d__Bacteria;p__Actinobacteriota;c__Actinomycetia;o__Propionibacteriales;f__Propionibacteriaceae;g__Propionicimonas;s__Propionicimonas sp013791955	Actinobacteriota
KR11_0.1_MetaG.mb.88	3023458	95.42	3.16858e+06	64.96	d__Bacteria;p__Actinobacteriota;c__Actinomycetia;o__Propionibacteriales;f__Propionibacteriaceae;g__Propionicimonas;s__Propionicimonas sp013791955	Actinobacteriota
KR11_N3.mb.36	3023339	95.42	3.16845e+06	64.96	d__Bacteria;p__Actinobacteriota;c__Actinomycetia;o__Propionibacteriales;f__Propionibacteriaceae;g__Propionicimonas;s__Propionicimonas sp013791955	Actinobacteriota
KR11_S2_MetaG.mb.13	3023354	95.42	3.16847e+06	64.96	d__Bacteria;p__Actinobacteriota;c__Actinomycetia;o__Propionibacteriales;f__Propionibacteriaceae;g__Propionicimonas;s__Propionicimonas sp013791955	Actinobacteriota
Modern_marine_glass_biofilm.mb.68	5729510	82.02	6.9855e+06	64.96	d__Bacteria;p__Myxococcota;c__Bradymonadia;o__UBA7976;f__UBA1532;g__JAHJCH01;s__JAHJCH01 sp018813065	Myxococcota
KR11_Ju.mb.24	3017395	95.42	3.16222e+06	64.97	d__Bacteria;p__Actinobacteriota;c__Actinomycetia;o__Propionibacteriales;f__Propionibacteriaceae;g__Propionicimonas;s__Propionicimonas sp013791955	Actinobacteriota
KR11_N2.mb.24	3023639	95.42	3.16877e+06	64.97	d__Bacteria;p__Actinobacteriota;c__Actinomycetia;o__Propionibacteriales;f__Propionibacteriaceae;g__Propionicimonas;s__Propionicimonas sp013791955	Actinobacteriota
KR11_S1_MetaG.mb.5	3023514	95.42	3.16864e+06	64.97	d__Bacteria;p__Actinobacteriota;c__Actinomycetia;o__Propionibacteriales;f__Propionibacteriaceae;g__Propionicimonas;s__Propionicimonas sp013791955	Actinobacteriota
KR11_S3.mb.56	3023172	95.42	3.16828e+06	64.97	d__Bacteria;p__Actinobacteriota;c__Actinomycetia;o__Propionibacteriales;f__Propionibacteriaceae;g__Propionicimonas;s__Propionicimonas sp013791955	Actinobacteriota
KR13_Ju.mb.8	3030139	95.42	3.17558e+06	64.97	d__Bacteria;p__Actinobacteriota;c__Actinomycetia;o__Propionibacteriales;f__Propionibacteriaceae;g__Propionicimonas;s__Propionicimonas sp013791955	Actinobacteriota
KR13_N2.mb.7	2962678	94.91	3.12157e+06	64.97	d__Bacteria;p__Actinobacteriota;c__Actinomycetia;o__Propionibacteriales;f__Propionibacteriaceae;g__Propionicimonas;s__Propionicimonas sp013791955	Actinobacteriota
KR13_S3.mb.9	2959259	95.42	3.1013e+06	64.97	d__Bacteria;p__Actinobacteriota;c__Actinomycetia;o__Propionibacteriales;f__Propionibacteriaceae;g__Propionicimonas;s__Propionicimonas sp013791955	Actinobacteriota
KR13_N1.mb.56	2929280	95.16	3.07827e+06	64.98	d__Bacteria;p__Actinobacteriota;c__Actinomycetia;o__Propionibacteriales;f__Propionibacteriaceae;g__Propionicimonas;s__Propionicimonas sp013791955	Actinobacteriota
MEGAHIT-group-0.582	2457513	93.87	2.618e+06	65.03	d__Bacteria;p__Planctomycetota;c__SZUA-567;o__SZUA-567;f__JAFGNG01;g__;s__	Planctomycetota
MEGAHIT-group-0.522	4409742	98.3	4.486e+06	65.05	d__Bacteria;p__Planctomycetota;c__DG-23;o__;f__;g__;s__	Planctomycetota
MEGAHIT-group-1.170	4112535	97.44	4.22058e+06	65.06	d__Bacteria;p__Proteobacteria;c__Gammaproteobacteria;o__Burkholderiales;f__Rhodocyclaceae;g__Methyloversatilis;s__	Proteobacteria
Modern_marine.mb.298	5746933	82.07	7.00248e+06	65.19	d__Bacteria;p__Myxococcota;c__Bradymonadia;o__UBA7976;f__UBA1532;g__JAHJCH01;s__JAHJCH01 sp018813065	Myxococcota
MEGAHIT-group-1.169	4958582	98.56	5.03103e+06	65.21	d__Bacteria;p__Proteobacteria;c__Alphaproteobacteria;o__Rhizobiales;f__Rhizobiaceae;g__Mesorhizobium_A;s__	Proteobacteria
MEGAHIT-group-2.50	4289895	88.98	4.82119e+06	65.31	d__Bacteria;p__Proteobacteria;c__Alphaproteobacteria;o__Rhizobiales;f__Rhizobiaceae;g__Mesorhizobium_A;s__	Proteobacteria
MEGAHIT-group-0.567	4607187	81.2	5.67388e+06	65.32	d__Bacteria;p__Planctomycetota;c__B15-G4;o__B15-G4;f__JADJEK01;g__JACQZJ01;s__	Planctomycetota
MEGAHIT-group-1.315	3478273	88.07	3.94944e+06	65.35	d__Bacteria;p__Planctomycetota;c__PUPC01;o__PUPC01;f__PUPC01;g__;s__	Planctomycetota
MM_PW_MetaG.mb.34	3798874	93.68	4.05516e+06	65.44	d__Bacteria;p__Spirochaetota;c__Spirochaetia;o__Treponematales;f__UBA12059;g__SZUA-370;s__SZUA-370 sp018816345	Spirochaetota
KR11_Ju.mb.27	2087129	53.37	3.91068e+06	65.6	d__Bacteria;p__Proteobacteria;c__Alphaproteobacteria;o__Caulobacterales;f__Hyphomonadaceae;g__Hyphomonas;s__Hyphomonas sp013791775	Proteobacteria
KR11_Ju.mb.3	3305069	94.96	3.48049e+06	65.6	d__Bacteria;p__Proteobacteria;c__Alphaproteobacteria;o__Sphingomonadales;f__Sphingomonadaceae;g__Novosphingobium;s__Novosphingobium sp013791705	Proteobacteria
MEGAHIT-group-0.530	2153703	60.34	3.56928e+06	65.7	d__Bacteria;p__Verrucomicrobiota;c__Kiritimatiellae;o__LD1-PB3;f__JAGNIJ01;g__;s__	Verrucomicrobiota
OS_PC_MetaG.mb.176	3870236	97.84	3.95568e+06	65.72	d__Bacteria;p__Actinobacteriota;c__Thermoleophilia;o__RBG-16-64-13;f__RBG-16-64-13;g__JAHJSA01;s__JAHJSA01 sp018830645	Actinobacteriota
MEGAHIT-group-1.637	4612487	95.69	4.82024e+06	65.76	d__Bacteria;p__Verrucomicrobiota;c__Verrucomicrobiae;o__Opitutales;f__Opitutaceae;g__IMCC26134_A;s__	Verrucomicrobiota
Old_saline_glass_biofilm.mb.2	5503063	80.94	6.79894e+06	65.83	d__Bacteria;p__Myxococcota;c__Bradymonadia;o__UBA7976;f__UBA1532;g__JAHJCH01;s__JAHJCH01 sp018813065	Myxococcota
MEGAHIT-group-1.594	5886886	94.89	6.20391e+06	65.89	d__Bacteria;p__Proteobacteria;c__Alphaproteobacteria;o__Rhizobiales;f__Xanthobacteraceae;g__NCEH01;s__NCEH01 sp002257205	Proteobacteria
MM_PW_MetaG.mb.47	4114581	98.33	4.18446e+06	65.95	d__Bacteria;p__Proteobacteria;c__Gammaproteobacteria;o__Burkholderiales;f__Burkholderiaceae;g__Aquabacterium;s__Aquabacterium parvum	Proteobacteria
KR13_N1.mb.75	4950999	97.1	5.09887e+06	66.05	d__Bacteria;p__Proteobacteria;c__Gammaproteobacteria;o__Burkholderiales;f__Burkholderiaceae;g__Hydrogenophaga;s__Hydrogenophaga aromaticivorans	Proteobacteria
KR13_S3.mb.74	4509985	89.92	5.01555e+06	66.2	d__Bacteria;p__Proteobacteria;c__Gammaproteobacteria;o__Burkholderiales;f__Burkholderiaceae;g__Hydrogenophaga;s__Hydrogenophaga aromaticivorans	Proteobacteria
KR13_Ju.mb.32	4793851	95.23	5.03397e+06	66.21	d__Bacteria;p__Proteobacteria;c__Gammaproteobacteria;o__Burkholderiales;f__Burkholderiaceae;g__Hydrogenophaga;s__Hydrogenophaga aromaticivorans	Proteobacteria
KR13_N2.mb.20	4469498	87.89	5.08533e+06	66.42	d__Bacteria;p__Proteobacteria;c__Gammaproteobacteria;o__Burkholderiales;f__Burkholderiaceae;g__Hydrogenophaga;s__Hydrogenophaga aromaticivorans	Proteobacteria
MEGAHIT-group-1.985	4239599	98.9	4.28675e+06	66.43	d__Bacteria;p__JABDJQ01;c__JABDJQ01;o__JABDJQ01;f__JABDJQ01;g__;s__	JABDJQ01
MEGAHIT-group-0.413	4011584	84.04	4.77342e+06	66.52	d__Bacteria;p__Desulfobacterota;c__Desulfarculia;o__Desulfarculales;f__Desulfarculaceae;g__JACRDC01;s__	Desulfobacterota
KR46_S_MetaG.mb.6	2680832	67.58	3.9669e+06	66.58	d__Bacteria;p__Proteobacteria;c__Gammaproteobacteria;o__Burkholderiales;f__Burkholderiaceae;g__Hydrogenophaga;s__Hydrogenophaga sp018903185	Proteobacteria
MEGAHIT-group-1.316	4988438	93.07	5.35988e+06	66.78	d__Bacteria;p__Elusimicrobiota;c__Elusimicrobia;o__UBA1565;f__UBA1565;g__;s__	Elusimicrobiota
Old_saline_rock_biofilm.mb.16	3175266	98.22	3.23281e+06	66.79	d__Bacteria;p__Desulfobacterota_I;c__Desulfovibrionia;o__Desulfovibrionales;f__Desulfovibrionaceae;g__Humidesulfovibrio;s__Humidesulfovibrio sp018822105	Desulfobacterota_I
Old_saline.mb.115	3167752	98.22	3.22516e+06	66.81	d__Bacteria;p__Desulfobacterota_I;c__Desulfovibrionia;o__Desulfovibrionales;f__Desulfovibrionaceae;g__Humidesulfovibrio;s__Humidesulfovibrio sp018822105	Desulfobacterota_I
MM_PC_MetaG.mb.217	2980435	81.51	3.65653e+06	66.92	d__Bacteria;p__Krumholzibacteriota;c__Krumholzibacteria;o__LZORAL124-64-63;f__LZORAL124-64-63;g__JAHIYU01;s__JAHIYU01 sp018814885	Krumholzibacteriota
MEGAHIT-group-1.590	1975826	57.89	3.41307e+06	66.93	d__Bacteria;p__VGIX01;c__VGIX01;o__VGIX01;f__VGIX01;g__WJLY01;s__	VGIX01
Modern_marine_rock_biofilm.mb.44	3422569	95.1	3.59892e+06	66.99	d__Bacteria;p__Krumholzibacteriota;c__Krumholzibacteria;o__LZORAL124-64-63;f__LZORAL124-64-63;g__JAHIYU01;s__JAHIYU01 sp018814885	Krumholzibacteriota
OS_PC_MetaG.mb.70	4388620	93.83	4.6772e+06	67.01	d__Bacteria;p__Krumholzibacteriota;c__Krumholzibacteria;o__LZORAL124-64-63;f__LZORAL124-64-63;g__LZORAL124-64-63;s__LZORAL124-64-63 sp018829565	Krumholzibacteriota
MEGAHIT-group-1.187	7071937	88.06	8.03082e+06	67.17	d__Bacteria;p__Myxococcota;c__JAFGSX01;o__JAFGSX01;f__JAFGSX01;g__;s__	Myxococcota
MEGAHIT-group-2.37	4317544	98.9	4.36557e+06	67.18	d__Bacteria;p__Krumholzibacteriota;c__Krumholzibacteria;o__LZORAL124-64-63;f__LZORAL124-64-63;g__LZORAL124-64-63;s__LZORAL124-64-63 sp018829565	Krumholzibacteriota
MEGAHIT-group-0.29	2958390	88.06	3.35952e+06	67.21	d__Bacteria;p__Eisenbacteria;c__RBG-16-71-46;o__CAIMUX01;f__WJJG01;g__;s__	Eisenbacteria
MEGAHIT-group-3.13	8099195	80.58	1.00511e+07	67.22	d__Bacteria;p__Myxococcota;c__Polyangia;o__HGW-17;f__;g__;s__	Myxococcota
Modern_marine.mb.144	3578131	98.9	3.61793e+06	67.24	d__Bacteria;p__Krumholzibacteriota;c__Krumholzibacteria;o__LZORAL124-64-63;f__LZORAL124-64-63;g__JAHIYU01;s__JAHIYU01 sp018814885	Krumholzibacteriota
MEGAHIT-group-1.436	1144308	72.88	1.57013e+06	67.3	d__Bacteria;p__Bipolaricaulota;c__Bipolaricaulia;o__Bipolaricaulales;f__Bipolaricaulaceae;g__Bipolaricaulis;s__	Bipolaricaulota
MEGAHIT-group-1.380	3685498	84.17	4.37864e+06	67.31	d__Bacteria;p__JABDJQ01;c__JABDJQ01;o__JABDJQ01;f__JABDJQ01;g__VGIW01;s__	JABDJQ01
KR13_S3.mb.101	3840783	92.9	4.13432e+06	67.36	d__Bacteria;p__Proteobacteria;c__Alphaproteobacteria;o__Caulobacterales;f__Caulobacteraceae;g__Caulobacter;s__Caulobacter sp018895795	Proteobacteria
KR13_Ju.mb.29	3156983	98.47	3.20604e+06	67.49	d__Bacteria;p__Proteobacteria;c__Alphaproteobacteria;o__Caulobacterales;f__Caulobacteraceae;g__Brevundimonas;s__Brevundimonas mediterranea_A	Proteobacteria
Modern_marine.mb.261	6206400	85.65	7.24623e+06	67.59	d__Bacteria;p__Armatimonadota;c__UBA5377;o__UBA5377;f__JABLXH01;g__JABLXH01;s__	Armatimonadota
MEGAHIT-group-1.599	5803519	89	6.52081e+06	67.85	d__Bacteria;p__Myxococcota;c__UBA9042;o__CAIXZC01;f__CAIXZC01;g__;s__	Myxococcota
KR13_S3.mb.130	2119287	75.95	2.79037e+06	67.9	d__Bacteria;p__Actinobacteriota;c__Actinomycetia;o__Actinomycetales;f__Microbacteriaceae;g__Microbacterium;s__Microbacterium sp018895315	Actinobacteriota
Old_saline.mb.35	2915784	93.07	3.13289e+06	68.07	d__Bacteria;p__Actinobacteriota;c__Acidimicrobiia;o__UBA5794;f__UBA11373;g__JAHJML01;s__JAHJML01 sp018821365	Actinobacteriota
MEGAHIT-group-0.364	2817119	73.23	3.84695e+06	68.09	d__Bacteria;p__Chloroflexota;c__Anaerolineae;o__UBA1429;f__UBA1429;g__;s__	Chloroflexota
KR13_S3.mb.133	2660811	54.02	4.9256e+06	68.25	d__Bacteria;p__Verrucomicrobiota;c__Kiritimatiellae;o__PWTM01;f__CAACVY01;g__VGWF01;s__	Verrucomicrobiota
MEGAHIT-group-0.359	4611690	95.32	4.83811e+06	68.26	d__Bacteria;p__Desulfobacterota;c__Desulfarculia;o__Desulfarculales;f__Desulfarculaceae;g__JACRDC01;s__	Desulfobacterota
KR13_N1.mb.42	2013061	54.8	3.67347e+06	68.34	d__Bacteria;p__Proteobacteria;c__Alphaproteobacteria;o__Caulobacterales;f__Caulobacteraceae;g__Brevundimonas;s__Brevundimonas mediterranea_A	Proteobacteria
MEGAHIT-group-2.6	2268032	77.04	2.94397e+06	68.49	d__Bacteria;p__Actinobacteriota;c__Acidimicrobiia;o__UBA5794;f__UBA11373;g__JAHJML01;s__JAHJML01 sp018821365	Actinobacteriota
Old_saline_rock_biofilm.mb.10	2699858	87.51	3.0852e+06	68.63	d__Bacteria;p__Actinobacteriota;c__Acidimicrobiia;o__UBA5794;f__UBA11373;g__JAHJML01;s__JAHJML01 sp018821365	Actinobacteriota
Modern_marine_glass_biofilm.mb.97	1876972	53.11	3.53412e+06	68.66	d__Bacteria;p__Actinobacteriota;c__Acidimicrobiia;o__UBA5794;f__UBA11373;g__JAHJML01;s__JAHJML01 sp018821365	Actinobacteriota
MEGAHIT-group-1.454	2953418	98.63	2.99444e+06	68.7	d__Bacteria;p__Proteobacteria;c__Gammaproteobacteria;o__Xanthomonadales;f__Xanthomonadaceae;g__Arenimonas;s__	Proteobacteria
MEGAHIT-group-2.126	2932458	91.26	3.2133e+06	68.86	d__Bacteria;p__Proteobacteria;c__Gammaproteobacteria;o__Xanthomonadales;f__Xanthomonadaceae;g__Arenimonas;s__	Proteobacteria
MEGAHIT-group-0.332	2092349	87.61	2.38825e+06	68.99	d__Bacteria;p__Actinobacteriota;c__Acidimicrobiia;o__UBA5794;f__UBA11373;g__RBG-16-68-21;s__	Actinobacteriota
MEGAHIT-group-0.236	2549089	56.9	4.47995e+06	69.04	d__Bacteria;p__Acidobacteriota;c__Thermoanaerobaculia;o__Thermoanaerobaculales;f__Thermoanaerobaculaceae;g__JACQZW01;s__	Acidobacteriota
KR11_S3.mb.39	3381907	94.72	3.57043e+06	69.09	d__Bacteria;p__Proteobacteria;c__Alphaproteobacteria;o__Caulobacterales;f__Caulobacteraceae;g__Brevundimonas;s__Brevundimonas sp004296955	Proteobacteria
Old_saline.mb.12	2937617	88.88	3.30515e+06	69.17	d__Bacteria;p__Actinobacteriota;c__Actinomycetia;o__Actinomycetales;f__Microbacteriaceae;g__Rhodoglobus;s__Rhodoglobus sp903920435	Actinobacteriota
KR11_Ju.mb.15	2724286	77.16	3.5307e+06	69.38	d__Bacteria;p__Proteobacteria;c__Alphaproteobacteria;o__Caulobacterales;f__Caulobacteraceae;g__Brevundimonas;s__Brevundimonas sp004296955	Proteobacteria
KR11_N3.mb.19	2950532	83.77	3.52218e+06	69.4	d__Bacteria;p__Proteobacteria;c__Alphaproteobacteria;o__Caulobacterales;f__Caulobacteraceae;g__Brevundimonas;s__Brevundimonas sp004296955	Proteobacteria
KR11_0.1_MetaG.mb.83	2899821	90.64	3.19927e+06	69.48	d__Bacteria;p__Proteobacteria;c__Alphaproteobacteria;o__Caulobacterales;f__Caulobacteraceae;g__Brevundimonas;s__Brevundimonas sp004296955	Proteobacteria
MEGAHIT-group-1.925	2663542	94.06	2.83175e+06	71.11	d__Bacteria;p__Actinobacteriota;c__Acidimicrobiia;o__UBA5794;f__UBA11373;g__VGBK01;s__	Actinobacteriota
KR13_N2.mb.48	2770399	64.67	4.2839e+06	71.28	d__Bacteria;p__Actinobacteriota;c__Actinomycetia;o__Actinomycetales;f__Cellulomonadaceae;g__Cellulomonas;s__	Actinobacteriota
MEGAHIT-group-1.547	6638542	79.09	8.39366e+06	71.71	d__Bacteria;p__Latescibacterota;c__UBA2968;o__UBA8231;f__UBA8231;g__;s__	Latescibacterota
MEGAHIT-group-1.708	9351630	90.45	1.0339e+07	71.89	d__Bacteria;p__Myxococcota_A;c__UBA796;o__UBA796;f__JAFGLY01;g__;s__	Myxococcota_A
KR13_N1.mb.16	3247367	81.47	3.98597e+06	72.32	d__Bacteria;p__Actinobacteriota;c__Actinomycetia;o__Actinomycetales;f__Cellulomonadaceae;g__Cellulomonas;s__Cellulomonas sp018898235	Actinobacteriota
MEGAHIT-group-0.837	1747365	68.42	2.55388e+06	73.17	d__Bacteria;p__Chloroflexota;c__Limnocylindria;o__Limnocylindrales;f__CSP1-4;g__CTSoil-043;s__	Chloroflexota
MEGAHIT-group-1.665	1557569	59.95	2.59811e+06	73.17	d__Bacteria;p__Chloroflexota;c__Limnocylindria;o__Limnocylindrales;f__CSP1-4;g__CTSoil-043;s__	Chloroflexota

## Sheet: Dereplicated_MAGs_SAGs
MAG_name	mOTU_cluster	Phylum	other_MAGs	GTDB_taxonomy	GC_content	EGS	Completeness
MEGAHIT-group-1.217	mOTU_1145	Patescibacteria	MEGAHIT-group-1.217	d__Bacteria;p__Patescibacteria;c__Paceibacteria;o__Paceibacterales;f__MHMH01;g__2-02-FULL-43-13;s__	39.75	1090452	50
Modern_marine.mb.89	mOTU_0293	Nanoarchaeota	Modern_marine.mb.89	d__Archaea;p__Nanoarchaeota;c__Nanoarchaeia;o__Woesearchaeales;f__UBA11576;g__;s__	46.44	1.83484e+06	50.01
Modern_marine.mb.206	mOTU_0145	GCA-001730085	Modern_marine.mb.206	d__Bacteria;p__GCA-001730085;c__GCA-001730085;o__;f__;g__;s__	33.18	1.98037e+06	50.02
3300021822	mOTU_0611	Proteobacteria	3300021822	d__Bacteria;p__Proteobacteria;c__Alphaproteobacteria;o__Caulobacterales;f__Hyphomonadaceae;g__Hyphomonas;s__	59.71	3.65053e+06	50.29
MEGAHIT-group-1.858	mOTU_0132	Planctomycetota	MEGAHIT-group-1.858	d__Bacteria;p__Planctomycetota;c__SZUA-567;o__H5-PLA8;f__;g__;s__	54.94	4.14577e+06	50.38
MEGAHIT-group-1.879	mOTU_0166	Patescibacteria	MEGAHIT-group-1.879	d__Bacteria;p__Patescibacteria;c__ABY1;o__BM507;f__XYC2-FULL-47-12;g__;s__	34.05	1.31875e+06	50.4
MEGAHIT-group-1.822	mOTU_1139	Margulisbacteria	MEGAHIT-group-1.822	d__Bacteria;p__Margulisbacteria;c__WOR-1;o__O2-12-FULL-45-9;f__O2-12-FULL-45-9;g__JAHIZU01;s__	44.95	1.73475e+06	50.43
MEGAHIT-group-0.226	mOTU_0031	Patescibacteria	MEGAHIT-group-0.226	d__Bacteria;p__Patescibacteria;c__ABY1;o__;f__;g__;s__	43.94	1.01239e+06	50.58
MEGAHIT-group-1.735	mOTU_0644	Nanoarchaeota	MEGAHIT-group-1.735	d__Archaea;p__Nanoarchaeota;c__Nanoarchaeia;o__Pacearchaeales;f__GW2011-AR1;g__UBA73;s__	38.52	1.21229e+06	50.62
MEGAHIT-group-0.508	mOTU_0695	Patescibacteria	MEGAHIT-group-0.508	d__Bacteria;p__Patescibacteria;c__ABY1;o__BM507;f__GWC2-42-12;g__JACPHD01;s__	38.85	1.22825e+06	50.71
MEGAHIT-group-0.81	mOTU_0619	Thermoproteota	MEGAHIT-group-0.81	d__Archaea;p__Thermoproteota;c__Bathyarchaeia;o__RBG-16-48-13;f__;g__;s__	42.14	1.80293e+06	50.78
MEGAHIT-group-1.846	mOTU_0877	Patescibacteria	MEGAHIT-group-1.846	d__Bacteria;p__Patescibacteria;c__Paceibacteria;o__UBA6257;f__UBA9933;g__QYPD01;s__	38.41	795242	50.8
MEGAHIT-group-1.677	mOTU_1197	Dependentiae	MEGAHIT-group-1.677	d__Bacteria;p__Dependentiae;c__Babeliae;o__Babeliales;f__UASB340;g__WJLJ01;s__	28.86	1.65735e+06	50.88
Modern_marine.mb.125	mOTU_0698	Planctomycetota	Modern_marine.mb.125	d__Bacteria;p__Planctomycetota;c__B15-G4;o__B15-G4;f__;g__;s__	54.65	5.98764e+06	51.02
MEGAHIT-group-1.12	mOTU_0484	Patescibacteria	MEGAHIT-group-1.12	d__Bacteria;p__Patescibacteria;c__Microgenomatia;o__PFEM01;f__PFEM01;g__;s__	45.38	1.08938e+06	51.15
MEGAHIT-group-0.471	mOTU_0923	Atribacterota	MEGAHIT-group-0.471	d__Bacteria;p__Atribacterota;c__JS1;o__SB-45;f__34-128;g__34-128;s__	34.25	1.65347e+06	51.24
MEGAHIT-group-3.115	mOTU_0458	Patescibacteria	MEGAHIT-group-3.115	d__Bacteria;p__Patescibacteria;c__Paceibacteria;o__UBA9983;f__Tagabacteraceae;g__JAHISW01;s__	37.77	1.19802e+06	51.25
MEGAHIT-group-1.984	mOTU_0567	Omnitrophota	MEGAHIT-group-1.984	d__Bacteria;p__Omnitrophota;c__Koll11;o__GIF10;f__UBA6249;g__UBA1562;s__	45.09	1.03705e+06	51.28
MEGAHIT-group-0.686	mOTU_0826	Aenigmatarchaeota	MEGAHIT-group-0.686	d__Archaea;p__Aenigmatarchaeota;c__Aenigmatarchaeia;o__GW2011-AR5;f__JACRAC01;g__JACRAC01;s__	32.56	1.91624e+06	51.56
MEGAHIT-group-0.549	mOTU_0522	Micrarchaeota	MEGAHIT-group-0.549	d__Archaea;p__Micrarchaeota;c__Micrarchaeia;o__Norongarragalinales;f__UBA10210;g__;s__	49.11	1.0845e+06	51.56
MEGAHIT-group-1.699	mOTU_1002	Patescibacteria	MEGAHIT-group-1.699	d__Bacteria;p__Patescibacteria;c__Paceibacteria;o__Portnoybacterales;f__UBA2143;g__JAHJOV01;s__	39.2	913257	51.7
MEGAHIT-group-0.697	mOTU_0977	Patescibacteria	MEGAHIT-group-0.697	d__Bacteria;p__Patescibacteria;c__Gracilibacteria;o__Peribacterales;f__Peribacteraceae;g__Peribacter;s__	58.29	1.63687e+06	51.71
2756170441	mOTU_1127	Patescibacteria	2756170441	d__Bacteria;p__Patescibacteria;c__Microgenomatia;o__UBA1400;f__MFAQ01;g__;s__	41.4	1.34881e+06	51.96
KR11_0.1_MetaG.mb.59	mOTU_0956	Patescibacteria	KR11_0.1_MetaG.mb.59	d__Bacteria;p__Patescibacteria;c__Paceibacteria;o__Paceibacterales;f__GWA2-38-27;g__JAHJSY01;s__	33.93	1.11056e+06	51.96
MEGAHIT-group-0.126	mOTU_0616	Micrarchaeota	MEGAHIT-group-0.126	d__Archaea;p__Micrarchaeota;c__Micrarchaeia;o__Norongarragalinales;f__UBA8480;g__;s__	38.48	1.12925e+06	51.98
2757320349	mOTU_0387	Desulfobacterota	2757320349	d__Bacteria;p__Desulfobacterota;c__Desulfarculia;o__Desulfarculales;f__;g__;s__	62.86	7.38878e+06	52.03
MEGAHIT-group-1.696	mOTU_0360	Patescibacteria	MEGAHIT-group-1.696	d__Bacteria;p__Patescibacteria;c__Paceibacteria;o__Paceibacterales;f__GWA2-46-15;g__;s__	40.88	1.04262e+06	52.11
MM_PC_MetaG.mb.144	mOTU_0489	Patescibacteria	MM_PC_MetaG.mb.144	d__Bacteria;p__Patescibacteria;c__Paceibacteria;o__Portnoybacterales;f__UBA2143;g__UM-FILTER-43-11-A;s__	41.88	999526	52.11
MEGAHIT-group-0.592	mOTU_0536	Chloroflexota	MEGAHIT-group-0.592	d__Bacteria;p__Chloroflexota;c__Dehalococcoidia;o__Dehalococcoidales;f__UBA3254;g__;s__	57.59	2.20494e+06	52.15
Modern_marine.mb.246	mOTU_1016	Planctomycetota	Modern_marine.mb.246	d__Bacteria;p__Planctomycetota;c__Phycisphaerae;o__UBA1845;f__Fen-1342;g__JAHJAR01;s__	64.52	5.28598e+06	52.18
MEGAHIT-group-1.971	mOTU_1158	Aenigmatarchaeota	MEGAHIT-group-1.971	d__Archaea;p__Aenigmatarchaeota;c__Aenigmatarchaeia;o__QMZP01;f__QMZP01;g__;s__	48.26	1.06364e+06	52.22
MEGAHIT-group-1.171	mOTU_0716	Nanoarchaeota	MEGAHIT-group-1.171	d__Archaea;p__Nanoarchaeota;c__Nanoarchaeia;o__Pacearchaeales;f__GW2011-AR1;g__;s__	29.84	935900	52.34
MEGAHIT-group-1.109	mOTU_0447	Actinobacteriota	MEGAHIT-group-1.109	d__Bacteria;p__Actinobacteriota;c__Thermoleophilia;o__RBG-16-64-13;f__RBG-16-64-13;g__;s__	64.66	1.99094e+06	52.35
MEGAHIT-group-0.784	mOTU_0868	Patescibacteria	MEGAHIT-group-0.784	d__Bacteria;p__Patescibacteria;c__Microgenomatia;o__UBA10105;f__UBA927;g__CAIJMI01;s__	40.46	1.68001e+06	52.39
MEGAHIT-group-0.612	mOTU_1042	Margulisbacteria	MEGAHIT-group-0.612	d__Bacteria;p__Margulisbacteria;c__;o__;f__;g__;s__	44.62	1.81449e+06	52.43
MEGAHIT-group-0.617	mOTU_1231	Patescibacteria	MEGAHIT-group-0.617	d__Bacteria;p__Patescibacteria;c__Paceibacteria;o__UBA6257;f__2-01-FULL-56-20;g__MHLB01;s__	50.1	1.30584e+06	52.48
MEGAHIT-group-1.339	mOTU_0735	4484-113	MEGAHIT-group-1.339	d__Bacteria;p__4484-113;c__;o__;f__;g__;s__	50.05	3.88299e+06	52.6
MEGAHIT-group-1.289	mOTU_0058	Nanoarchaeota	MEGAHIT-group-1.289	d__Archaea;p__Nanoarchaeota;c__Nanoarchaeia;o__Pacearchaeales;f__GW2011-AR1;g__JAHIEM01;s__	34.17	1.58987e+06	52.73
s-sag5.2	mOTU_1196	Chloroflexota	s-sag5.2	d__Bacteria;p__Chloroflexota;c__Anaerolineae;o__Anaerolineales;f__Anaerolineaceae;g__Brevefilum;s__	50.04	2.91433e+06	52.73
2814122944	mOTU_0924	Cloacimonadota	2814122944	d__Bacteria;p__Cloacimonadota;c__Cloacimonadia;o__JGIOTU-2;f__JGIOTU-2;g__JGIOTU-2;s__	38.58	3.17633e+06	52.84
MEGAHIT-group-0.279	mOTU_1069	Desulfobacterota	MEGAHIT-group-0.279	d__Bacteria;p__Desulfobacterota;c__Desulfobacteria;o__Desulfobacterales;f__UBA2156;g__RBG-13-49-15;s__	49.18	2.39763e+06	52.9
KR13_S3.mb.73	mOTU_0947	Atribacterota	KR13_N2.mb.59;KR13_S3.mb.73	d__Bacteria;p__Atribacterota;c__JS1;o__SB-45;f__34-128;g__34-128;s__34-128 sp018894595	34.16	4.09554e+06	53
MEGAHIT-group-0.765	mOTU_0419	Patescibacteria	MEGAHIT-group-0.765	d__Bacteria;p__Patescibacteria;c__ABY1;o__UBA10025;f__JAHIVO01;g__;s__	59.06	1.23766e+06	53.14
MEGAHIT-group-0.205	mOTU_0538	Patescibacteria	MEGAHIT-group-0.205	d__Bacteria;p__Patescibacteria;c__Gracilibacteria;o__UBA1369;f__LOWO2-01-FULL-3;g__WJKQ01;s__	43.38	1.12113e+06	53.24
MEGAHIT-group-1.1010	mOTU_0824	Patescibacteria	MEGAHIT-group-1.1010	d__Bacteria;p__Patescibacteria;c__Paceibacteria;o__Paceibacterales;f__JAHIOY01;g__;s__	39.84	1.19992e+06	53.27
MEGAHIT-group-1.605	mOTU_1199	Patescibacteria	MEGAHIT-group-1.605	d__Bacteria;p__Patescibacteria;c__Paceibacteria;o__Paceibacterales;f__RBG-13-42-11;g__CSSED10-83;s__	31.31	916451	53.39
3300022121	mOTU_0578	Desulfobacterota	3300022121	d__Bacteria;p__Desulfobacterota;c__Desulfobacteria;o__Desulfobacterales;f__Desulfobacteraceae;g__;s__	35.37	4.33965e+06	53.45
Modern_marine.mb.60	mOTU_0475	Patescibacteria	Modern_marine.mb.60	d__Bacteria;p__Patescibacteria;c__Paceibacteria;o__Paceibacterales;f__RBG-13-36-15;g__;s__	36.92	956515	53.46
Modern_marine_glass_biofilm.mb.22	mOTU_0861	Campylobacterota	Modern_marine_glass_biofilm.mb.22	d__Bacteria;p__Campylobacterota;c__Campylobacteria;o__Campylobacterales;f__Sulfurimonadaceae;g__Sulfurimonas;s__Sulfurimonas sp018824795	35.68	1.41376e+06	53.51
MM_PC_MetaG.mb.159	mOTU_0708	Patescibacteria	MEGAHIT-group-1.975;MM_PC_MetaG.mb.159	d__Bacteria;p__Patescibacteria;c__Microgenomatia;o__PFEM01;f__JAHIFH01;g__;s__	35.92	1.16965e+06	53.61
KR11_0.1_MetaG.mb.78	mOTU_0938	Patescibacteria	KR11_0.1_MetaG.mb.78	d__Bacteria;p__Patescibacteria;c__Microgenomatia;o__PFEM01;f__JAHIFH01;g__JAHIFH01;s__JAHIFH01 sp018900995	39.72	1.3188e+06	53.7
MM_PC_MetaG.mb.118	mOTU_1169	Desulfobacterota	MM_PC_MetaG.mb.118	d__Bacteria;p__Desulfobacterota;c__Desulfobacteria;o__Desulfobacterales;f__UBA11574;g__UBA11574;s__	43.91	2.91526e+06	53.85
MEGAHIT-group-0.568	mOTU_0359	Proteobacteria	MEGAHIT-group-0.568	d__Bacteria;p__Proteobacteria;c__Gammaproteobacteria;o__Burkholderiales;f__Gallionellaceae;g__Sideroxydans;s__	61.01	2.6463e+06	53.89
MEGAHIT-group-1.138	mOTU_0928	Patescibacteria	MEGAHIT-group-1.138	d__Bacteria;p__Patescibacteria;c__Paceibacteria;o__Paceibacterales;f__MHMH01;g__;s__	40.54	887688	53.98
KR13_S3.mb.133	mOTU_0183	Verrucomicrobiota	KR13_S3.mb.133	d__Bacteria;p__Verrucomicrobiota;c__Kiritimatiellae;o__PWTM01;f__CAACVY01;g__VGWF01;s__	68.25	4.9256e+06	54.02
MEGAHIT-group-1.43	mOTU_1123	Omnitrophota	MEGAHIT-group-1.43	d__Bacteria;p__Omnitrophota;c__Koll11;o__GIF10;f__UBA6249;g__;s__	42.65	1.48243e+06	54.09
MEGAHIT-group-3.64	mOTU_1047	Patescibacteria	MEGAHIT-group-3.64	d__Bacteria;p__Patescibacteria;c__Microgenomatia;o__GWA2-44-7;f__UBA8517;g__;s__	40.49	1.50555e+06	54.13
MEGAHIT-group-0.130	mOTU_1227	Dependentiae	MEGAHIT-group-0.130	d__Bacteria;p__Dependentiae;c__Babeliae;o__Babeliales;f__RVW-14;g__GWF2-37-49;s__	35.36	2.27009e+06	54.28
MEGAHIT-group-0.270	mOTU_0442	Thermoproteota	MEGAHIT-group-0.270	d__Archaea;p__Thermoproteota;c__Bathyarchaeia;o__TCS64;f__TCS64;g__RBG-16-57-9;s__	49.24	3.30746e+06	54.29
MEGAHIT-group-3.28	mOTU_0718	Patescibacteria	MEGAHIT-group-3.28	d__Bacteria;p__Patescibacteria;c__Paceibacteria;o__Paceibacterales;f__Staskawiczbacteraceae;g__;s__	37.13	1.69809e+06	54.42
MEGAHIT-group-0.206	mOTU_0612	Aenigmatarchaeota	MEGAHIT-group-0.206	d__Archaea;p__Aenigmatarchaeota;c__Aenigmatarchaeia;o__Aenigmatarchaeales;f__Aenigmatarchaeaceae;g__;s__	45.28	1.71222e+06	54.54
3300022138	mOTU_0602	Desulfobacterota_C	3300022138;3300022127	d__Bacteria;p__Desulfobacterota_C;c__Deferrisomatia;o__Deferrisomatales;f__Deferrisomataceae;g__;s__	64.67	6.81253e+06	54.62
2754412870	mOTU_0789	Chloroflexota	2754412870	d__Bacteria;p__Chloroflexota;c__Dehalococcoidia;o__JACPPT01;f__;g__;s__	60.01	2.8528e+06	54.63
Modern_marine.mb.243	mOTU_0811	Patescibacteria	Modern_marine.mb.243	d__Bacteria;p__Patescibacteria;c__ABY1;o__SG8-24;f__UBA9934;g__UM-FILTER-41-35;s__	38.32	1.33303e+06	54.8
MEGAHIT-group-0.165	mOTU_0699	Patescibacteria	MEGAHIT-group-0.165	d__Bacteria;p__Patescibacteria;c__Paceibacteria;o__UBA6257;f__GWB1-50-10;g__20-14-all-54-14;s__	54.4	1.1054e+06	54.81
MEGAHIT-group-0.727	mOTU_0480	Nanoarchaeota	MEGAHIT-group-0.727	d__Archaea;p__Nanoarchaeota;c__Nanoarchaeia;o__SCGC-AAA011-G17;f__GW2011-AR17;g__;s__	46.3	1.223e+06	54.82
MEGAHIT-group-1.320	mOTU_0794	Omnitrophota	MEGAHIT-group-1.320	d__Bacteria;p__Omnitrophota;c__Koll11;o__GIF10;f__JAHJCI01;g__;s__	42.12	1.78772e+06	54.98
SAG.0240B2d.S1	mOTU_0122	Chloroflexota	SAG.0240B2d.S1	d__Bacteria;p__Chloroflexota;c__Dehalococcoidia;o__Dehalococcoidales;f__UBA2162;g__JACQGQ01;s__	47.38	2.61408e+06	55.05
MEGAHIT-group-0.465	mOTU_1188	Patescibacteria	MEGAHIT-group-0.465	d__Bacteria;p__Patescibacteria;c__ABY1;o__UBA11705;f__JABHMO01;g__;s__	47.5	1.06652e+06	55.1
MEGAHIT-group-0.550	mOTU_1232	Patescibacteria	MEGAHIT-group-0.550	d__Bacteria;p__Patescibacteria;c__ABY1;o__BM507;f__VMTK01;g__VMTK01;s__	37.9	1.61904e+06	55.12
MEGAHIT-group-0.246	mOTU_1099	Patescibacteria	MEGAHIT-group-0.246	d__Bacteria;p__Patescibacteria;c__Paceibacteria;o__Paceibacterales;f__;g__;s__	42.44	958271	55.25
MEGAHIT-group-1.680	mOTU_0052	Patescibacteria	MEGAHIT-group-1.680	d__Bacteria;p__Patescibacteria;c__Paceibacteria;o__UBA9983_A;f__Zambryskibacteraceae;g__;s__	42.58	807101	55.32
MEGAHIT-group-1.568	mOTU_1193	Chloroflexota	MEGAHIT-group-1.568	d__Bacteria;p__Chloroflexota;c__Anaerolineae;o__Anaerolineales;f__EnvOPS12;g__UBA877;s__	52.78	3.11694e+06	55.45
MEGAHIT-group-0.164	mOTU_0398	Patescibacteria	MEGAHIT-group-0.164	d__Bacteria;p__Patescibacteria;c__ABY1;o__CAIXNZ01;f__;g__;s__	34.15	1.58442e+06	55.45
MEGAHIT-group-1.516	mOTU_0753	Proteobacteria	MEGAHIT-group-1.516	d__Bacteria;p__Proteobacteria;c__Gammaproteobacteria;o__Burkholderiales;f__SG8-39;g__2-12-FULL-64-23;s__	61.78	5.63038e+06	55.52
2754412860	mOTU_0932	Actinobacteriota	2754412860	d__Bacteria;p__Actinobacteriota;c__Thermoleophilia;o__BMS3ABIN01;f__BMS3ABIN01;g__JACRMB01;s__	55.85	2.85416e+06	55.68
MEGAHIT-group-1.557	mOTU_0291	Chloroflexota	MEGAHIT-group-1.557	d__Bacteria;p__Chloroflexota;c__Dehalococcoidia;o__UBA2985;f__UBA2985;g__JACQTZ01;s__	57.59	2.0956e+06	55.81
MEGAHIT-group-1.852	mOTU_1121	Desulfobacterota	MEGAHIT-group-1.852	d__Bacteria;p__Desulfobacterota;c__DSM-4660;o__Desulfatiglandales;f__HGW-15;g__;s__	47.95	5.14037e+06	55.81
MM_PC_MetaG.mb.149	mOTU_1066	Patescibacteria	MM_PC_MetaG.mb.149	d__Bacteria;p__Patescibacteria;c__Microgenomatia;o__UBA12405;f__UBA12405;g__JAHIPV01;s__	35.97	1.27919e+06	55.85
MEGAHIT-group-0.532	mOTU_0190	Patescibacteria	MEGAHIT-group-0.532	d__Bacteria;p__Patescibacteria;c__Microgenomatia;o__UBA1406;f__GWC2-37-13;g__GWC2-37-13;s__	35.55	1.00469e+06	55.95
MEGAHIT-group-1.596	mOTU_1218	Proteobacteria	MEGAHIT-group-1.596	d__Bacteria;p__Proteobacteria;c__Alphaproteobacteria;o__Caulobacterales;f__Hyphomonadaceae;g__Hyphomonas;s__Hyphomonas sp000961795	62.08	4.25784e+06	55.97
MEGAHIT-group-1.500	mOTU_0165	Patescibacteria	MEGAHIT-group-1.500	d__Bacteria;p__Patescibacteria;c__ABY1;o__BM507;f__GWC2-42-12;g__JACPHD01;s__	38.36	1.47788e+06	55.99
Modern_marine.mb.119	mOTU_1073	Desulfobacterota	Modern_marine.mb.119	d__Bacteria;p__Desulfobacterota;c__Desulfobacteria;o__Desulfobacterales;f__UBA11574;g__UBA11574;s__	43.5	3.87418e+06	56
Modern_marine_rock_biofilm.mb.71	mOTU_1154	Campylobacterota	Modern_marine_rock_biofilm.mb.71	d__Bacteria;p__Campylobacterota;c__Campylobacteria;o__Campylobacterales;f__Sulfurimonadaceae;g__S145-25;s__	49.33	2.92064e+06	56.03
MM_PW_MetaG.mb.12	mOTU_1031	Proteobacteria	MM_PW_MetaG.mb.12	d__Bacteria;p__Proteobacteria;c__Gammaproteobacteria;o__Pseudomonadales;f__Pseudomonadaceae;g__Pseudomonas_E;s__Pseudomonas_E brenneri	60.12	4.50855e+06	56.03
MEGAHIT-group-0.731	mOTU_0865	Patescibacteria	MEGAHIT-group-0.731	d__Bacteria;p__Patescibacteria;c__Paceibacteria;o__UBA9983;f__Tagabacteraceae;g__GCA-002779875;s__	41.24	751826	56.09
MEGAHIT-group-0.50	mOTU_1068	Patescibacteria	MEGAHIT-group-0.50	d__Bacteria;p__Patescibacteria;c__Paceibacteria;o__Paceibacterales;f__GCA-002788555;g__GCA-002788555;s__	40.41	774082	56.17
MEGAHIT-group-1.37	mOTU_0650	Patescibacteria	MEGAHIT-group-1.37	d__Bacteria;p__Patescibacteria;c__Paceibacteria;o__Portnoybacterales;f__UBA2143;g__;s__	34.14	803547	56.24
MEGAHIT-group-1.112	mOTU_0264	Patescibacteria	MEGAHIT-group-1.112	d__Bacteria;p__Patescibacteria;c__Paceibacteria;o__Paceibacterales;f__MHMH01;g__;s__	35.31	660337	56.32
MEGAHIT-group-1.701	mOTU_1039	Undinarchaeota	MEGAHIT-group-1.701	d__Archaea;p__Undinarchaeota;c__Undinarchaeia;o__Undinarchaeales;f__UBA543;g__UBA543;s__	44.75	895720	56.33
1208274	mOTU_0978	Bipolaricaulota	1208274	d__Bacteria;p__Bipolaricaulota;c__Bipolaricaulia;o__UBA7950;f__UBA9294;g__SPBW01;s__	55.39	2.80677e+06	56.36
MEGAHIT-group-0.703	mOTU_0895	Desulfobacterota	MEGAHIT-group-1.66;MEGAHIT-group-0.703	d__Bacteria;p__Desulfobacterota;c__DSM-4660;o__Desulfatiglandales;f__HGW-15;g__;s__	49.21	3.68869e+06	56.39
MEGAHIT-group-0.223	mOTU_0017	Patescibacteria	MEGAHIT-group-0.223	d__Bacteria;p__Patescibacteria;c__Paceibacteria;o__CAIUEV01;f__CAIUEV01;g__;s__	42.7	1.42693e+06	56.5
OS_PC_MetaG.mb.139	mOTU_1114	Nanoarchaeota	OS_PC_MetaG.mb.139	d__Archaea;p__Nanoarchaeota;c__Nanoarchaeia;o__SCGC-AAA011-G17;f__GW2011-AR20;g__;s__	30.19	1.99328e+06	56.54
KR11_0.1_MetaG.mb.49	mOTU_1236	Patescibacteria	KR11_0.1_MetaG.mb.49	d__Bacteria;p__Patescibacteria;c__Paceibacteria;o__Paceibacterales;f__Staskawiczbacteraceae;g__JAHIOM01;s__	38.26	1.13546e+06	56.6
MEGAHIT-group-1.962	mOTU_1060	Nanoarchaeota	MEGAHIT-group-1.962	d__Archaea;p__Nanoarchaeota;c__Nanoarchaeia;o__Pacearchaeales;f__GW2011-AR1;g__UBA73;s__	39.65	1.59196e+06	56.63
MM_PC_MetaG.mb.123	mOTU_0995	Patescibacteria	MM_PC_MetaG.mb.123	d__Bacteria;p__Patescibacteria;c__ABY1;o__UM-FILTER-42-10;f__;g__;s__	41.18	1.2647e+06	56.74
MEGAHIT-group-0.589	mOTU_0172	Omnitrophota	MEGAHIT-group-0.589	d__Bacteria;p__Omnitrophota;c__Koll11;o__GIF10;f__UBA6249;g__BS750m-G77;s__	47.64	1.35502e+06	56.77
Undefined_mixed_planktonic.mb.17	mOTU_0649	Patescibacteria	Undefined_mixed_planktonic.mb.17	d__Bacteria;p__Patescibacteria;c__Microgenomatia;o__UBA1400;f__CG1-02-47-37;g__CG1-02-47-37;s__	46.6	1.523e+06	56.84
MM_PC_MetaG.mb.117	mOTU_0776	Patescibacteria	MM_PC_MetaG.mb.117	d__Bacteria;p__Patescibacteria;c__Paceibacteria;o__UBA9983;f__UBA9983;g__;s__	35.84	900985	56.84
MEGAHIT-group-0.236	mOTU_0203	Acidobacteriota	MEGAHIT-group-0.236	d__Bacteria;p__Acidobacteriota;c__Thermoanaerobaculia;o__Thermoanaerobaculales;f__Thermoanaerobaculaceae;g__JACQZW01;s__	69.04	4.47995e+06	56.9
MEGAHIT-group-0.689	mOTU_1025	Omnitrophota	MEGAHIT-group-0.689	d__Bacteria;p__Omnitrophota;c__Koll11;o__VGKN01;f__VGKN01;g__;s__	42.42	1.69927e+06	56.9
OS_PC_MetaG.mb.33	mOTU_0625	Patescibacteria	OS_PC_MetaG.mb.33	d__Bacteria;p__Patescibacteria;c__Paceibacteria;o__Paceibacterales;f__GWA2-38-27;g__JAHJSY01;s__JAHJSY01 sp018830125	33.73	1.08514e+06	56.91
OS_PC_MetaG.mb.42	mOTU_0312	Patescibacteria	OS_PC_MetaG.mb.42	d__Bacteria;p__Patescibacteria;c__Paceibacteria;o__Paceibacterales;f__Staskawiczbacteraceae;g__JAHJTG01;s__JAHJTG01 sp018829965	34.69	1.29951e+06	56.91
MEGAHIT-group-1.867	mOTU_0046	Omnitrophota	MEGAHIT-group-1.867	d__Bacteria;p__Omnitrophota;c__Koll11;o__JABMRN01;f__RBG-13-46-9;g__;s__	40.56	1.08913e+06	56.93
MEGAHIT-group-0.538	mOTU_0884	Patescibacteria	MEGAHIT-group-0.538	d__Bacteria;p__Patescibacteria;c__ABY1;o__SG8-24;f__;g__;s__	51.56	1.5389e+06	56.93
MEGAHIT-group-0.551	mOTU_0781	Patescibacteria	MEGAHIT-group-0.853;MEGAHIT-group-0.551	d__Bacteria;p__Patescibacteria;c__Paceibacteria;o__Paceibacterales;f__CG1-02-41-26;g__DTQG01;s__	37.15	1.28112e+06	56.93
MM_PC_MetaG.mb.189	mOTU_0525	Patescibacteria	MM_PC_MetaG.mb.189	d__Bacteria;p__Patescibacteria;c__Kazan-3B-28;o__Kazan-3B-28;f__UBA10110;g__UBA10110;s__	40.23	1.34316e+06	56.94
Undefined_mixed_planktonic.mb.132	mOTU_0457	Patescibacteria	Old_saline_planktonic.mb.43;Old_saline.mb.125;Undefined_mixed_planktonic.mb.132;MEGAHIT-group-3.110;3300021802	d__Bacteria;p__Patescibacteria;c__Paceibacteria;o__Portnoybacterales;f__UBA2143;g__JAHJOV01;s__JAHJOV01 sp018820085	34.02	1.05937e+06	57.04
MEGAHIT-group-1.544	mOTU_0394	Patescibacteria	MEGAHIT-group-0.64;MEGAHIT-group-1.544	d__Bacteria;p__Patescibacteria;c__Paceibacteria;o__Portnoybacterales;f__UBA2143;g__;s__	31.64	1.24819e+06	57.22
KR11_0.1_MetaG.mb.98	mOTU_0223	Aenigmatarchaeota	KR11_0.1_MetaG.mb.98	d__Archaea;p__Aenigmatarchaeota;c__Aenigmatarchaeia;o__Aenigmatarchaeales;f__;g__;s__	44.57	1.13037e+06	57.33
MEGAHIT-group-1.324	mOTU_1012	Patescibacteria	MEGAHIT-group-1.324	d__Bacteria;p__Patescibacteria;c__Paceibacteria;o__Portnoybacterales;f__UBA2143;g__UM-FILTER-43-11-A;s__	38.73	999170	57.33
MEGAHIT-group-0.684	mOTU_0701	Patescibacteria	MEGAHIT-group-0.684	d__Bacteria;p__Patescibacteria;c__ABY1;o__;f__;g__;s__	36.36	1.52942e+06	57.37
KR13_S3.mb.1	mOTU_0659	Patescibacteria	KR13_S3.mb.1	d__Bacteria;p__Patescibacteria;c__ABY1;o__GCA-002772895;f__GCA-002772895;g__GCA-002772895;s__GCA-002772895 sp018895765	38.49	1.44997e+06	57.43
MEGAHIT-group-1.76	mOTU_0290	Patescibacteria	MEGAHIT-group-1.76	d__Bacteria;p__Patescibacteria;c__ABY1;o__JACPHY01;f__JACPHY01;g__;s__	55.61	1.73216e+06	57.43
KR11_0.1_MetaG.mb.26	mOTU_0381	Nanoarchaeota	KR11_0.1_MetaG.mb.26	d__Archaea;p__Nanoarchaeota;c__Nanoarchaeia;o__Pacearchaeales;f__GW2011-AR1;g__JAGVXH01;s__JAGVXH01 sp018901375	39.11	1.42409e+06	57.49
MEGAHIT-group-1.1018	mOTU_1230	Omnitrophota	MEGAHIT-group-1.1018	d__Bacteria;p__Omnitrophota;c__Koll11;o__GIF10;f__UBA6249;g__UBA1562;s__	45.55	1.36628e+06	57.53
MM_PW_MetaG.mb.35	mOTU_0103	Patescibacteria	MM_PC_MetaG.mb.213;MM_PW_MetaG.mb.35	d__Bacteria;p__Patescibacteria;c__Microgenomatia;o__GWA2-44-7;f__UBA8517;g__JAHJHG01;s__JAHJHG01 sp018823885	38.63	1.30758e+06	57.59
OS_PC_MetaG.mb.72	mOTU_0997	Desulfobacterota	OS_PC_MetaG.mb.72	d__Bacteria;p__Desulfobacterota;c__DSM-4660;o__Desulfatiglandales;f__HGW-15;g__;s__	53.26	4.2834e+06	57.63
MEGAHIT-group-1.334	mOTU_0772	Patescibacteria	MEGAHIT-group-1.334	d__Bacteria;p__Patescibacteria;c__Paceibacteria;o__Paceibacterales;f__GWA2-38-27;g__;s__	27.91	1.20847e+06	57.69
KR11_0.1_MetaG.mb.105	mOTU_0945	Patescibacteria	KR11_0.1_MetaG.mb.105	d__Bacteria;p__Patescibacteria;c__Paceibacteria;o__Paceibacterales;f__Staskawiczbacteraceae;g__JAHIEB01;s__JAHIEB01 sp018894075	41.3	915840	57.69
MEGAHIT-group-1.697	mOTU_0188	Patescibacteria	MEGAHIT-group-1.697	d__Bacteria;p__Patescibacteria;c__Paceibacteria;o__Paceibacterales;f__RBG-13-42-11;g__;s__	39.56	1.14363e+06	57.72
2756170414	mOTU_0068	Omnitrophota	2756170414	d__Bacteria;p__Omnitrophota;c__Koll11;o__GIF10;f__JAHJCI01;g__;s__	41.84	1.4095e+06	57.77
MEGAHIT-group-1.262	mOTU_1202	Patescibacteria	MEGAHIT-group-1.262	d__Bacteria;p__Patescibacteria;c__ABY1;o__UBA9629;f__UBA9629;g__;s__	37.82	1.60256e+06	57.8
OS_PC_MetaG.mb.53	mOTU_0550	Proteobacteria	OS_PC_MetaG.mb.53	d__Bacteria;p__Proteobacteria;c__Alphaproteobacteria;o__Rhizobiales;f__Hyphomicrobiaceae;g__CAJQQK01;s__	61.32	5.62714e+06	57.89
MEGAHIT-group-1.590	mOTU_0339	VGIX01	MEGAHIT-group-1.590	d__Bacteria;p__VGIX01;c__VGIX01;o__VGIX01;f__VGIX01;g__WJLY01;s__	66.93	3.41307e+06	57.89
MEGAHIT-group-0.217	mOTU_0092	Patescibacteria	MEGAHIT-group-0.217	d__Bacteria;p__Patescibacteria;c__ABY1;o__CAIXNZ01;f__;g__;s__	36.53	1.61654e+06	58.05
MEGAHIT-group-1.917	mOTU_0483	Nanoarchaeota	MEGAHIT-group-1.917	d__Archaea;p__Nanoarchaeota;c__Nanoarchaeia;o__Pacearchaeales;f__GW2011-AR1;g__;s__	30.07	1.09224e+06	58.18
MEGAHIT-group-1.161	mOTU_0921	Nanoarchaeota	MEGAHIT-group-1.161	d__Archaea;p__Nanoarchaeota;c__Nanoarchaeia;o__Pacearchaeales;f__GW2011-AR1;g__;s__	32.64	892860	58.18
OS_PC_MetaG.mb.192	mOTU_0494	Patescibacteria	OS_PC_MetaG.mb.192	d__Bacteria;p__Patescibacteria;c__Microgenomatia;o__UM-FILTER-40-11;f__UM-FILTER-40-11;g__;s__	40.96	2.09597e+06	58.18
MEGAHIT-group-2.61	mOTU_0910	Nanoarchaeota	MEGAHIT-group-2.61	d__Archaea;p__Nanoarchaeota;c__Nanoarchaeia;o__Woesearchaeales;f__JAHJBD01;g__;s__	34.99	2.57686e+06	58.26
2754412866	mOTU_0399	UBA6262	2754412866	d__Bacteria;p__UBA6262;c__UBA6262;o__UBA6262;f__UBA6262;g__UBA6262;s__	43.07	2.49137e+06	58.32
MM_PC_MetaG.mb.115	mOTU_1100	Desulfobacterota	MM_PC_MetaG.mb.115	d__Bacteria;p__Desulfobacterota;c__Desulfobacteria;o__Desulfobacterales;f__ETH-SRB1;g__B13-G4;s__B13-G4 sp013792055	40.04	2.2459e+06	58.33
OS_PC_MetaG.mb.131	mOTU_0969	Patescibacteria	OS_PC_MetaG.mb.131	d__Bacteria;p__Patescibacteria;c__Paceibacteria;o__Paceibacterales;f__GWA2-38-27;g__;s__	33.67	911703	58.38
OS_PC_MetaG.mb.128	mOTU_0620	Patescibacteria	OS_PC_MetaG.mb.128	d__Bacteria;p__Patescibacteria;c__Microgenomatia;o__Levybacterales;f__UBA12049;g__GCA-002784865;s__	34.42	1.18431e+06	58.44
MEGAHIT-group-1.693	mOTU_0999	Chloroflexota	MEGAHIT-group-1.693	d__Bacteria;p__Chloroflexota;c__Anaerolineae;o__Anaerolineales;f__Anaerolineaceae;g__;s__	45.38	2.46256e+06	58.48
Modern_marine.mb.284	mOTU_0608	Patescibacteria	Modern_marine.mb.284	d__Bacteria;p__Patescibacteria;c__Microgenomatia;o__GWA2-44-7;f__UBA8517;g__;s__	38.81	1.88444e+06	58.53
MEGAHIT-group-1.67	mOTU_0006	Patescibacteria	MEGAHIT-group-1.67	d__Bacteria;p__Patescibacteria;c__ABY1;o__UBA2196;f__UBA2196;g__;s__	31.11	1.74711e+06	58.58
MEGAHIT-group-3.116	mOTU_0044	Patescibacteria	MEGAHIT-group-3.116	d__Bacteria;p__Patescibacteria;c__Microgenomatia;o__GWA2-44-7;f__UBA8517;g__JAHKAL01;s__	32	1.67913e+06	58.59
MEGAHIT-group-2.19	mOTU_0797	Acidobacteriota	MEGAHIT-group-2.19	d__Bacteria;p__Acidobacteriota;c__Aminicenantia;o__UBA2199;f__UBA2199;g__UBA2199;s__	52.37	3.42618e+06	58.62
MEGAHIT-group-1.761	mOTU_0313	Margulisbacteria	MEGAHIT-group-1.761	d__Bacteria;p__Margulisbacteria;c__Termititenacia;o__;f__;g__;s__	42.18	3.2954e+06	58.62
MEGAHIT-group-0.291	mOTU_0788	Nanoarchaeota	MEGAHIT-group-3.140;MEGAHIT-group-0.291;Undefined_mixed_planktonic.mb.23	d__Archaea;p__Nanoarchaeota;c__Nanoarchaeia;o__Pacearchaeales;f__GW2011-AR1;g__JAHKAF01;s__JAHKAF01 sp018825865	34.57	935597	58.64
OS_PC_MetaG.mb.39	mOTU_0389	Patescibacteria	OS_PC_MetaG.mb.39	d__Bacteria;p__Patescibacteria;c__ABY1;o__Magasanikbacterales;f__UBA922;g__JABIBU01;s__	35.75	1.85425e+06	58.71
Old_saline.mb.14	mOTU_0749	Patescibacteria	Old_saline.mb.14	d__Bacteria;p__Patescibacteria;c__Paceibacteria;o__UBA9983_A;f__UBA12079;g__UBA12079;s__UBA12079 sp018821685	34.04	1.34943e+06	58.71
MEGAHIT-group-0.97	mOTU_0160	Nanoarchaeota	MEGAHIT-group-0.97	d__Archaea;p__Nanoarchaeota;c__Nanoarchaeia;o__Woesearchaeales;f__GW2011-AR9;g__JACRPH01;s__	37.38	1.69442e+06	58.72
MEGAHIT-group-3.22	mOTU_0443	Patescibacteria	Old_saline_planktonic.mb.89;MEGAHIT-group-3.22;OS_PC_MetaG.mb.97	d__Bacteria;p__Patescibacteria;c__Paceibacteria;o__Portnoybacterales;f__UBA2143;g__JAHJUH01;s__JAHJUH01 sp018829245	31.12	1.00986e+06	58.73
MEGAHIT-group-0.672	mOTU_0329	Thermoproteota	MEGAHIT-group-0.672	d__Archaea;p__Thermoproteota;c__Bathyarchaeia;o__40CM-2-53-6;f__;g__;s__	49.43	2.39408e+06	58.74
KR13_S3.mb.140	mOTU_1104	Patescibacteria	KR13_N2.mb.6;KR13_S3.mb.140	d__Bacteria;p__Patescibacteria;c__Paceibacteria;o__Paceibacterales;f__GWA2-46-15;g__GWA2-46-15;s__GWA2-46-15 sp018895125	38.82	1.07504e+06	58.78
OS_PC_MetaG.mb.117	mOTU_0926	Patescibacteria	OS_PC_MetaG.mb.117	d__Bacteria;p__Patescibacteria;c__ABY1;o__GCA-002772895;f__GCA-002772895;g__;s__	39.42	2.03796e+06	58.81
MEGAHIT-group-0.821	mOTU_1106	AABM5-125-24	MEGAHIT-group-0.821	d__Bacteria;p__AABM5-125-24;c__AABM5-125-24;o__AABM5-125-24;f__AABM5-125-24;g__;s__	50.92	3.30969e+06	58.84
MEGAHIT-group-0.579	mOTU_0392	Nanoarchaeota	MEGAHIT-group-0.579	d__Archaea;p__Nanoarchaeota;c__Nanoarchaeia;o__SCGC-AAA011-G17;f__JACOZS01;g__;s__	25.97	843110	58.88
MEGAHIT-group-0.642	mOTU_0454	Patescibacteria	MEGAHIT-group-0.642	d__Bacteria;p__Patescibacteria;c__Microgenomatia;o__JACOXO01;f__;g__;s__	36.53	1.7933e+06	58.91
MEGAHIT-group-0.701	mOTU_0408	Patescibacteria	MEGAHIT-group-1.309;MEGAHIT-group-0.701;Modern_marine.mb.304;Modern_marine_glass_biofilm.mb.78	d__Bacteria;p__Patescibacteria;c__Paceibacteria;o__Paceibacterales;f__DG-74-3;g__JAHJCL01;s__JAHJCL01 sp018813025	33.53	885417	58.91
3300022139	mOTU_0062	Spirochaetota	3300022139;2756170292;2754412852	d__Bacteria;p__Spirochaetota;c__UBA12135;o__COTS27;f__;g__;s__	42.29	6.43282e+06	58.95
MM_PW_MetaG.mb.4	mOTU_0304	Nanoarchaeota	MM_PC_MetaG.mb.60;MM_PW_MetaG.mb.4	d__Archaea;p__Nanoarchaeota;c__Nanoarchaeia;o__Pacearchaeales;f__GW2011-AR1;g__UBA73;s__UBA73 sp018816205	40.52	1.83202e+06	59.04
MEGAHIT-group-2.5	mOTU_0054	Patescibacteria	MEGAHIT-group-2.5	d__Bacteria;p__Patescibacteria;c__Microgenomatia;o__UBA1400;f__UBA12108;g__;s__	44.38	1.2053e+06	59.06
Undefined_mixed_planktonic.mb.106	mOTU_0804	Nanoarchaeota	Undefined_mixed_planktonic.mb.106	d__Archaea;p__Nanoarchaeota;c__Nanoarchaeia;o__Pacearchaeales;f__GW2011-AR1;g__ARS1301;s__	32.59	1.03992e+06	59.11
MEGAHIT-group-0.429	mOTU_1237	Desulfobacterota	MEGAHIT-group-0.429	d__Bacteria;p__Desulfobacterota;c__Desulfuromonadia;o__Geobacterales;f__Pseudopelobacteraceae;g__JACRCG01;s__	55.96	5.38252e+06	59.2
MEGAHIT-group-1.804	mOTU_0875	Patescibacteria	MEGAHIT-group-1.804	d__Bacteria;p__Patescibacteria;c__Paceibacteria;o__Portnoybacterales_A;f__;g__;s__	36.56	1.00911e+06	59.3
MEGAHIT-group-1.1035	mOTU_0478	Omnitrophota	MEGAHIT-group-1.1035	d__Bacteria;p__Omnitrophota;c__Koll11;o__JABMQH01;f__JABMQH01;g__;s__	50.56	1.53547e+06	59.32
MEGAHIT-group-1.395	mOTU_1184	Patescibacteria	MEGAHIT-group-1.395	d__Bacteria;p__Patescibacteria;c__Paceibacteria;o__Paceibacterales;f__DG-74-3;g__JAHJCL01;s__	32.53	847824	59.5
MEGAHIT-group-0.771	mOTU_1203	Patescibacteria	MEGAHIT-group-0.771	d__Bacteria;p__Patescibacteria;c__Paceibacteria;o__Paceibacterales;f__GWA2-46-15;g__;s__	40.83	1.31907e+06	59.54
MEGAHIT-group-0.618	mOTU_0186	Iainarchaeota	MEGAHIT-group-0.618	d__Archaea;p__Iainarchaeota;c__Iainarchaeia;o__0-14-0-20-30-16;f__CSSED10-239;g__;s__	25.29	1.45175e+06	59.59
MEGAHIT-group-0.462	mOTU_0517	Thermoplasmatota	MEGAHIT-group-0.462	d__Archaea;p__Thermoplasmatota;c__E2;o__DHVEG-1;f__DHVEG-1;g__EX4572-165;s__	39.35	2.33804e+06	59.67
MEGAHIT-group-1.281	mOTU_1028	Patescibacteria	MEGAHIT-group-1.281	d__Bacteria;p__Patescibacteria;c__Paceibacteria;o__Paceibacterales;f__RBG-13-42-11;g__;s__	39.27	946273	59.7
MEGAHIT-group-1.554	mOTU_1000	Acidobacteriota	MEGAHIT-group-1.554	d__Bacteria;p__Acidobacteriota;c__UBA6911;o__UBA6911;f__UBA6911;g__;s__	63.43	5.29859e+06	59.76
MM_PC_MetaG.mb.3	mOTU_0972	Patescibacteria	MM_PC_MetaG.mb.3;MEGAHIT-group-1.467	d__Bacteria;p__Patescibacteria;c__Paceibacteria;o__Paceibacterales;f__UBA10102;g__JAHIUP01;s__JAHIUP01 sp018816925	52.17	1.01652e+06	59.76
MEGAHIT-group-1.438	mOTU_0993	Iainarchaeota	MEGAHIT-group-1.438	d__Archaea;p__Iainarchaeota;c__Iainarchaeia;o__Iainarchaeales;f__JAFGBZ01;g__JAFGBZ01;s__	33.15	1.90268e+06	59.81
MEGAHIT-group-1.14	mOTU_0373	Margulisbacteria	MEGAHIT-group-1.14	d__Bacteria;p__Margulisbacteria;c__WOR-1;o__O2-12-FULL-45-9;f__O2-12-FULL-45-9;g__;s__	45.93	2.05762e+06	59.83
MEGAHIT-group-0.750	mOTU_0874	Patescibacteria	MEGAHIT-group-0.750	d__Bacteria;p__Patescibacteria;c__ABY1;o__UBA11705;f__JACRDX01;g__JACRDX01;s__	42.02	1.2579e+06	59.83
MEGAHIT-group-1.49	mOTU_0907	Nanoarchaeota	MEGAHIT-group-1.49	d__Archaea;p__Nanoarchaeota;c__Nanoarchaeia;o__Pacearchaeales;f__GW2011-AR1;g__JAHKAF01;s__	34.12	1.59623e+06	59.89
MEGAHIT-group-0.397	mOTU_1092	Patescibacteria	MEGAHIT-group-0.397	d__Bacteria;p__Patescibacteria;c__ABY1;o__SG8-24;f__SG8-24;g__JAHJAU01;s__	51.22	2.44739e+06	59.9
MEGAHIT-group-2.112	mOTU_0434	Proteobacteria	MEGAHIT-group-2.112	d__Bacteria;p__Proteobacteria;c__Gammaproteobacteria;o__Burkholderiales;f__Gallionellaceae;g__Sideroxydans;s__	58.27	2.76598e+06	59.91
KR11_Ju.mb.9	mOTU_0157	Actinobacteriota	KR11_Ju.mb.9	d__Bacteria;p__Actinobacteriota;c__Actinomycetia;o__Actinomycetales;f__Microbacteriaceae;g__Leucobacter;s__	64.49	2.8838e+06	59.93
MEGAHIT-group-0.16	mOTU_1058	Patescibacteria	MEGAHIT-group-0.16	d__Bacteria;p__Patescibacteria;c__ABY1;o__BM507;f__GWC2-42-12;g__JAHITL01;s__	32.78	1.76323e+06	59.93
MEGAHIT-group-1.52	mOTU_0332	Patescibacteria	MEGAHIT-group-1.52	d__Bacteria;p__Patescibacteria;c__Paceibacteria;o__Paceibacterales;f__MHMH01;g__2-02-FULL-43-13;s__	39.49	891520	59.93
MEGAHIT-group-1.665	mOTU_0719	Chloroflexota	MEGAHIT-group-1.665	d__Bacteria;p__Chloroflexota;c__Limnocylindria;o__Limnocylindrales;f__CSP1-4;g__CTSoil-043;s__	73.17	2.59811e+06	59.95
MEGAHIT-group-0.119	mOTU_1151	Patescibacteria	MEGAHIT-group-0.119	d__Bacteria;p__Patescibacteria;c__ABY1;o__UBA10025;f__UBA10025;g__UBA10025;s__	48.56	2.31944e+06	59.95
MEGAHIT-group-0.687	mOTU_0968	Patescibacteria	MEGAHIT-group-0.687	d__Bacteria;p__Patescibacteria;c__ABY1;o__BM507;f__UBA917;g__;s__	33.65	1.08984e+06	59.97
2754412890	mOTU_1057	Krumholzibacteriota	2754412890	d__Bacteria;p__Krumholzibacteriota;c__Krumholzibacteria;o__WVZY01;f__WVZY01;g__;s__	55.11	3.66153e+06	60.04
MEGAHIT-group-1.1005	mOTU_0690	Patescibacteria	MEGAHIT-group-1.1005	d__Bacteria;p__Patescibacteria;c__WWE3;o__;f__;g__;s__	45.21	1.1324e+06	60.04
OS_PC_MetaG.mb.161	mOTU_0859	Nanoarchaeota	OS_PC_MetaG.mb.161	d__Archaea;p__Nanoarchaeota;c__Nanoarchaeia;o__Pacearchaeales;f__GW2011-AR1;g__GW2011-AR1;s__GW2011-AR1 sp018830845	34.39	940321	60.05
Modern_marine_rock_biofilm.mb.83	mOTU_1205	B130-G9	Modern_marine_rock_biofilm.mb.83	d__Bacteria;p__B130-G9;c__;o__;f__;g__;s__	38.38	4.76746e+06	60.05
MEGAHIT-group-0.478	mOTU_0758	Patescibacteria	MEGAHIT-group-0.478	d__Bacteria;p__Patescibacteria;c__ABY1;o__BM507;f__UBA917;g__;s__	40.72	1.15963e+06	60.07
MEGAHIT-group-2.107	mOTU_1182	Patescibacteria	MEGAHIT-group-2.107	d__Bacteria;p__Patescibacteria;c__Microgenomatia;o__UBA1400;f__PJMF01;g__UBA10119;s__	40.9	1.01136e+06	60.12
KR13_S3.mb.135	mOTU_0892	Patescibacteria	KR13_S3.mb.135;KR13_N2.mb.10	d__Bacteria;p__Patescibacteria;c__Paceibacteria;o__Portnoybacterales_A;f__RBG-13-40-8-A;g__JAHILA01;s__JAHILA01 sp018897295	36.11	985387	60.15
MEGAHIT-group-0.157	mOTU_0513	Patescibacteria	MEGAHIT-group-0.157	d__Bacteria;p__Patescibacteria;c__ABY1;o__GCA-002772895;f__GCA-002772895;g__;s__	43.29	1.11187e+06	60.23
MEGAHIT-group-1.941	mOTU_0487	Nanoarchaeota	MEGAHIT-group-1.941	d__Archaea;p__Nanoarchaeota;c__Nanoarchaeia;o__Woesearchaeales;f__GW2011-AR9;g__JACOZM01;s__	30.68	1.8816e+06	60.28
3300021821	mOTU_0468	Patescibacteria	2756170420;3300021815;3300021818;Old_saline.mb.26;Old_saline_planktonic.mb.29;3300021812;3300021816;3300021824;3300021825;3300021821	d__Bacteria;p__Patescibacteria;c__Microgenomatia;o__UBA1400;f__CG1-02-47-37;g__;s__	41.87	1.54544e+06	60.31
MEGAHIT-group-0.530	mOTU_1085	Verrucomicrobiota	MEGAHIT-group-0.530	d__Bacteria;p__Verrucomicrobiota;c__Kiritimatiellae;o__LD1-PB3;f__JAGNIJ01;g__;s__	65.7	3.56928e+06	60.34
MEGAHIT-group-1.929	mOTU_1048	Halobacteriota	MEGAHIT-group-1.929;MEGAHIT-group-0.634	d__Archaea;p__Halobacteriota;c__Methanosarcinia;o__Methanosarcinales;f__Methanoperedenaceae;g__Methanoperedens;s__	44.47	1.97527e+06	60.36
MEGAHIT-group-0.89	mOTU_0678	Patescibacteria	MEGAHIT-group-0.89	d__Bacteria;p__Patescibacteria;c__Paceibacteria;o__UBA6257;f__GWB1-50-10;g__GWB1-50-10;s__	48.64	1.10909e+06	60.36
MEGAHIT-group-0.699	mOTU_0704	Patescibacteria	MEGAHIT-group-0.699	d__Bacteria;p__Patescibacteria;c__ABY1;o__JAACEG01;f__;g__;s__	34.12	1.86886e+06	60.4
MEGAHIT-group-1.476	mOTU_0397	Patescibacteria	MEGAHIT-group-1.476	d__Bacteria;p__Patescibacteria;c__ABY1;o__UBA2196;f__UBA2196;g__;s__	30.59	1.17133e+06	60.4
MEGAHIT-group-1.372	mOTU_0449	Margulisbacteria	MEGAHIT-group-1.372	d__Bacteria;p__Margulisbacteria;c__WOR-1;o__O2-12-FULL-45-9;f__O2-12-FULL-45-9;g__JAHIZU01;s__	44.89	2.17072e+06	60.48
MEGAHIT-group-3.144	mOTU_0023	Patescibacteria	MEGAHIT-group-3.144	d__Bacteria;p__Patescibacteria;c__Paceibacteria;o__UBA9983;f__UBA9983;g__JAHIER01;s__	35.38	1.18179e+06	60.48
MEGAHIT-group-1.134	mOTU_1077	Patescibacteria	MEGAHIT-group-1.134	d__Bacteria;p__Patescibacteria;c__ABY1;o__UBA2591;f__PGYQ01;g__PGYQ01;s__	28.08	1.46181e+06	60.5
MEGAHIT-group-1.202	mOTU_0013	Patescibacteria	MEGAHIT-group-1.202	d__Bacteria;p__Patescibacteria;c__Paceibacteria;o__2-02-FULL-40-12;f__IGHO2-01-FULL-4-A;g__;s__	39.09	1.44875e+06	60.52
MEGAHIT-group-1.29	mOTU_0931	Patescibacteria	MEGAHIT-group-1.29	d__Bacteria;p__Patescibacteria;c__ABY1;o__SG8-24;f__UBA9934;g__JAHISC01;s__	43.96	1.47572e+06	60.56
MEGAHIT-group-1.73	mOTU_0982	Patescibacteria	MEGAHIT-group-1.73	d__Bacteria;p__Patescibacteria;c__Paceibacteria;o__Paceibacterales;f__MHMH01;g__2-02-FULL-43-13;s__	42.85	1.13133e+06	60.63
MEGAHIT-group-1.344	mOTU_0275	Patescibacteria	MEGAHIT-group-1.344	d__Bacteria;p__Patescibacteria;c__Paceibacteria;o__Paceibacterales;f__;g__;s__	39.2	1.33596e+06	60.69
MEGAHIT-group-0.460	mOTU_0641	Nitrospirota	MEGAHIT-group-0.460	d__Bacteria;p__Nitrospirota;c__Thermodesulfovibrionia;o__Thermodesulfovibrionales;f__UBA1546;g__UBA1546;s__	43.18	1.52531e+06	60.72
MEGAHIT-group-1.501	mOTU_1185	Patescibacteria	MEGAHIT-group-1.501	d__Bacteria;p__Patescibacteria;c__WWE3;o__CG2-30-40-12;f__CG2-30-40-12;g__;s__	34.21	1.21904e+06	60.75
MEGAHIT-group-2.140	mOTU_0634	Spirochaetota	MEGAHIT-group-2.140	d__Bacteria;p__Spirochaetota;c__Spirochaetia;o__Treponematales;f__UBA12059;g__;s__	56.47	5.63173e+06	60.82
MEGAHIT-group-0.231	mOTU_1013	Altiarchaeota	MEGAHIT-group-0.231	d__Archaea;p__Altiarchaeota;c__Altiarchaeia;o__IMC4;f__SCGC-AAA252-I15;g__VGJA01;s__	47.01	1.41304e+06	60.83
MEGAHIT-group-0.33	mOTU_0415	Patescibacteria	MEGAHIT-group-0.33	d__Bacteria;p__Patescibacteria;c__ABY1;o__JACPHY01;f__JACPHY01;g__JACPHY01;s__	56.14	1.65479e+06	60.89
MM_PC_MetaG.mb.204	mOTU_0810	Patescibacteria	MM_PC_MetaG.mb.204	d__Bacteria;p__Patescibacteria;c__Microgenomatia;o__UBA1400;f__MFAQ01;g__JAHITH01;s__JAHITH01 sp018817845	39.82	1.17942e+06	60.89
MEGAHIT-group-1.814	mOTU_0446	Patescibacteria	MEGAHIT-group-1.814	d__Bacteria;p__Patescibacteria;c__Paceibacteria;o__UBA10092;f__UBA10092;g__UBA10092;s__	41.52	723788	60.99
MEGAHIT-group-0.636	mOTU_1217	Nanoarchaeota	MEGAHIT-group-0.636	d__Archaea;p__Nanoarchaeota;c__Nanoarchaeia;o__UBA10117;f__UBA10117;g__;s__	43.67	1.11903e+06	61
MEGAHIT-group-3.113	mOTU_0879	Patescibacteria	MEGAHIT-group-3.113;MM_PC_MetaG.mb.77;MEGAHIT-group-2.51	d__Bacteria;p__Patescibacteria;c__Microgenomatia;o__UBA1400;f__PJMF01;g__JAHIVK01;s__JAHIVK01 sp018816385	41.73	1.46071e+06	61.06
MEGAHIT-group-0.457	mOTU_0867	Patescibacteria	MEGAHIT-group-0.457	d__Bacteria;p__Patescibacteria;c__Gracilibacteria;o__UM-FILTER-43-11;f__UM-FILTER-43-11;g__;s__	50.4	1.20334e+06	61.07
3300022108	mOTU_0823	Desantisbacteria	3300022108	d__Bacteria;p__Desantisbacteria;c__UBA1551;o__UBA1551;f__;g__;s__	46.06	2.51446e+06	61.16
MEGAHIT-group-0.505	mOTU_0694	Patescibacteria	MEGAHIT-group-0.505	d__Bacteria;p__Patescibacteria;c__Microgenomatia;o__Daviesbacterales;f__UBA10151;g__GWC1-40-9;s__	35.38	1.47816e+06	61.16
MEGAHIT-group-0.544	mOTU_0960	Patescibacteria	MEGAHIT-group-0.544	d__Bacteria;p__Patescibacteria;c__Paceibacteria;o__Moranbacterales;f__UBA11712;g__;s__	44.37	1.11509e+06	61.22
3300022124	mOTU_0237	Nitrospirota	3300022124	d__Bacteria;p__Nitrospirota;c__Thermodesulfovibrionia;o__Thermodesulfovibrionales;f__UBA6898;g__GWC2-42-7;s__	41.85	3.91579e+06	61.23
Old_saline.mb.48	mOTU_0979	UBA9089	Old_saline.mb.48	d__Bacteria;p__UBA9089;c__UBA9089;o__;f__;g__;s__	44.8	2.51987e+06	61.25
MEGAHIT-group-1.221	mOTU_0954	Chloroflexota	MEGAHIT-group-1.221	d__Bacteria;p__Chloroflexota;c__Dehalococcoidia;o__Dehalococcoidales;f__SOJS01;g__SOJS01;s__	56.48	1.52223e+06	61.33
KR46_Ju.mb.1	mOTU_0340	Patescibacteria	KR46_Ju.mb.1	d__Bacteria;p__Patescibacteria;c__Paceibacteria;o__UBA9983_A;f__UBA12079;g__JAHITU01;s__	31.35	833877	61.34
MEGAHIT-group-0.303	mOTU_0751	Patescibacteria	MEGAHIT-group-0.303	d__Bacteria;p__Patescibacteria;c__ABY1;o__Veblenbacterales;f__UBA10138;g__;s__	38.18	1.44292e+06	61.39
MEGAHIT-group-0.42	mOTU_1134	Patescibacteria	MEGAHIT-group-0.42	d__Bacteria;p__Patescibacteria;c__Paceibacteria;o__Paceibacterales;f__JAHIOY01;g__;s__	41.62	910917	61.39
OS_PC_MetaG.mb.20	mOTU_0821	Patescibacteria	OS_PC_MetaG.mb.20;Old_saline_planktonic.mb.53;KR11_N3.mb.6;KR11_N2.mb.6	d__Bacteria;p__Patescibacteria;c__Paceibacteria;o__Portnoybacterales;f__UBA2143;g__JAHJSM01;s__JAHJSM01 sp018830295	39.21	1.21114e+06	61.39
MEGAHIT-group-0.239	mOTU_0973	Patescibacteria	MEGAHIT-group-0.239	d__Bacteria;p__Patescibacteria;c__Microgenomatia;o__Levybacterales;f__UBA12049;g__GCA-002784865;s__	32.98	1.08886e+06	61.55
MEGAHIT-group-0.726	mOTU_0426	Patescibacteria	MEGAHIT-group-0.726	d__Bacteria;p__Patescibacteria;c__ABY1;o__SBBC01;f__SBBC01;g__CAINXF01;s__	54.4	1.67369e+06	61.57
MEGAHIT-group-1.190	mOTU_0024	Nanoarchaeota	MEGAHIT-group-1.190	d__Archaea;p__Nanoarchaeota;c__Nanoarchaeia;o__Pacearchaeales;f__;g__;s__	29.69	708696	61.6
MEGAHIT-group-1.86	mOTU_0959	Nanoarchaeota	MEGAHIT-group-1.86	d__Archaea;p__Nanoarchaeota;c__Nanoarchaeia;o__Pacearchaeales;f__GW2011-AR1;g__CABMGN01;s__	32.11	1.06282e+06	61.6
MEGAHIT-group-1.270	mOTU_0799	Desulfobacterota	MEGAHIT-group-1.270	d__Bacteria;p__Desulfobacterota;c__SM23-61;o__SM23-61;f__SM23-61;g__JAHJQK01;s__	50.37	4.05756e+06	61.64
Modern_marine.mb.252	mOTU_0740	Bipolaricaulota	Modern_marine.mb.252	d__Bacteria;p__Bipolaricaulota;c__Bipolaricaulia;o__UBA7950;f__UBA9294;g__;s__	62.93	2.13797e+06	61.68
MEGAHIT-group-1.361	mOTU_0885	Patescibacteria	MEGAHIT-group-1.361	d__Bacteria;p__Patescibacteria;c__ABY1;o__BM507;f__VMTK01;g__VMTK01;s__	31.2	1.33638e+06	61.68
MEGAHIT-group-0.11	mOTU_0927	Patescibacteria	MEGAHIT-group-0.11	d__Bacteria;p__Patescibacteria;c__Microgenomatia;o__UBA1400;f__UBA12108;g__CAJAUT01;s__	46.42	1.32508e+06	61.79
OS_PC_MetaG.mb.77	mOTU_1037	Nanoarchaeota	OS_PC_MetaG.mb.77	d__Archaea;p__Nanoarchaeota;c__Nanoarchaeia;o__Pacearchaeales;f__GW2011-AR1;g__ASMP01;s__ASMP01 sp018829425	37.37	881904	61.81
MEGAHIT-group-2.138	mOTU_0873	Patescibacteria	MEGAHIT-group-2.138	d__Bacteria;p__Patescibacteria;c__JABMPQ01;o__JABMPQ01;f__JABMPQ01;g__JABMPQ01;s__	43.2	1.67821e+06	61.87
MEGAHIT-group-2.121	mOTU_0996	Patescibacteria	MEGAHIT-group-2.121	d__Bacteria;p__Patescibacteria;c__Microgenomatia;o__UBA1400;f__UBA12108;g__CAJAUT01;s__	46.71	1.33846e+06	61.97
MM_PC_MetaG.mb.200	mOTU_0218	Patescibacteria	MEGAHIT-group-1.996;MM_PC_MetaG.mb.200;MEGAHIT-group-2.65	d__Bacteria;p__Patescibacteria;c__Microgenomatia;o__UBA1400;f__CG1-02-47-37;g__;s__	36.64	1.6609e+06	62.05
MEGAHIT-group-1.1015	mOTU_0502	Patescibacteria	MEGAHIT-group-1.1015;MEGAHIT-group-3.5	d__Bacteria;p__Patescibacteria;c__UBA1384;o__UBA1384;f__DTJR01;g__;s__	42.48	1.29814e+06	62.05
MEGAHIT-group-0.746	mOTU_1189	Patescibacteria	MEGAHIT-group-0.746	d__Bacteria;p__Patescibacteria;c__Paceibacteria;o__UBA9983_A;f__Zambryskibacteraceae_A;g__WO2-35-19;s__	40.83	875271	62.07
MM_PW_MetaG.mb.44	mOTU_0368	Proteobacteria	MM_PW_MetaG.mb.44	d__Bacteria;p__Proteobacteria;c__Gammaproteobacteria;o__Enterobacterales;f__Alteromonadaceae;g__Pararheinheimera;s__Pararheinheimera sp018815765	46.42	6.61982e+06	62.07
MM_PC_MetaG.mb.32	mOTU_0876	Firmicutes	MM_PC_MetaG.mb.32	d__Bacteria;p__Firmicutes;c__Bacilli;o__Izemoplasmatales;f__Izemoplasmataceae;g__Izemoplasma_B;s__	33.6	2.15308e+06	62.13
Modern_marine.mb.161	mOTU_0908	Planctomycetota	Modern_marine.mb.161	d__Bacteria;p__Planctomycetota;c__Phycisphaerae;o__UBA1845;f__UBA1845;g__JACQXM01;s__	60.82	5.41147e+06	62.17
MEGAHIT-group-1.149	mOTU_0813	Patescibacteria	MEGAHIT-group-1.149	d__Bacteria;p__Patescibacteria;c__Paceibacteria;o__UBA6257;f__UBA11618;g__;s__	42.97	836331	62.23
MM_PC_MetaG.mb.44	mOTU_0377	Patescibacteria	MM_PC_MetaG.mb.44;MEGAHIT-group-1.193;Undefined_mixed_planktonic.mb.4	d__Bacteria;p__Patescibacteria;c__Microgenomatia;o__GWA2-44-7;f__UBA8517;g__JAHKAL01;s__JAHKAL01 sp018826545	31.65	1.1217e+06	62.25
MEGAHIT-group-1.80	mOTU_0378	Patescibacteria	MEGAHIT-group-1.80;MEGAHIT-group-3.141;MM_PC_MetaG.mb.34	d__Bacteria;p__Patescibacteria;c__WWE3;o__CG2-30-40-12;f__CG2-30-40-12;g__CG2-30-40-12;s__CG2-30-40-12 sp018817085	38.01	1.32551e+06	62.34
MM_PC_MetaG.mb.188	mOTU_0557	Patescibacteria	MM_PC_MetaG.mb.188	d__Bacteria;p__Patescibacteria;c__Paceibacteria;o__Portnoybacterales;f__GWB1-42-6;g__JAHIST01;s__JAHIST01 sp018818145	42.45	1.38918e+06	62.37
OS_PC_MetaG.mb.152	mOTU_0405	Nanoarchaeota	OS_PC_MetaG.mb.152	d__Archaea;p__Nanoarchaeota;c__Nanoarchaeia;o__Pacearchaeales;f__GW2011-AR1;g__ASMP01;s__ASMP01 sp018830905	36.31	957295	62.47
MEGAHIT-group-0.177	mOTU_0842	Nanoarchaeota	MEGAHIT-group-0.177	d__Archaea;p__Nanoarchaeota;c__Nanoarchaeia;o__Pacearchaeales;f__DTIR01;g__;s__	35.5	1.38331e+06	62.54
MEGAHIT-group-0.209	mOTU_0700	Patescibacteria	MEGAHIT-group-0.209	d__Bacteria;p__Patescibacteria;c__ABY1;o__JABMQE01;f__;g__;s__	45.8	994004	62.54
MEGAHIT-group-3.130	mOTU_1029	Patescibacteria	MEGAHIT-group-3.130	d__Bacteria;p__Patescibacteria;c__ABY1;o__Magasanikbacterales;f__UBA922;g__JABIBU01;s__	35.63	1.87676e+06	62.54
MEGAHIT-group-1.245	mOTU_0871	Patescibacteria	MEGAHIT-group-1.245	d__Bacteria;p__Patescibacteria;c__UBA1384;o__;f__;g__;s__	34.82	1.19308e+06	62.54
MEGAHIT-group-1.69	mOTU_0677	Nanoarchaeota	MEGAHIT-group-1.69	d__Archaea;p__Nanoarchaeota;c__Nanoarchaeia;o__Pacearchaeales;f__GW2011-AR1;g__JAGVXH01;s__	34.68	1.10209e+06	62.62
MEGAHIT-group-0.507	mOTU_0915	Aenigmatarchaeota	MEGAHIT-group-0.507	d__Archaea;p__Aenigmatarchaeota;c__Aenigmatarchaeia;o__QMZP01;f__JAFGSV01;g__JAFGFG01;s__	56.43	1.09767e+06	62.69
3300022113	mOTU_0012	Nitrospirota	3300022113;3300022107	d__Bacteria;p__Nitrospirota;c__Thermodesulfovibrionia;o__Thermodesulfovibrionales;f__UBA6898;g__GWC2-42-7;s__	41.8	3.32046e+06	62.69
MEGAHIT-group-1.101	mOTU_0832	AABM5-125-24	MEGAHIT-group-1.101	d__Bacteria;p__AABM5-125-24;c__B3-LCP;o__B3-LCP;f__B3-LCP;g__;s__	51.45	3.65137e+06	62.71
MEGAHIT-group-0.445	mOTU_0944	Chloroflexota	MEGAHIT-group-0.445	d__Bacteria;p__Chloroflexota;c__Dehalococcoidia;o__Dehalococcoidales;f__RBG-16-60-22;g__;s__	57.46	1.62408e+06	62.71
MEGAHIT-group-1.391	mOTU_1225	Patescibacteria	MEGAHIT-group-1.391	d__Bacteria;p__Patescibacteria;c__Paceibacteria;o__UBA9983_A;f__UBA9973;g__UBA9973;s__	30.92	898120	62.72
Modern_marine.mb.211	mOTU_0902	Patescibacteria	Modern_marine.mb.211	d__Bacteria;p__Patescibacteria;c__JAHJAL01;o__JAHJAL01;f__JAHJAL01;g__JAHJAL01;s__JAHJAL01 sp018814055	40.68	1.47437e+06	62.74
MEGAHIT-group-1.55	mOTU_1094	Patescibacteria	MEGAHIT-group-1.55	d__Bacteria;p__Patescibacteria;c__Microgenomatia;o__UBA12405;f__JAHJSD01;g__;s__	43.05	1.22382e+06	62.77
Modern_marine.mb.208	mOTU_0201	Patescibacteria	Modern_marine.mb.208;MEGAHIT-group-1.970;Modern_marine_glass_biofilm.mb.120	d__Bacteria;p__Patescibacteria;c__WWE3;o__UBA101185;f__UBA10185;g__UBA10185;s__	45.12	1.01518e+06	62.77
KR11_0.1_MetaG.mb.12	mOTU_1181	SAR324	KR11_0.1_MetaG.mb.12	d__Bacteria;p__SAR324;c__SAR324;o__XYD2-FULL-50-16;f__XYD2-FULL-50-16;g__JAHJTV01;s__	41.35	7.33911e+06	63.02
OS_PC_MetaG.mb.68	mOTU_0321	Nanoarchaeota	OS_PC_MetaG.mb.68	d__Archaea;p__Nanoarchaeota;c__Nanoarchaeia;o__Pacearchaeales;f__UBA12030;g__JAHJTU01;s__JAHJTU01 sp018829485	29.86	1.02642e+06	63.24
MEGAHIT-group-0.117	mOTU_0579	Patescibacteria	MEGAHIT-group-0.117	d__Bacteria;p__Patescibacteria;c__Paceibacteria;o__UBA6257;f__2-01-FULL-56-20;g__MHLB01;s__	48.87	857188	63.26
MEGAHIT-group-1.654	mOTU_0277	Chloroflexota	MEGAHIT-group-1.654	d__Bacteria;p__Chloroflexota;c__Dehalococcoidia;o__JACPQD01;f__JACPQD01;g__;s__	56.99	3.99487e+06	63.33
MEGAHIT-group-1.1006	mOTU_1216	UBA9089	MEGAHIT-group-1.1006	d__Bacteria;p__UBA9089;c__CG2-30-40-21;o__CG2-30-40-21;f__CG2-30-40-21;g__CG2-30-40-21;s__	40.65	3.11793e+06	63.34
2756170410	mOTU_0629	Proteobacteria	2756170410	d__Bacteria;p__Proteobacteria;c__Gammaproteobacteria;o__Burkholderiales;f__Thiobacillaceae;g__Thiobacillus;s__	63.23	3.45005e+06	63.37
MEGAHIT-group-1.845	mOTU_0953	Nanoarchaeota	MEGAHIT-group-1.845	d__Archaea;p__Nanoarchaeota;c__Nanoarchaeia;o__Pacearchaeales;f__GW2011-AR1;g__ARS1285;s__	28.18	1.58388e+06	63.47
MEGAHIT-group-0.262	mOTU_0488	Patescibacteria	MEGAHIT-group-0.262	d__Bacteria;p__Patescibacteria;c__Paceibacteria;o__;f__;g__;s__	36.95	1.05624e+06	63.48
MEGAHIT-group-0.677	mOTU_0855	Patescibacteria	MEGAHIT-group-0.677	d__Bacteria;p__Patescibacteria;c__Paceibacteria;o__Portnoybacterales;f__GWB1-42-6;g__;s__	44.35	1.24329e+06	63.5
MEGAHIT-group-1.829	mOTU_0730	Nanoarchaeota	MEGAHIT-group-1.829	d__Archaea;p__Nanoarchaeota;c__Nanoarchaeia;o__SCGC-AAA011-G17;f__PNOQ01;g__;s__	29.46	1.47654e+06	63.55
MM_PC_MetaG.mb.148	mOTU_0451	Nanoarchaeota	MM_PC_MetaG.mb.148;KR13_N2.mb.17	d__Archaea;p__Nanoarchaeota;c__Nanoarchaeia;o__Pacearchaeales;f__GW2011-AR1;g__JAHILJ01;s__JAHILJ01 sp018897135	29.67	843313	63.63
2754412917	mOTU_0754	Patescibacteria	OS_PC_MetaG.mb.105;Old_saline.mb.64;Old_saline_planktonic.mb.87;2754412917	d__Bacteria;p__Patescibacteria;c__Microgenomatia;o__UBA1400;f__MFAQ01;g__JAHITH01;s__JAHITH01 sp018819325	39.42	970336	63.64
OS_PC_MetaG.mb.15	mOTU_1156	Halobacteriota	OS_PC_MetaG.mb.15	d__Archaea;p__Halobacteriota;c__UBA148;o__UBA148;f__UBA148;g__;s__	45.43	1.10184e+06	63.78
MEGAHIT-group-1.632	mOTU_0919	Nanoarchaeota	MEGAHIT-group-1.632	d__Archaea;p__Nanoarchaeota;c__Nanoarchaeia;o__Pacearchaeales;f__GW2011-AR1;g__MWBV01;s__	31.12	965148	63.79
MEGAHIT-group-1.595	mOTU_0795	UBP15	MEGAHIT-group-1.595	d__Bacteria;p__UBP15;c__UBA6099;o__;f__;g__;s__	57.09	4.78496e+06	63.82
MEGAHIT-group-0.151	mOTU_0107	Patescibacteria	MML_A.mb.6;MML_B.mb.3;UML_B.mb.17;Modern_marine_glass_biofilm.mb.103;UML_A.mb.16;Modern_marine_planktonic.mb.52;Modern_marine.mb.21;MEGAHIT-group-3.60;Undefined_mixed_planktonic.mb.129;MM_PW_MetaG.mb.50;MM_PC_MetaG.mb.212;MEGAHIT-group-0.151;MEGAHIT-group-1.65	d__Bacteria;p__Patescibacteria;c__ABY1;o__BM507;f__GWC2-42-12;g__JAHITL01;s__JAHITL01 sp018817545	29.47	1.25947e+06	63.86
MEGAHIT-group-2.98	mOTU_0022	Patescibacteria	Modern_marine.mb.232;OSL_B.mb.8;MEGAHIT-group-2.98;3300021806;OS_PW_MetaG.mb.3;Old_saline_planktonic.mb.13;MM_PC_MetaG.mb.110;Modern_marine_glass_biofilm.mb.116;3300021805;OSL_A.mb.20;Modern_marine_planktonic.mb.58;Modern_marine_rock_biofilm.mb.41;MEGAHIT-group-0.491;MEGAHIT-group-3.107;MEGAHIT-group-1.330;Old_saline.mb.93	d__Bacteria;p__Patescibacteria;c__ABY1;o__BM507;f__JAHJJO01;g__JAHJJO01;s__JAHJJO01 sp018822835	30.9	1.46352e+06	63.86
MEGAHIT-group-0.75	mOTU_0533	Patescibacteria	MEGAHIT-group-0.75	d__Bacteria;p__Patescibacteria;c__ABY1;o__JAACEG01;f__;g__;s__	37.81	1.19823e+06	63.86
KR13_N2.mb.78	mOTU_0511	Patescibacteria	KR13_S3.mb.40;KR13_N2.mb.78	d__Bacteria;p__Patescibacteria;c__ABY1;o__UBA2196;f__UBA2196;g__;s__	31.71	1.21438e+06	63.86
MEGAHIT-group-0.35	mOTU_0209	Patescibacteria	MEGAHIT-group-0.35	d__Bacteria;p__Patescibacteria;c__Kazan-3B-28;o__Kazan-3B-28;f__UBA10110;g__UBA10110;s__	40.2	902510	63.87
MM_PC_MetaG.mb.146	mOTU_0655	Patescibacteria	MEGAHIT-group-1.373;MM_PC_MetaG.mb.146	d__Bacteria;p__Patescibacteria;c__WWE3;o__UBA101185;f__UBA10185;g__JAHIRX01;s__JAHIRX01 sp018818485	35.55	883917	63.87
KR13_N2.mb.37	mOTU_0890	Patescibacteria	KR13_N2.mb.37	d__Bacteria;p__Patescibacteria;c__Paceibacteria;o__UBA6257;f__02-FULL-45-10c;g__VMGU01;s__VMGU01 sp018896875	31.62	1.23008e+06	64.21
MM_PC_MetaG.mb.79	mOTU_0266	Patescibacteria	MM_PC_MetaG.mb.79	d__Bacteria;p__Patescibacteria;c__Microgenomatia;o__UBA1400;f__PJMF01;g__VFLK01;s__VFLK01 sp018816485	34.26	1.61482e+06	64.23
MEGAHIT-group-0.521	mOTU_1201	Patescibacteria	MEGAHIT-group-0.521	d__Bacteria;p__Patescibacteria;c__Microgenomatia;o__UBA1400;f__CG1-02-47-37;g__DSTH01;s__	41.63	1.41295e+06	64.27
MEGAHIT-group-0.820	mOTU_0333	Patescibacteria	MEGAHIT-group-0.820;MEGAHIT-group-1.386	d__Bacteria;p__Patescibacteria;c__Paceibacteria;o__UBA9983_A;f__GWA1-40-21;g__Bog-1340;s__	26.27	1.04256e+06	64.37
MEGAHIT-group-0.570	mOTU_0035	Nitrospirota	MEGAHIT-group-0.570	d__Bacteria;p__Nitrospirota;c__Thermodesulfovibrionia;o__Thermodesulfovibrionales;f__SM23-35;g__JACAEY01;s__	42.44	1.36089e+06	64.4
MEGAHIT-group-1.916	mOTU_0878	Nanoarchaeota	MEGAHIT-group-1.916	d__Archaea;p__Nanoarchaeota;c__Nanoarchaeia;o__Pacearchaeales;f__GW2011-AR1;g__ASMP01;s__	29.75	1.03989e+06	64.41
KR11_S3.mb.41	mOTU_0010	Patescibacteria	KR11_S3.mb.41;KR11_0.1_MetaG.mb.11	d__Bacteria;p__Patescibacteria;c__Paceibacteria;o__Portnoybacterales;f__GWB1-42-6;g__UBA8475;s__	46.84	1.40341e+06	64.6
KR13_N2.mb.48	mOTU_0301	Actinobacteriota	KR13_N2.mb.48	d__Bacteria;p__Actinobacteriota;c__Actinomycetia;o__Actinomycetales;f__Cellulomonadaceae;g__Cellulomonas;s__	71.28	4.2839e+06	64.67
MEGAHIT-group-2.35	mOTU_0506	SAR324	MEGAHIT-group-2.35	d__Bacteria;p__SAR324;c__SAR324;o__XYD2-FULL-50-16;f__XYD2-FULL-50-16;g__JAHJRI01;s__	51	8.63783e+06	64.76
MEGAHIT-group-1.230	mOTU_1082	Fibrobacterota	MEGAHIT-group-1.230	d__Bacteria;p__Fibrobacterota;c__OXYB2-FULL-49-7;o__;f__;g__;s__	40.86	4.85799e+06	64.83
KR13_N1.mb.34	mOTU_0382	Atribacterota	KR13_N2.mb.60;KR13_S3.mb.8;KR13_N1.mb.34	d__Bacteria;p__Atribacterota;c__JS1;o__SB-45;f__34-128;g__34-128;s__34-128 sp018903015	34.92	3.10342e+06	64.86
MEGAHIT-group-0.594	mOTU_1149	Patescibacteria	MEGAHIT-group-0.594	d__Bacteria;p__Patescibacteria;c__Kazan-3B-28;o__Kazan-3B-28;f__Kazan-3B-28;g__;s__	51.48	933903	64.87
KR11_0.1_MetaG.mb.31	mOTU_0914	Patescibacteria	KR11_0.1_MetaG.mb.31	d__Bacteria;p__Patescibacteria;c__Paceibacteria;o__UBA9983;f__UBA9983;g__JAHIER01;s__JAHIER01 sp018901555	33.8	808186	64.95
Old_saline_glass_biofilm.mb.6	mOTU_0856	Proteobacteria	Old_saline_glass_biofilm.mb.6	d__Bacteria;p__Proteobacteria;c__Gammaproteobacteria;o__Burkholderiales;f__Thiobacillaceae;g__Thiobacillus;s__Thiobacillus sp018820745	63.69	3.84976e+06	64.95
MEGAHIT-group-0.629	mOTU_0965	Verrucomicrobiota	MEGAHIT-group-0.629	d__Bacteria;p__Verrucomicrobiota;c__Kiritimatiellae;o__LD1-PB3;f__GWF2-57-35;g__;s__	57.54	5.62936e+06	65.02
MEGAHIT-group-1.177	mOTU_0807	Patescibacteria	MEGAHIT-group-1.177	d__Bacteria;p__Patescibacteria;c__ABY1;o__BM507;f__JAHJJO01;g__;s__	33.48	1.56917e+06	65.03
MEGAHIT-group-0.389	mOTU_0673	Chloroflexota	MEGAHIT-group-0.389	d__Bacteria;p__Chloroflexota;c__Dehalococcoidia;o__GIF9;f__;g__;s__	60.18	1.83939e+06	65.09
MEGAHIT-group-2.94	mOTU_0427	Planctomycetota	MEGAHIT-group-2.94	d__Bacteria;p__Planctomycetota;c__B15-G4;o__B15-G4;f__;g__;s__	54.78	9.26992e+06	65.09
2756170422	mOTU_0822	Desulfobacterota	2756170422	d__Bacteria;p__Desulfobacterota;c__Desulfuromonadia;o__Desulfuromonadales;f__Trichloromonadaceae;g__Trichloromonas;s__	58.03	3.22494e+06	65.11
OS_PC_MetaG.mb.16	mOTU_0470	Nanoarchaeota	OS_PC_MetaG.mb.16	d__Archaea;p__Nanoarchaeota;c__Nanoarchaeia;o__Pacearchaeales;f__GW2011-AR1;g__ASMP01;s__ASMP01 sp018830685	35.2	1.06325e+06	65.27
MEGAHIT-group-0.22	mOTU_1022	Chloroflexota	MEGAHIT-group-0.22	d__Bacteria;p__Chloroflexota;c__Dehalococcoidia;o__Dehalococcoidales;f__RBG-16-60-22;g__;s__	60.33	1.2933e+06	65.29
MEGAHIT-group-1.550	mOTU_0854	Patescibacteria	MEGAHIT-group-1.550	d__Bacteria;p__Patescibacteria;c__Dojkabacteria;o__SC72;f__;g__;s__	37.37	1.14977e+06	65.36
MEGAHIT-group-0.234	mOTU_0588	Patescibacteria	MEGAHIT-group-0.234	d__Bacteria;p__Patescibacteria;c__Paceibacteria;o__Portnoybacterales_A;f__RBG-13-40-8-A;g__JAHILA01;s__	35.02	850980	65.38
MEGAHIT-group-1.662	mOTU_0051	Verrucomicrobiota	MEGAHIT-group-1.662	d__Bacteria;p__Verrucomicrobiota;c__Kiritimatiellae;o__JAAZAB01;f__VSJD01;g__VSJD01;s__	54.94	4.26005e+06	65.45
MEGAHIT-group-1.670	mOTU_0775	Patescibacteria	MEGAHIT-group-1.670	d__Bacteria;p__Patescibacteria;c__Paceibacteria;o__UBA9983_A;f__GWA1-40-21;g__Bog-1340;s__	32.19	964021	65.48
KR13_N2.mb.83	mOTU_0396	Patescibacteria	KR13_N2.mb.83	d__Bacteria;p__Patescibacteria;c__ABY1;o__UBA2591;f__UBA6264;g__JAHIMV01;s__JAHIMV01 sp018896315	32.18	1.67649e+06	65.51
MEGAHIT-group-0.294	mOTU_1072	Patescibacteria	MEGAHIT-group-0.294	d__Bacteria;p__Patescibacteria;c__Paceibacteria;o__UBA9983_A;f__UBA2103;g__C7867-001;s__	44.15	864896	65.52
KR11_N3.mb.18	mOTU_0231	Proteobacteria	KR11_N3.mb.18;KR11_S3.mb.57;KR11_0.1_MetaG.mb.111	d__Bacteria;p__Proteobacteria;c__Gammaproteobacteria;o__Burkholderiales;f__Gallionellaceae;g__Sideroxydans;s__Sideroxydans sp013791855	58.81	3.2068e+06	65.52
OS_PC_MetaG.mb.195	mOTU_0613	Patescibacteria	OS_PC_MetaG.mb.195	d__Bacteria;p__Patescibacteria;c__ABY1;o__UBA2169;f__UBA2169;g__CG1-02-41-12;s__CG1-02-41-12 sp018830465	38.97	951438	65.57
MEGAHIT-group-0.506	mOTU_0587	Aenigmatarchaeota	MEGAHIT-group-0.506	d__Archaea;p__Aenigmatarchaeota;c__Aenigmatarchaeia;o__GW2011-AR5;f__GW2011-AR5;g__;s__	38.6	875541	65.58
3300022122	mOTU_0857	JACRDZ01	2757320390;3300022122	d__Bacteria;p__JACRDZ01;c__;o__;f__;g__;s__	36.67	3.45556e+06	65.61
OS_PC_MetaG.mb.118	mOTU_0922	Patescibacteria	OS_PC_MetaG.mb.118;MEGAHIT-group-0.774;MEGAHIT-group-1.805	d__Bacteria;p__Patescibacteria;c__Paceibacteria;o__Portnoybacterales;f__UBA2143;g__JAHJQT01;s__JAHJQT01 sp018819085	29.75	1.05894e+06	65.64
MEGAHIT-group-3.125	mOTU_0722	Acidobacteriota	MEGAHIT-group-3.125	d__Bacteria;p__Acidobacteriota;c__UBA6911;o__RPQK01;f__;g__;s__	49.37	4.02881e+06	65.68
MEGAHIT-group-0.710	mOTU_1171	Nanoarchaeota	MEGAHIT-group-0.710	d__Archaea;p__Nanoarchaeota;c__Nanoarchaeia;o__Pacearchaeales;f__DTIR01;g__JAGVXL01;s__	39.44	1.09291e+06	65.81
MEGAHIT-group-1.403	mOTU_0640	Patescibacteria	MEGAHIT-group-1.403	d__Bacteria;p__Patescibacteria;c__ABY1;o__SG8-24;f__2-12-FULL-60-25;g__JAGOQX01;s__	45.69	1.64894e+06	65.84
KR13_N2.mb.36	mOTU_0273	Patescibacteria	MEGAHIT-group-1.428;KR13_N2.mb.36;KR13_S3.mb.11	d__Bacteria;p__Patescibacteria;c__ABY1;o__SG8-24;f__UBA9934;g__UBA9934;s__UBA9934 sp018896835	41.85	1.27511e+06	65.84
MM_PC_MetaG.mb.12	mOTU_0306	Patescibacteria	MM_PC_MetaG.mb.12;MEGAHIT-group-2.142	d__Bacteria;p__Patescibacteria;c__ABY1;o__XYB2-FULL-38-15;f__XYB2-FULL-38-15;g__JAHIRI01;s__JAHIRI01 sp018818855	41.91	1.14276e+06	65.84
MM_PC_MetaG.mb.231	mOTU_0974	Patescibacteria	MM_PC_MetaG.mb.231	d__Bacteria;p__Patescibacteria;c__Microgenomatia;o__UBA1400;f__PJMF01;g__UBA1364;s__UBA1364 sp001029715	35.88	1.29014e+06	65.84
KR13_S3.mb.34	mOTU_1187	Patescibacteria	KR13_S3.mb.34	d__Bacteria;p__Patescibacteria;c__Paceibacteria;o__UBA9983_A;f__UBA12079;g__UBA12079;s__UBA12079 sp018894995	35.89	1.35227e+06	65.88
2757320352	mOTU_0802	Proteobacteria	2757320352	d__Bacteria;p__Proteobacteria;c__Alphaproteobacteria;o__Parvibaculales;f__Parvibaculaceae;g__Parvibaculum;s__	63.15	3.68039e+06	65.94
Modern_marine_glass_biofilm.mb.42	mOTU_0736	Patescibacteria	Modern_marine_glass_biofilm.mb.42;Modern_marine.mb.213	d__Bacteria;p__Patescibacteria;c__ABY1;o__JAHJFT01;f__JAHJFT01;g__JAHJFT01;s__JAHJFT01 sp018824325	45.69	1.61867e+06	66.01
3300022134	mOTU_0746	Chloroflexota	3300022134	d__Bacteria;p__Chloroflexota;c__Anaerolineae;o__Anaerolineales;f__Anaerolineaceae;g__UBA6107;s__	45.4	4.21592e+06	66.11
MEGAHIT-group-0.78	mOTU_0278	Omnitrophota	MEGAHIT-group-0.78	d__Bacteria;p__Omnitrophota;c__Koll11;o__GIF10;f__UBA6249;g__;s__	42.47	1.53006e+06	66.13
MEGAHIT-group-0.70	mOTU_0798	Omnitrophota	MEGAHIT-group-0.70	d__Bacteria;p__Omnitrophota;c__Koll11;o__JAHIPI01;f__JAHIPI01;g__JAHIPI01;s__	45.75	1.45885e+06	66.13
MEGAHIT-group-1.615	mOTU_1141	Patescibacteria	MEGAHIT-group-1.615	d__Bacteria;p__Patescibacteria;c__ABY1;o__BM507;f__JAHJJO01;g__;s__	33.81	1.82619e+06	66.14
Undefined_mixed_planktonic.mb.32	mOTU_0575	Patescibacteria	Undefined_mixed_planktonic.mb.32	d__Bacteria;p__Patescibacteria;c__Paceibacteria;o__Moranbacterales;f__UBA2206;g__GCA-002790615;s__	39.46	971713	66.27
MEGAHIT-group-1.422	mOTU_0227	Omnitrophota	MEGAHIT-group-1.422	d__Bacteria;p__Omnitrophota;c__Koll11;o__UBA1572;f__JABMQK01;g__;s__	35.54	1.98898e+06	66.29
KR11_S2_MetaG.mb.5	mOTU_0692	Patescibacteria	KR11_S2_MetaG.mb.5;3300021765;KR11_Ju.mb.2;KR11_N2.mb.17	d__Bacteria;p__Patescibacteria;c__Microgenomatia;o__Levybacterales;f__UBA12049;g__JAHIGH01;s__JAHIGH01 sp018900295	37.97	2.3694e+06	66.4
OSL_A.mb.17	mOTU_0222	Patescibacteria	OSL_A.mb.17;Old_saline_planktonic.mb.22;Old_saline.mb.45;OS_PC_MetaG.mb.45	d__Bacteria;p__Patescibacteria;c__Microgenomatia;o__UBA10105;f__UBA927;g__JAHJMO01;s__JAHJMO01 sp018821245	45.53	1.58694e+06	66.41
MEGAHIT-group-1.104	mOTU_0727	Patescibacteria	MEGAHIT-group-1.104	d__Bacteria;p__Patescibacteria;c__Microgenomatia;o__Levybacterales;f__UBA12049;g__;s__	35.68	1.24915e+06	66.5
MM_PC_MetaG.mb.229	mOTU_0435	Nanoarchaeota	Modern_marine_glass_biofilm.mb.11;MM_PC_MetaG.mb.229;Modern_marine.mb.322	d__Archaea;p__Nanoarchaeota;c__Nanoarchaeia;o__Pacearchaeales;f__GW2011-AR1;g__UBA73;s__UBA73 sp018817405	37.3	1.60757e+06	66.51
MEGAHIT-group-1.622	mOTU_1238	Desulfobacterota	MEGAHIT-group-1.622	d__Bacteria;p__Desulfobacterota;c__DSM-4660;o__Desulfatiglandales;f__HGW-15;g__;s__	53.44	6.67497e+06	66.51
MM_PC_MetaG.mb.88	mOTU_0509	Nanoarchaeota	MM_PC_MetaG.mb.88	d__Archaea;p__Nanoarchaeota;c__Nanoarchaeia;o__Pacearchaeales;f__GW2011-AR1;g__JAHIVR01;s__JAHIVR01 sp018816625	34.88	1.70415e+06	66.6
MEGAHIT-group-3.94	mOTU_1191	Patescibacteria	MEGAHIT-group-3.94	d__Bacteria;p__Patescibacteria;c__ABY1;o__UBA2196;f__GWA2-42-15;g__GCA-002787375;s__	35.99	1.69014e+06	66.65
MM_PC_MetaG.mb.185	mOTU_0219	Nanoarchaeota	MEGAHIT-group-1.976;Modern_marine.mb.108;MM_PC_MetaG.mb.185	d__Archaea;p__Nanoarchaeota;c__Nanoarchaeia;o__Pacearchaeales;f__GW2011-AR1;g__UBA73;s__UBA73 sp018817905	37.86	1.78806e+06	66.67
MEGAHIT-group-0.816	mOTU_0643	Bacteroidota	MEGAHIT-group-0.816	d__Bacteria;p__Bacteroidota;c__Bacteroidia;o__Bacteroidales;f__UBA12481;g__UBA12481;s__	47.84	4.51997e+06	66.67
MEGAHIT-group-1.415	mOTU_1167	Omnitrophota	MEGAHIT-group-1.415	d__Bacteria;p__Omnitrophota;c__Koll11;o__JABMRG01;f__JABMRG01;g__;s__	37.45	1.82945e+06	66.67
MEGAHIT-group-1.842	mOTU_0935	Patescibacteria	MEGAHIT-group-1.842	d__Bacteria;p__Patescibacteria;c__Andersenbacteria;o__UBA10190;f__UBA10190;g__;s__	48.97	1.30479e+06	66.67
OS_PC_MetaG.mb.199	mOTU_1019	Patescibacteria	OS_PC_MetaG.mb.199	d__Bacteria;p__Patescibacteria;c__Paceibacteria;o__Paceibacterales;f__CG1-02-41-26;g__PFMI01;s__PFMI01 sp018830365	34.15	1.20222e+06	66.67
MEGAHIT-group-0.224	mOTU_0471	Patescibacteria	MEGAHIT-group-0.224	d__Bacteria;p__Patescibacteria;c__Paceibacteria;o__UBA6257;f__GWB1-50-10;g__20-14-all-54-14;s__	53.52	1.15293e+06	66.67
Modern_marine.mb.121	mOTU_0714	Bacteroidota	Modern_marine.mb.121	d__Bacteria;p__Bacteroidota;c__Bacteroidia;o__Bacteroidales;f__BM523;g__;s__	43.45	5.30019e+06	66.69
OS_PC_MetaG.mb.31	mOTU_1063	Nanoarchaeota	OS_PC_MetaG.mb.31	d__Archaea;p__Nanoarchaeota;c__Nanoarchaeia;o__Pacearchaeales;f__GW2011-AR1;g__JAHJSW01;s__JAHJSW01 sp018830245	30.78	961731	66.74
MEGAHIT-group-1.191	mOTU_0403	Nanoarchaeota	MEGAHIT-group-1.191	d__Archaea;p__Nanoarchaeota;c__Nanoarchaeia;o__Pacearchaeales;f__GW2011-AR1;g__UBA73;s__	40.68	1.83392e+06	66.74
MEGAHIT-group-0.152	mOTU_0809	Nanoarchaeota	MEGAHIT-group-0.152	d__Archaea;p__Nanoarchaeota;c__Nanoarchaeia;o__SCGC-AAA011-G17;f__VGLX01;g__;s__	41.7	1.18376e+06	66.75
KR13_N2.mb.1	mOTU_0154	Patescibacteria	KR13_N2.mb.1;KR13_S3.mb.32	d__Bacteria;p__Patescibacteria;c__Paceibacteria;o__Paceibacterales;f__JAHIOY01;g__JAHIOY01;s__JAHIOY01 sp018894495	37.08	1.51142e+06	66.75
KR13_N1.mb.69	mOTU_0135	Patescibacteria	KR13_S3.mb.134;KR13_Ju.mb.28;KR13_N1.mb.69;KR13_N2.mb.74	d__Bacteria;p__Patescibacteria;c__Paceibacteria;o__Paceibacterales;f__Staskawiczbacteraceae;g__JAHIOM01;s__JAHIOM01 sp018895235	36.24	1.31833e+06	66.8
MEGAHIT-group-0.859	mOTU_0790	Aenigmatarchaeota	MEGAHIT-group-0.859	d__Archaea;p__Aenigmatarchaeota;c__Aenigmatarchaeia;o__CG10238-14;f__SCSR01;g__JAGVVV01;s__	40.43	664717	66.82
MEGAHIT-group-1.725	mOTU_1126	Patescibacteria	MEGAHIT-group-1.725	d__Bacteria;p__Patescibacteria;c__ABY1;o__BM507;f__UBA917;g__;s__	35.05	1.17155e+06	66.83
MEGAHIT-group-0.317	mOTU_0952	Patescibacteria	MEGAHIT-group-0.317	d__Bacteria;p__Patescibacteria;c__ABY1;o__SG8-24;f__GWF2-40-263;g__UBA12403;s__	42.85	1.7559e+06	66.83
MEGAHIT-group-0.341	mOTU_0777	Myxococcota	MEGAHIT-group-0.341	d__Bacteria;p__Myxococcota;c__Polyangia;o__GCA-2747355;f__;g__;s__	47.91	5.05028e+06	66.9
MEGAHIT-group-0.212	mOTU_0913	Planctomycetota	MEGAHIT-group-0.212	d__Bacteria;p__Planctomycetota;c__MHYJ01;o__JACQXL01;f__JACQXL01;g__JACRIK01;s__	40.08	3.81046e+06	66.92
MEGAHIT-group-0.811	mOTU_0584	Omnitrophota	MEGAHIT-group-0.811	d__Bacteria;p__Omnitrophota;c__Koll11;o__GIF10;f__UBA6249;g__;s__	40.49	2.40309e+06	66.96
OS_PC_MetaG.mb.27	mOTU_0131	Patescibacteria	MEGAHIT-group-2.58;KR11_0.1_MetaG.mb.24;OS_PC_MetaG.mb.27;MEGAHIT-group-1.897	d__Bacteria;p__Patescibacteria;c__Paceibacteria;o__Portnoybacterales_A;f__RBG-13-40-8-A;g__JAHJST01;s__JAHJST01 sp018829905	28.35	957482	66.96
MEGAHIT-group-0.415	mOTU_0741	Firmicutes	MEGAHIT-group-0.415	d__Bacteria;p__Firmicutes;c__Bacilli;o__Izemoplasmatales;f__UBA5603;g__UBA12489;s__	52.91	1.67996e+06	67.03
Undefined_mixed_planktonic.mb.35	mOTU_0250	Patescibacteria	UML_B.mb.7;Undefined_mixed_planktonic.mb.35;MEGAHIT-group-1.769;UML_A.mb.12	d__Bacteria;p__Patescibacteria;c__Paceibacteria;o__Portnoybacterales;f__GWB1-42-6;g__UBA8475;s__UBA8475 sp018826025	42.9	1.34629e+06	67.14
MEGAHIT-group-0.285	mOTU_0500	Aenigmatarchaeota	MEGAHIT-group-0.285	d__Archaea;p__Aenigmatarchaeota;c__Aenigmatarchaeia;o__JACPZZ01;f__JACPZZ01;g__;s__	48.46	838875	67.22
MEGAHIT-group-1.908	mOTU_0906	Nanoarchaeota	MEGAHIT-group-1.908	d__Archaea;p__Nanoarchaeota;c__Nanoarchaeia;o__Pacearchaeales;f__GW2011-AR1;g__;s__	35.06	855576	67.29
MEGAHIT-group-1.799	mOTU_0603	Patescibacteria	MEGAHIT-group-1.799	d__Bacteria;p__Patescibacteria;c__ABY1;o__SG8-24;f__GWF2-40-263;g__;s__	39.93	1.76031e+06	67.33
MEGAHIT-group-0.555	mOTU_0080	Patescibacteria	MEGAHIT-group-0.555	d__Bacteria;p__Patescibacteria;c__ABY1;o__UM-FILTER-42-10;f__;g__;s__	44.65	1.69018e+06	67.33
OS_PC_MetaG.mb.169	mOTU_0393	Chloroflexota	OS_PC_MetaG.mb.169	d__Bacteria;p__Chloroflexota;c__Anaerolineae;o__Anaerolineales;f__EnvOPS12;g__CG2-30-58-95;s__	56.74	3.77752e+06	67.44
MEGAHIT-group-1.64	mOTU_0241	Nanoarchaeota	MEGAHIT-group-1.64	d__Archaea;p__Nanoarchaeota;c__Nanoarchaeia;o__Pacearchaeales;f__GW2011-AR1;g__JAGVXH01;s__	35.91	1.0732e+06	67.45
[truncated: 827 more rows]

## Sheet: Representative_MAGs_Abundance
MAG_name	Phylum	GTDB_taxonomy	GC_content	MM_PC_MetaG	MM_PW_MetaG	OS_PC_MetaG	OS_PW_MetaG	P23110_101_S1_L004	P23110_102_S2_L004	P23110_103_S3_L004	P23110_104_S4_L004	P23110_105_S5_L004	P23110_106_S6_L004	SA2074A-DNA-1_S86_L002	SA2074A-DNA-2_S87_L002	SA2074A-DNA-3_S88_L002	SA2600A-DNA-1_S89_L002	SA2600A-DNA-2_S91_L002	SA2600A-DNA-3_S90_L002	SRR10598173	SRR10598174	SRR10598175	SRR10598176	SRR10598177	SRR10598178	SRR11548471	SRR11548472	SRR11548473	SRR11548474	SRR2540949	SRR2544004	SRR2544011	SRR2544012	SRR6515492	SRR6516019	SRR6516042	SRR6516043	SRR6516051	SRR6516143	SRR6516144	SRR6976411	SRR7193715	SRR9644739	SRR9644740	SRR9644741	SRR9644742
[truncated: 1,185 more rows]
